# Supplementary material for: Diet disparity among sympatric herbivorous cichlids in the same ecomorphs in Lake Tanganyika: amplicon pyrosequences on algal farms and stomach contents
Source: BMC Biol. 2014 Oct 29;12:90. doi: 10.1186/s12915-014-0090-4 (PMC4228161; doi:10.1186/s12915-014-0090-4)
Supplement: Additional file 1: Data S1. — Summary of pyrosequenced SSU rRNA gene sequence reads that passed quality filtering. OTUs observed in the algal farms and stomachs of territorial herbivorous cichlid fishes in Lake Tanganyika. [file 12915_2014_90_MOESM1_ESM.xlsx]

## Sheet: 95% majority rule consensus
cichlid_species	superkingdom	kingdom	subkingdom	superphylum	phylum	superclass	class	subclass	infraclass	superorder	order	suborder	infraorder	superfamily	family	subfamily	tribe	genus	species	photosynthesis	Ecya_af_1	Ecya_af_2	Ecya_af_3	Ecya_af_4	Ecya_af_5	Iloo_af_1	Iloo_af_2	Iloo_af_3	Iloo_af_4	Iloo_af_5	Pcur_af_1	Pcur_af_2	Pcur_af_3	Pcur_af_4	Pcur_af_5	Pmac_af_1	Pmac_af_2	Pmac_af_3	Pmac_af_4	Pmac_af_5	Ppol_af_1	Ppol_af_2	Ppol_af_3	Ppol_af_4	Ppol_af_5	Phor_af_1	Phor_af_2	Phor_af_3	Phor_af_4
cichlid_species	superkingdom	kingdom	subkingdom	superphylum	phylum	superclass	class	subclass	infraclass	superorder	order	suborder	infraorder	superfamily	family	subfamily	tribe	genus		species	Ecya	Ecya	Ecya	Ecya	Ecya	Iloo	Iloo	Iloo	Iloo	Iloo	Pcur	Pcur	Pcur	Pcur	Pcur	Pmac	Pmac	Pmac	Pmac	Pmac	Ppol	Ppol	Ppol	Ppol	Ppol	Phor	Phor	Phor	Phor
af (algal farm) or st (stomach content)																				photosynthesis	af	af	af	af	af	af	af	af	af	af	af	af	af	af	af	af	af	af	af	af	af	af	af	af	af	af	af	af	af
contig_19	Bacteria (taxonomy_genus_95p.txt)	0	0	0	Firmicutes (taxonomy_genus_95p.txt)	0	Clostridia (taxonomy_genus_95p.txt)	0	0	0	Clostridiales (taxonomy_genus_95p.txt)	0	0	0	Clostridiaceae (taxonomy_genus_95p.txt)	0	0	Clostridium (taxonomy_genus_95p.txt)	0	No	120	27	2	3	13	21	82	93	58	23	25	2	4	5	1	1	2	1	1	2	7	10	20	4	1	23	5	29	97
contig_4803	0	0	0	0	0	0	0	0	0	0	0	0	0	0	0	0	0	0	0	unknown	44	92	44	8	68	58	101	54	68	62	94	28	35	25	27	9	8	35	51	44	121	130	49	24	38	29	49	39	47
contig_691	Eukaryota (taxonomy_genus_95p.txt)	Metazoa (taxonomy_genus_95p.txt)	0	0	0	0	0	0	0	0	0	0	0	0	0	0	0	0	0	No	0	0	0	0	0	0	0	0	0	0	0	0	0	0	0	0	0	0	0	0	0	0	0	0	0	0	0	0	0
contig_781	Bacteria (taxonomy_genus_95p.txt)	0	0	0	Firmicutes (taxonomy_genus_95p.txt)	0	Bacilli (taxonomy_genus_95p.txt)	0	0	0	Bacillales (taxonomy_genus_95p.txt)	0	0	0	Bacillaceae (taxonomy_genus_95p.txt)	0	0	Bacillus (taxonomy_genus_95p.txt)	0	No	18	3	0	3	4	1	2	6	4	3	4	1	0	0	0	0	0	0	0	0	0	1	3	0	0	4	1	2	18
contig_3295	Eukaryota (taxonomy_genus_95p.txt)	Viridiplantae (taxonomy_genus_95p.txt)	0	0	Chlorophyta (taxonomy_genus_95p.txt)	0	Ulvophyceae (taxonomy_genus_95p.txt)	0	0	0	Cladophorales (taxonomy_genus_95p.txt)	0	0	0	Cladophoraceae (taxonomy_genus_95p.txt)	0	0	Cladophora (taxonomy_genus_95p.txt)	0	Yes	2	16	1	3	68	123	18	0	15	0	6	150	38	77	11	5	56	7	91	42	127	27	4	0	1	33	116	38	1
contig_1	Bacteria (taxonomy_genus_95p.txt)	0	0	0	Firmicutes (taxonomy_genus_95p.txt)	0	Bacilli (taxonomy_genus_95p.txt)	0	0	0	Bacillales (taxonomy_genus_95p.txt)	0	0	0	Bacillaceae (taxonomy_genus_95p.txt)	0	0	Bacillus (taxonomy_genus_95p.txt)	0	No	12	0	0	0	0	1	1	3	1	3	1	0	0	0	0	0	0	0	0	0	0	1	1	0	0	2	0	2	9
contig_3217	Bacteria (taxonomy_genus_95p.txt)	0	0	0	Firmicutes (taxonomy_genus_95p.txt)	0	Clostridia (taxonomy_genus_95p.txt)	0	0	0	Clostridiales (taxonomy_genus_95p.txt)	0	0	0	0	0	0	0	0	No	5	0	0	0	5	1	9	1	2	2	2	0	0	0	0	0	0	2	0	0	0	0	0	1	0	0	0	4	15
contig_4215	Bacteria (taxonomy_genus_95p.txt)	0	0	0	Proteobacteria (taxonomy_genus_95p.txt)	0	Alphaproteobacteria (taxonomy_genus_95p.txt)	0	0	0	Rhodobacterales (taxonomy_genus_95p.txt)	0	0	0	Rhodobacteraceae (taxonomy_genus_95p.txt)	0	0	0	0	No	4	17	12	10	22	6	15	13	2	1	10	22	8	12	6	3	13	16	6	12	11	5	3	8	6	22	28	6	10
contig_3347	Bacteria (taxonomy_genus_95p.txt)	0	0	0	Firmicutes (taxonomy_genus_95p.txt)	0	Bacilli (taxonomy_genus_95p.txt)	0	0	0	0	0	0	0	0	0	0	0	0	No	4	4	0	0	1	0	7	3	4	1	1	0	0	0	0	0	0	0	0	0	2	0	2	0	0	1	0	0	1
contig_4615	Bacteria (taxonomy_genus_95p.txt)	0	0	0	Proteobacteria (taxonomy_genus_95p.txt)	0	Gammaproteobacteria (taxonomy_genus_95p.txt)	0	0	0	Aeromonadales (taxonomy_genus_95p.txt)	0	0	0	Aeromonadaceae (taxonomy_genus_95p.txt)	0	0	Aeromonas (taxonomy_genus_95p.txt)	0	No	0	0	0	0	0	0	0	0	0	0	0	0	0	0	0	0	0	0	0	0	0	0	0	0	0	0	0	0	0
contig_551	Bacteria (taxonomy_genus_95p.txt)	0	0	0	Cyanobacteria (taxonomy_genus_95p.txt)	0	0	0	0	0	Nostocales (taxonomy_genus_95p.txt)	0	0	0	0	0	0	0	0	Yes	0	6	1	0	7	0	12	4	1	3	3	0	53	32	42	8	108	23	59	49	20	1	0	0	0	0	0	0	0
contig_3375	Bacteria (taxonomy_genus_95p.txt)	0	0	0	Cyanobacteria (taxonomy_genus_95p.txt)	0	0	0	0	0	Stigonematales (taxonomy_genus_95p.txt)	0	0	0	0	0	0	0	0	Yes	0	0	0	0	1	0	57	0	0	0	0	0	0	0	0	0	0	0	0	0	0	0	0	0	0	0	0	0	0
contig_595	Bacteria (taxonomy_genus_95p.txt)	0	0	0	Proteobacteria (taxonomy_genus_95p.txt)	0	Betaproteobacteria (taxonomy_genus_95p.txt)	0	0	0	Burkholderiales (taxonomy_genus_95p.txt)	0	0	0	0	0	0	0	0	No	0	4	0	1	15	13	8	9	2	1	0	9	2	5	3	0	5	3	5	3	9	3	3	1	2	8	26	6	5
contig_661	Bacteria (taxonomy_genus_95p.txt)	0	0	0	Cyanobacteria (taxonomy_genus_95p.txt)	0	0	0	0	0	0	0	0	0	0	0	0	0	0	Yes	13	29	34	62	9	0	1	0	2	48	4	2	29	2	11	2	1	0	4	3	12	20	40	59	68	0	1	0	0
contig_553	Bacteria (taxonomy_genus_95p.txt)	0	0	0	Cyanobacteria (taxonomy_genus_95p.txt)	0	0	0	0	0	0	0	0	0	0	0	0	0	0	Yes	4	27	10	71	4	3	0	0	0	0	2	5	16	2	5	59	9	32	7	8	0	4	15	23	6	0	0	0	0
contig_4791	Bacteria (taxonomy_genus_95p.txt)	0	0	0	Firmicutes (taxonomy_genus_95p.txt)	0	Erysipelotrichia (taxonomy_genus_95p.txt)	0	0	0	Erysipelotrichales (taxonomy_genus_95p.txt)	0	0	0	Erysipelotrichaceae (taxonomy_genus_95p.txt)	0	0	Turicibacter (taxonomy_genus_95p.txt)	0	No	7	0	0	0	2	0	4	4	2	1	0	0	0	0	0	0	0	0	0	0	0	0	0	0	0	0	0	2	2
contig_613	Bacteria (taxonomy_genus_95p.txt)	0	0	0	Cyanobacteria (taxonomy_genus_95p.txt)	0	0	Oscillatoriophycideae (taxonomy_genus_95p.txt)	0	0	Chroococcales (taxonomy_genus_95p.txt)	0	0	0	0	0	0	0	0	Yes	0	0	1	0	1	0	4	5	1	0	1	0	1	0	0	0	0	1	0	0	0	0	2	0	1	0	1	1	3
contig_3585	Eukaryota (taxonomy_genus_95p.txt)	0	0	0	Bacillariophyta (taxonomy_genus_95p.txt)	0	Bacillariophyceae (taxonomy_class_95p.txt)	0	0	0	0	0	0	0	0	0	0	0	0	Yes	4	14	6	1	8	5	14	11	15	16	15	2	8	2	5	5	0	3	9	12	14	3	13	3	2	1	6	3	6
contig_3389	Bacteria (taxonomy_genus_95p.txt)	0	0	0	Actinobacteria (taxonomy_genus_95p.txt)	0	Actinobacteria (taxonomy_genus_95p.txt)	Actinobacteridae (taxonomy_genus_95p.txt)	0	0	Actinomycetales (taxonomy_genus_95p.txt)	Micrococcineae (taxonomy_genus_95p.txt)	0	0	Cellulomonadaceae (taxonomy_genus_95p.txt)	0	0	0	0	No	0	0	0	1	1	22	17	1	0	0	2	12	0	5	0	1	1	0	0	0	0	1	1	0	0	35	90	17	18
contig_743	Bacteria (taxonomy_genus_95p.txt)	0	0	Chlamydiae/Verrucomicrobia group (taxonomy_genus_95p.txt)	Verrucomicrobia (taxonomy_genus_95p.txt)	0	Verrucomicrobiae (taxonomy_class_95p.txt)	0	0	0	0	0	0	0	0	0	0	0	0	No	1	0	0	0	0	0	0	0	0	3	0	0	2	0	0	0	0	0	0	1	0	1	1	0	0	0	0	0	0
contig_71	Eukaryota (taxonomy_genus_95p.txt)	0	0	0	Bacillariophyta (taxonomy_genus_95p.txt)	0	Bacillariophyceae (taxonomy_genus_95p.txt)	0	0	0	0	0	0	0	Gomphonemataceae (taxonomy_genus_95p.txt)	0	0	Gomphonema (taxonomy_genus_95p.txt)	0	Yes	0	0	0	0	1	1	1	9	0	0	1	5	1	2	1	2	11	1	17	4	5	1	0	2	0	1	2	1	0
contig_3283	Bacteria (taxonomy_genus_95p.txt)	0	0	0	Cyanobacteria (taxonomy_genus_95p.txt)	0	0	Oscillatoriophycideae (taxonomy_genus_95p.txt)	0	0	0	0	0	0	0	0	0	0	0	Yes	20	14	16	20	3	0	12	0	0	23	4	1	18	13	14	2	1	0	2	2	9	14	22	9	38	0	0	0	0
contig_707	Bacteria (taxonomy_genus_95p.txt)	0	0	0	Firmicutes (taxonomy_genus_95p.txt)	0	Clostridia (taxonomy_genus_95p.txt)	0	0	0	Clostridiales (taxonomy_genus_95p.txt)	0	0	0	0	0	0	0	0	No	0	0	0	0	0	0	0	0	1	0	0	0	0	0	0	0	0	0	0	0	0	0	0	0	0	0	0	0	0
contig_4699	Bacteria (taxonomy_genus_95p.txt)	0	0	0	Cyanobacteria (taxonomy_genus_95p.txt)	0	0	Oscillatoriophycideae (taxonomy_genus_95p.txt)	0	0	Oscillatoriales (taxonomy_genus_95p.txt)	0	0	0	0	0	0	0	0	Yes	11	7	20	12	0	0	4	1	1	5	7	0	14	11	10	17	2	4	41	23	2	4	9	3	21	0	0	0	0
contig_697	Bacteria (taxonomy_genus_95p.txt)	0	0	0	Chloroflexi (taxonomy_genus_95p.txt)	0	0	0	0	0	0	0	0	0	0	0	0	0	0	No	4	25	7	3	7	1	3	21	6	6	12	9	22	14	2	4	8	5	7	14	3	4	1	2	2	0	1	0	1
contig_1403	Bacteria (taxonomy_genus_95p.txt)	0	0	0	Actinobacteria (taxonomy_genus_95p.txt)	0	Actinobacteria (taxonomy_genus_95p.txt)	Acidimicrobidae (taxonomy_genus_95p.txt)	0	0	Acidimicrobiales (taxonomy_genus_95p.txt)	Acidimicrobineae (taxonomy_genus_95p.txt)	0	0	0	0	0	0	0	No	2	2	0	0	2	5	4	0	3	1	1	2	0	0	0	0	5	2	0	0	0	1	1	1	0	4	15	12	7
contig_2003	Bacteria (taxonomy_genus_95p.txt)	0	0	0	Actinobacteria (taxonomy_genus_95p.txt)	0	Actinobacteria (taxonomy_genus_95p.txt)	Acidimicrobidae (taxonomy_genus_95p.txt)	0	0	Acidimicrobiales (taxonomy_genus_95p.txt)	Acidimicrobineae (taxonomy_genus_95p.txt)	0	0	Acidimicrobiaceae (taxonomy_genus_95p.txt)	0	0	Ilumatobacter (taxonomy_genus_95p.txt)	uncultured Ilumatobacter sp. (taxonomy_genus_95p.txt)	No	0	0	0	0	14	11	1	13	0	0	0	11	0	2	0	0	0	0	0	2	0	0	0	0	0	13	44	14	7
contig_3935	Eukaryota (taxonomy_genus_95p.txt)	0	0	0	Bacillariophyta (taxonomy_genus_95p.txt)	0	0	0	0	0	0	0	0	0	0	0	0	0	0	Yes	1	6	0	1	0	1	9	0	4	0	1	0	0	0	1	0	0	0	0	0	0	0	2	0	2	0	6	3	5
contig_3415	Bacteria (taxonomy_genus_95p.txt)	0	0	0	Cyanobacteria (taxonomy_genus_95p.txt)	0	0	Oscillatoriophycideae (taxonomy_genus_95p.txt)	0	0	0	0	0	0	0	0	0	0	0	Yes	3	19	45	4	1	0	6	0	1	4	3	0	7	8	7	3	7	3	4	4	20	6	3	4	4	0	1	0	0
contig_27	Bacteria (taxonomy_genus_95p.txt)	0	0	0	Proteobacteria (taxonomy_genus_95p.txt)	0	Gammaproteobacteria (taxonomy_genus_95p.txt)	0	0	0	0	0	0	0	0	0	0	0	0	No	0	4	7	6	0	0	1	4	1	1	11	0	39	29	11	22	16	1	8	4	21	6	2	4	1	0	0	0	0
contig_61	Eukaryota (taxonomy_genus_95p.txt)	0	0	0	Bacillariophyta (taxonomy_genus_95p.txt)	0	Bacillariophyceae (taxonomy_genus_95p.txt)	0	0	0	0	0	0	0	0	0	0	0	0	Yes	0	1	1	0	8	15	0	8	0	0	2	4	1	0	0	0	0	1	4	0	0	2	4	0	0	0	0	2	0
contig_4477	Eukaryota (taxonomy_genus_95p.txt)	0	0	0	Bacillariophyta (taxonomy_genus_95p.txt)	0	0	0	0	0	0	0	0	0	0	0	0	0	0	Yes	0	1	0	0	1	19	3	1	1	0	0	0	0	0	0	0	0	0	0	0	0	0	2	0	1	2	13	3	5
contig_695	Eukaryota (taxonomy_genus_95p.txt)	0	0	0	Bacillariophyta (taxonomy_genus_95p.txt)	0	Bacillariophyceae (taxonomy_genus_95p.txt)	0	0	0	0	0	0	0	0	0	0	0	0	Yes	0	1	0	0	17	2	5	4	2	0	0	5	0	0	1	0	1	3	7	1	0	1	3	0	0	1	1	0	0
contig_3445	Bacteria (taxonomy_genus_95p.txt)	0	0	Chlamydiae/Verrucomicrobia group (taxonomy_genus_95p.txt)	Verrucomicrobia (taxonomy_genus_95p.txt)	0	Verrucomicrobiae (taxonomy_genus_95p.txt)	0	0	0	Verrucomicrobiales (taxonomy_genus_95p.txt)	0	0	0	Verrucomicrobiaceae (taxonomy_genus_95p.txt)	0	0	0	0	No	4	1	7	0	6	1	3	0	2	1	2	2	1	1	1	0	1	2	1	0	2	0	3	0	0	0	3	4	0
contig_4771	Eukaryota (taxonomy_genus_95p.txt)	Metazoa (taxonomy_genus_95p.txt)	0	0	Arthropoda (taxonomy_genus_95p.txt)	0	Ostracoda (taxonomy_genus_95p.txt)	Podocopa (taxonomy_genus_95p.txt)	0	0	Podocopida (taxonomy_genus_95p.txt)	Cypridocopina (taxonomy_genus_95p.txt)	0	Cypridoidea (taxonomy_genus_95p.txt)	0	0	0	0	0	No	1	2	0	0	2	0	0	1	0	0	0	0	2	0	1	0	0	0	0	0	0	0	0	0	0	0	0	0	0
contig_621	Bacteria (taxonomy_genus_95p.txt)	0	0	0	Chloroflexi (taxonomy_genus_95p.txt)	0	0	0	0	0	0	0	0	0	0	0	0	0	0	No	9	18	16	8	6	0	3	9	1	1	10	0	7	4	5	14	10	3	0	4	6	3	3	1	4	1	1	0	0
contig_775	Bacteria (taxonomy_genus_95p.txt)	0	0	0	Actinobacteria (taxonomy_genus_95p.txt)	0	Actinobacteria (taxonomy_genus_95p.txt)	Acidimicrobidae (taxonomy_genus_95p.txt)	0	0	Acidimicrobiales (taxonomy_genus_95p.txt)	Acidimicrobineae (taxonomy_genus_95p.txt)	0	0	Acidimicrobiaceae (taxonomy_genus_95p.txt)	0	0	Ilumatobacter (taxonomy_genus_95p.txt)	0	No	2	3	0	0	0	2	7	3	0	0	2	0	0	0	0	0	0	0	0	0	1	0	0	0	0	3	0	0	4
contig_677	Bacteria (taxonomy_genus_95p.txt)	0	0	0	Proteobacteria (taxonomy_genus_95p.txt)	0	Gammaproteobacteria (taxonomy_genus_95p.txt)	0	0	0	Enterobacteriales (taxonomy_genus_95p.txt)	0	0	0	Enterobacteriaceae (taxonomy_genus_95p.txt)	0	0	Plesiomonas (taxonomy_genus_95p.txt)	Plesiomonas shigelloides (taxonomy_genus_95p.txt)	No	0	0	0	0	0	0	0	0	0	1	0	0	0	0	0	0	0	0	0	0	0	0	0	0	0	0	0	0	0
contig_4563	Bacteria (taxonomy_genus_95p.txt)	0	0	0	Chloroflexi (taxonomy_genus_95p.txt)	0	Chloroflexi (taxonomy_genus_95p.txt)	0	0	0	Chloroflexales (taxonomy_genus_95p.txt)	0	0	0	0	0	0	0	0	No	1	5	6	1	1	2	5	0	0	0	1	3	10	20	10	11	17	3	7	11	4	0	1	0	0	0	4	0	0
contig_3629	Bacteria (taxonomy_genus_95p.txt)	0	0	0	Cyanobacteria (taxonomy_genus_95p.txt)	0	0	Oscillatoriophycideae (taxonomy_genus_95p.txt)	0	0	0	0	0	0	0	0	0	0	0	Yes	1	14	4	3	21	0	11	2	1	1	1	3	0	0	0	0	0	0	0	0	4	2	9	10	6	0	5	0	0
contig_485	Bacteria (taxonomy_genus_95p.txt)	0	0	0	Cyanobacteria (taxonomy_genus_95p.txt)	0	0	0	0	0	0	0	0	0	0	0	0	0	0	Yes	0	0	0	0	2	14	0	0	0	0	0	1	0	0	0	0	0	0	0	0	1	0	0	0	0	28	36	5	14
contig_3491	Bacteria (taxonomy_genus_95p.txt)	0	0	0	Proteobacteria (taxonomy_genus_95p.txt)	0	Gammaproteobacteria (taxonomy_genus_95p.txt)	0	0	0	Xanthomonadales (taxonomy_genus_95p.txt)	0	0	0	Xanthomonadaceae (taxonomy_genus_95p.txt)	0	0	0	uncultured Xanthomonadaceae bacterium (taxonomy_class_95p.txt)	No	0	5	5	1	5	4	5	2	1	1	0	2	2	2	4	1	5	0	1	1	5	0	2	2	2	0	4	0	0
contig_623	Bacteria (taxonomy_genus_95p.txt)	0	0	0	Planctomycetes (taxonomy_class_95p.txt)	0	Planctomycetia (taxonomy_class_95p.txt)	0	0	0	0	0	0	0	0	0	0	0	0	No	0	0	0	0	0	0	1	1	0	0	0	0	0	0	0	0	0	0	0	0	0	1	0	0	0	1	0	2	2
contig_293	Eukaryota (taxonomy_genus_95p.txt)	Viridiplantae (taxonomy_genus_95p.txt)	0	0	Chlorophyta (taxonomy_genus_95p.txt)	0	Ulvophyceae (taxonomy_genus_95p.txt)	0	0	0	Cladophorales (taxonomy_genus_95p.txt)	0	0	0	0	0	0	0	0	Yes	0	0	0	0	0	12	0	0	0	0	1	2	0	0	0	0	0	0	0	0	0	0	0	0	0	23	46	16	5
contig_1781	Eukaryota (taxonomy_class_95p.txt)	0	0	0	0	0	0	0	0	0	0	0	0	0	0	0	0	0	0	unknown	0	0	0	0	0	0	0	0	0	0	0	0	0	0	0	0	0	0	0	0	0	0	0	0	0	0	0	0	0
contig_4379	Bacteria (taxonomy_genus_95p.txt)	0	0	0	Firmicutes (taxonomy_genus_95p.txt)	0	Clostridia (taxonomy_genus_95p.txt)	0	0	0	Clostridiales (taxonomy_genus_95p.txt)	0	0	0	0	0	0	0	0	No	3	0	0	0	0	0	0	0	0	0	0	0	0	0	0	0	0	0	0	0	0	0	0	0	0	0	0	0	2
contig_4817	Bacteria (taxonomy_genus_95p.txt)	0	0	0	Cyanobacteria (taxonomy_genus_95p.txt)	0	0	0	0	0	Nostocales (taxonomy_genus_95p.txt)	0	0	0	Rivulariaceae (taxonomy_genus_95p.txt)	0	0	Calothrix (taxonomy_genus_95p.txt)	0	Yes	2	5	0	5	6	0	3	0	2	8	0	1	0	2	3	0	2	5	1	9	5	5	5	2	8	0	0	0	0
contig_181	Bacteria (taxonomy_genus_95p.txt)	0	0	0	Firmicutes (taxonomy_genus_95p.txt)	0	Clostridia (taxonomy_genus_95p.txt)	0	0	0	Clostridiales (taxonomy_genus_95p.txt)	0	0	0	Clostridiaceae (taxonomy_genus_95p.txt)	0	0	Clostridium (taxonomy_genus_95p.txt)	0	No	0	0	0	0	0	0	0	0	0	0	0	0	0	0	0	0	0	0	0	0	0	0	0	0	0	0	0	0	0
contig_11	Bacteria (taxonomy_genus_95p.txt)	0	0	0	Firmicutes (taxonomy_genus_95p.txt)	0	0	0	0	0	0	0	0	0	0	0	0	0	0	No	1	0	0	0	0	0	0	0	0	0	0	0	0	0	0	0	0	0	0	0	0	0	0	0	0	0	0	0	0
contig_479	Bacteria (taxonomy_genus_95p.txt)	0	0	0	Cyanobacteria (taxonomy_genus_95p.txt)	0	0	0	0	0	0	0	0	0	0	0	0	0	0	Yes	1	8	1	7	2	0	2	4	0	2	7	6	1	2	0	1	4	0	1	2	0	3	8	2	2	1	0	0	0
contig_475	0	0	0	0	0	0	0	0	0	0	0	0	0	0	0	0	0	0	0	unknown	2	2	16	9	2	0	1	0	0	7	4	0	15	7	2	6	0	4	3	0	4	4	2	9	4	0	0	0	0
contig_3277	Bacteria (taxonomy_genus_95p.txt)	0	0	0	0	0	0	0	0	0	0	0	0	0	0	0	0	0	0	unknown	7	22	5	9	1	0	0	2	0	4	15	1	2	7	1	0	5	3	1	8	6	3	5	0	0	0	0	0	0
contig_63	Eukaryota (taxonomy_genus_95p.txt)	0	0	0	Bacillariophyta (taxonomy_genus_95p.txt)	0	Bacillariophyceae (taxonomy_genus_95p.txt)	0	0	0	0	0	0	0	Bacillariaceae (taxonomy_genus_95p.txt)	0	0	Nitzschia (taxonomy_genus_95p.txt)	0	Yes	7	8	1	2	5	0	5	1	2	5	4	4	2	0	4	2	2	5	8	8	4	1	4	5	2	1	1	0	0
contig_4045	Bacteria (taxonomy_genus_95p.txt)	0	0	0	Proteobacteria (taxonomy_genus_95p.txt)	0	Gammaproteobacteria (taxonomy_genus_95p.txt)	0	0	0	Xanthomonadales (taxonomy_genus_95p.txt)	0	0	0	Sinobacteraceae (taxonomy_genus_95p.txt)	0	0	0	0	No	0	0	0	0	0	0	2	0	1	1	0	0	0	0	0	0	0	0	0	0	1	0	0	0	0	0	0	0	2
contig_533	Bacteria (taxonomy_genus_95p.txt)	0	0	0	Cyanobacteria (taxonomy_genus_95p.txt)	0	0	0	0	0	Pleurocapsales (taxonomy_genus_95p.txt)	0	0	0	0	0	0	0	0	Yes	0	0	0	0	4	8	0	0	0	0	0	8	0	0	0	0	0	0	0	0	0	0	0	0	0	6	12	4	28
contig_609	Bacteria (taxonomy_genus_95p.txt)	0	0	0	Proteobacteria (taxonomy_genus_95p.txt)	0	0	0	0	0	0	0	0	0	0	0	0	0	0	No	0	0	1	0	6	5	0	0	0	0	0	13	0	1	0	0	0	2	3	0	0	0	1	0	0	13	9	2	2
contig_671	Bacteria (taxonomy_genus_95p.txt)	0	0	0	Cyanobacteria (taxonomy_genus_95p.txt)	0	0	Oscillatoriophycideae (taxonomy_genus_95p.txt)	0	0	0	0	0	0	0	0	0	0	0	Yes	0	4	3	0	3	0	3	4	0	3	2	16	0	0	2	0	0	0	3	6	4	3	0	0	0	0	1	0	1
contig_1425	Eukaryota (taxonomy_genus_95p.txt)	0	0	0	0	0	Dinophyceae (taxonomy_genus_95p.txt)	0	0	0	Peridiniales (taxonomy_genus_95p.txt)	0	0	0	Pfiesteriaceae (taxonomy_genus_95p.txt)	0	0	0	0	No	0	2	0	0	3	0	0	0	0	0	0	2	0	0	0	0	0	0	0	0	1	0	0	1	0	0	0	0	0
contig_441	Bacteria (taxonomy_genus_95p.txt)	0	0	0	Proteobacteria (taxonomy_genus_95p.txt)	0	Betaproteobacteria (taxonomy_genus_95p.txt)	0	0	0	Burkholderiales (taxonomy_genus_95p.txt)	0	0	0	0	0	0	0	0	No	0	0	0	2	4	8	2	3	1	0	0	3	0	1	0	0	0	0	0	1	0	0	0	1	0	7	12	3	0
contig_2201	Bacteria (taxonomy_genus_95p.txt)	0	0	0	Actinobacteria (taxonomy_genus_95p.txt)	0	Actinobacteria (taxonomy_genus_95p.txt)	Acidimicrobidae (taxonomy_genus_95p.txt)	0	0	Acidimicrobiales (taxonomy_genus_95p.txt)	Acidimicrobineae (taxonomy_genus_95p.txt)	0	0	0	0	0	0	0	No	0	2	0	0	2	1	0	6	2	0	1	1	0	2	1	0	1	4	0	1	1	0	0	0	1	0	1	1	3
contig_503	Bacteria (taxonomy_genus_95p.txt)	0	0	0	Actinobacteria (taxonomy_genus_95p.txt)	0	Actinobacteria (taxonomy_genus_95p.txt)	0	0	0	0	0	0	0	0	0	0	0	0	No	2	2	0	0	1	0	10	2	4	0	0	2	0	0	0	0	0	0	0	0	0	0	1	1	0	0	0	2	3
contig_4687	Bacteria (taxonomy_genus_95p.txt)	0	0	0	Cyanobacteria (taxonomy_genus_95p.txt)	0	0	0	0	0	0	0	0	0	0	0	0	0	0	Yes	0	1	5	2	1	0	4	0	0	2	0	1	9	12	9	1	12	0	9	9	13	3	1	0	0	0	2	0	0
contig_465	Bacteria (taxonomy_genus_95p.txt)	0	0	0	Cyanobacteria (taxonomy_genus_95p.txt)	0	0	0	0	0	Nostocales (taxonomy_genus_95p.txt)	0	0	0	0	0	0	0	0	Yes	0	1	1	36	2	0	1	0	1	1	1	6	0	0	3	0	0	0	0	4	1	5	6	7	1	0	0	0	0
contig_4773	Bacteria (taxonomy_genus_95p.txt)	0	0	0	Planctomycetes (taxonomy_genus_95p.txt)	0	Planctomycetia (taxonomy_genus_95p.txt)	0	0	0	Planctomycetales (taxonomy_genus_95p.txt)	0	0	0	Planctomycetaceae (taxonomy_genus_95p.txt)	0	0	0	0	No	4	0	2	2	4	1	2	0	0	0	2	2	1	4	2	0	2	3	1	1	0	2	2	0	1	1	1	3	0
contig_3271	Bacteria (taxonomy_class_95p.txt)	0	0	0	Proteobacteria (taxonomy_class_95p.txt)	0	Alphaproteobacteria (taxonomy_class_95p.txt)	0	0	0	0	0	0	0	0	0	0	0	0	No	3	3	2	3	0	1	3	0	0	5	2	3	19	13	1	8	1	0	4	2	11	6	2	1	1	0	0	0	0
contig_4653	Bacteria (taxonomy_genus_95p.txt)	0	0	0	Chloroflexi (taxonomy_genus_95p.txt)	0	0	0	0	0	0	0	0	0	0	0	0	0	0	No	1	4	3	1	9	0	0	5	0	1	5	4	3	3	4	5	6	2	2	3	2	0	0	0	6	0	0	0	0
contig_3137	Bacteria (taxonomy_genus_95p.txt)	0	0	0	Planctomycetes (taxonomy_class_95p.txt)	0	Planctomycetia (taxonomy_class_95p.txt)	0	0	0	Planctomycetales (taxonomy_class_95p.txt)	0	0	0	0	0	0	0	uncultured planctomycete (taxonomy_class_95p.txt)	No	5	3	3	1	4	0	2	1	0	3	5	0	3	0	1	0	1	1	0	8	1	3	4	8	5	2	2	0	1
contig_159	Bacteria (taxonomy_genus_95p.txt)	0	0	0	Firmicutes (taxonomy_genus_95p.txt)	0	Bacilli (taxonomy_genus_95p.txt)	0	0	0	Bacillales (taxonomy_genus_95p.txt)	0	0	0	Bacillaceae (taxonomy_genus_95p.txt)	0	0	0	0	No	2	0	0	0	1	0	0	0	1	0	0	0	0	0	0	0	0	0	0	0	0	0	0	0	0	0	0	0	0
contig_569	Bacteria (taxonomy_genus_95p.txt)	0	0	0	Cyanobacteria (taxonomy_genus_95p.txt)	0	0	Oscillatoriophycideae (taxonomy_genus_95p.txt)	0	0	Oscillatoriales (taxonomy_genus_95p.txt)	0	0	0	0	0	0	0	0	Yes	0	2	0	7	0	0	0	0	0	1	0	0	4	5	2	0	6	1	6	7	0	1	0	0	0	0	0	0	0
contig_1513	Bacteria (taxonomy_genus_95p.txt)	0	0	0	Proteobacteria (taxonomy_genus_95p.txt)	0	Betaproteobacteria (taxonomy_genus_95p.txt)	0	0	0	Rhodocyclales (taxonomy_genus_95p.txt)	0	0	0	Rhodocyclaceae (taxonomy_genus_95p.txt)	0	0	0	0	No	0	0	0	0	7	0	0	0	0	0	0	1	2	2	1	0	2	2	2	2	0	2	0	0	1	0	3	0	0
contig_689	Eukaryota (taxonomy_genus_95p.txt)	0	0	0	Bacillariophyta (taxonomy_genus_95p.txt)	0	Bacillariophyceae (taxonomy_genus_95p.txt)	0	0	0	0	0	0	0	Cymbellaceae (taxonomy_genus_95p.txt)	0	0	Encyonema (taxonomy_genus_95p.txt)	0	Yes	0	0	0	0	0	0	3	0	0	0	0	0	0	0	0	0	1	0	0	0	1	0	0	0	0	0	0	0	0
contig_543	Bacteria (taxonomy_genus_95p.txt)	0	0	0	Proteobacteria (taxonomy_genus_95p.txt)	0	Alphaproteobacteria (taxonomy_genus_95p.txt)	0	0	0	Sphingomonadales (taxonomy_genus_95p.txt)	0	0	0	Erythrobacteraceae (taxonomy_genus_95p.txt)	0	0	0	0	No	0	0	0	4	1	0	0	0	0	0	2	1	1	0	0	1	0	3	0	1	1	1	3	3	0	0	0	0	0
contig_3229	Eukaryota (taxonomy_genus_95p.txt)	Viridiplantae (taxonomy_genus_95p.txt)	0	0	Chlorophyta (taxonomy_genus_95p.txt)	0	Chlorophyceae (taxonomy_genus_95p.txt)	0	0	0	Sphaeropleales (taxonomy_genus_95p.txt)	0	0	0	Scenedesmaceae (taxonomy_genus_95p.txt)	0	0	0	0	Yes	0	0	0	0	0	0	1	0	0	0	0	0	0	0	0	0	0	0	0	0	0	0	0	0	0	0	0	0	0
contig_4781	Bacteria (taxonomy_genus_95p.txt)	0	0	0	Firmicutes (taxonomy_genus_95p.txt)	0	Clostridia (taxonomy_genus_95p.txt)	0	0	0	Clostridiales (taxonomy_genus_95p.txt)	0	0	0	Clostridiaceae (taxonomy_genus_95p.txt)	0	0	Clostridium (taxonomy_genus_95p.txt)	0	No	0	0	0	0	0	0	0	1	0	0	4	0	0	0	0	0	0	0	0	0	0	0	1	0	0	1	0	0	0
contig_3363	Bacteria (taxonomy_genus_95p.txt)	0	0	0	Cyanobacteria (taxonomy_genus_95p.txt)	0	0	0	0	0	0	0	0	0	0	0	0	0	0	Yes	0	3	9	0	2	0	3	0	0	0	0	0	0	5	0	0	1	0	7	16	0	0	0	0	0	0	1	0	0
contig_3275	Bacteria (taxonomy_genus_95p.txt)	0	0	0	Cyanobacteria (taxonomy_genus_95p.txt)	0	0	Oscillatoriophycideae (taxonomy_genus_95p.txt)	0	0	Oscillatoriales (taxonomy_genus_95p.txt)	0	0	0	0	0	0	0	0	Yes	0	7	20	6	2	0	0	0	2	1	0	0	0	0	0	0	0	0	0	0	5	1	4	2	1	0	0	0	0
contig_4397	Bacteria (taxonomy_genus_95p.txt)	0	0	0	Proteobacteria (taxonomy_genus_95p.txt)	0	Gammaproteobacteria (taxonomy_class_95p.txt)	0	0	0	0	0	0	0	0	0	0	0	uncultured gamma proteobacterium (taxonomy_class_95p.txt)	No	0	0	0	0	0	3	3	1	0	0	0	6	0	3	2	0	1	5	0	4	0	0	0	0	0	0	3	0	0
contig_825	Bacteria (taxonomy_genus_95p.txt)	0	0	0	Proteobacteria (taxonomy_genus_95p.txt)	0	Alphaproteobacteria (taxonomy_genus_95p.txt)	0	0	0	Rhizobiales (taxonomy_genus_95p.txt)	0	0	0	0	0	0	0	0	No	0	2	9	3	2	0	0	2	0	1	2	0	8	0	0	5	1	2	0	1	4	2	2	1	2	0	1	1	0
contig_4679	Bacteria (taxonomy_genus_95p.txt)	0	0	0	Actinobacteria (taxonomy_genus_95p.txt)	0	Actinobacteria (taxonomy_genus_95p.txt)	Actinobacteridae (taxonomy_genus_95p.txt)	0	0	Actinomycetales (taxonomy_genus_95p.txt)	0	0	0	0	0	0	0	0	No	1	0	0	0	0	0	1	1	2	0	1	0	0	0	0	0	0	0	0	0	0	1	0	0	0	0	0	0	2
contig_4799	Bacteria (taxonomy_genus_95p.txt)	0	0	0	Actinobacteria (taxonomy_genus_95p.txt)	0	Actinobacteria (taxonomy_genus_95p.txt)	Actinobacteridae (taxonomy_genus_95p.txt)	0	0	Actinomycetales (taxonomy_genus_95p.txt)	0	0	0	0	0	0	0	0	No	3	3	0	0	0	0	3	1	0	1	0	0	1	0	0	0	0	0	0	0	0	1	0	0	0	0	0	0	1
contig_685	Bacteria (taxonomy_genus_95p.txt)	0	0	0	Cyanobacteria (taxonomy_genus_95p.txt)	0	0	Oscillatoriophycideae (taxonomy_genus_95p.txt)	0	0	Oscillatoriales (taxonomy_genus_95p.txt)	0	0	0	0	0	0	0	0	Yes	3	0	3	11	2	0	3	2	1	0	1	5	1	2	0	2	0	2	1	0	0	0	6	6	0	0	2	0	0
contig_125	Bacteria (taxonomy_class_95p.txt)	0	0	0	0	0	0	0	0	0	0	0	0	0	0	0	0	0	0	unknown	0	0	0	0	0	0	0	0	0	0	0	0	0	0	0	0	0	0	0	0	0	0	0	0	0	0	0	0	1
contig_3221	Bacteria (taxonomy_genus_95p.txt)	0	0	Bacteroidetes/Chlorobi group (taxonomy_genus_95p.txt)	Bacteroidetes (taxonomy_genus_95p.txt)	0	Sphingobacteriia (taxonomy_class_95p.txt)	0	0	0	Sphingobacteriales (taxonomy_class_95p.txt)	0	0	0	Saprospiraceae (taxonomy_class_95p.txt)	0	0	0	uncultured Saprospiraceae bacterium (taxonomy_class_95p.txt)	No	0	1	0	0	0	0	2	0	0	0	0	3	3	3	1	1	2	2	0	7	1	1	0	0	1	0	2	0	0
contig_1691	Bacteria (taxonomy_genus_95p.txt)	0	0	0	Cyanobacteria (taxonomy_genus_95p.txt)	0	0	Oscillatoriophycideae (taxonomy_genus_95p.txt)	0	0	Oscillatoriales (taxonomy_genus_95p.txt)	0	0	0	0	0	0	0	0	Yes	0	3	2	0	1	0	0	4	3	0	1	0	0	4	0	2	1	0	1	1	5	0	0	0	0	0	2	0	0
contig_537	Bacteria (taxonomy_genus_95p.txt)	0	0	0	Cyanobacteria (taxonomy_genus_95p.txt)	0	0	Oscillatoriophycideae (taxonomy_genus_95p.txt)	0	0	0	0	0	0	0	0	0	0	0	Yes	0	0	0	1	0	3	17	2	0	0	0	0	0	0	0	0	0	0	0	0	0	0	1	3	0	0	0	0	0
contig_3211	Bacteria (taxonomy_genus_95p.txt)	0	0	0	Chloroflexi (taxonomy_class_95p.txt)	0	0	0	0	0	0	0	0	0	0	0	0	0	0	No	0	3	1	2	3	2	0	0	0	1	5	1	0	4	0	2	2	8	0	3	1	2	1	1	1	4	3	2	0
contig_3509	Bacteria (taxonomy_genus_95p.txt)	0	0	0	0	0	0	0	0	0	0	0	0	0	0	0	0	0	0	unknown	0	0	0	0	3	0	0	2	0	0	0	2	0	2	0	0	2	0	1	4	0	0	0	0	0	3	6	0	0
contig_155	Bacteria (taxonomy_genus_95p.txt)	0	0	0	Planctomycetes (taxonomy_genus_95p.txt)	0	Planctomycetia (taxonomy_genus_95p.txt)	0	0	0	Planctomycetales (taxonomy_genus_95p.txt)	0	0	0	Planctomycetaceae (taxonomy_genus_95p.txt)	0	0	0	0	No	0	0	1	0	1	0	1	2	0	0	0	0	0	1	1	0	1	11	2	2	0	1	0	0	0	5	0	1	0
contig_4633	Eukaryota (taxonomy_class_95p.txt)	Viridiplantae (taxonomy_class_95p.txt)	0	0	Chlorophyta (taxonomy_class_95p.txt)	0	Chlorophyceae (taxonomy_class_95p.txt)	0	0	0	0	0	0	0	0	0	0	0	0	Yes	0	0	0	0	0	0	0	0	0	0	0	0	0	0	0	0	0	0	0	0	0	0	0	0	0	0	0	0	0
contig_17	Bacteria (taxonomy_genus_95p.txt)	0	0	0	Proteobacteria (taxonomy_genus_95p.txt)	0	Alphaproteobacteria (taxonomy_genus_95p.txt)	0	0	0	Rhodobacterales (taxonomy_genus_95p.txt)	0	0	0	Rhodobacteraceae (taxonomy_genus_95p.txt)	0	0	0	0	No	0	1	0	0	4	1	0	2	0	0	0	0	0	0	0	0	0	0	0	0	0	0	0	0	0	1	0	1	0
contig_763	Bacteria (taxonomy_genus_95p.txt)	0	0	0	Proteobacteria (taxonomy_class_95p.txt)	0	0	0	0	0	0	0	0	0	0	0	0	0	0	No	0	0	0	0	0	0	2	0	0	0	0	0	0	0	0	0	0	0	0	0	0	0	0	0	0	0	0	0	1
contig_7	Bacteria (taxonomy_genus_95p.txt)	0	0	0	Actinobacteria (taxonomy_genus_95p.txt)	0	Actinobacteria (taxonomy_genus_95p.txt)	Acidimicrobidae (taxonomy_genus_95p.txt)	0	0	Acidimicrobiales (taxonomy_genus_95p.txt)	Acidimicrobineae (taxonomy_genus_95p.txt)	0	0	Acidimicrobiaceae (taxonomy_genus_95p.txt)	0	0	Ilumatobacter (taxonomy_genus_95p.txt)	0	No	0	0	0	0	0	4	1	0	0	0	0	3	0	0	0	0	0	0	0	1	0	0	0	0	0	4	12	5	7
contig_49	Bacteria (taxonomy_genus_95p.txt)	0	0	0	Gemmatimonadetes (taxonomy_genus_95p.txt)	0	Gemmatimonadetes (taxonomy_genus_95p.txt)	0	0	0	Gemmatimonadales (taxonomy_genus_95p.txt)	0	0	0	Gemmatimonadaceae (taxonomy_genus_95p.txt)	0	0	Gemmatimonas (taxonomy_genus_95p.txt)	0	No	0	4	1	0	2	0	3	0	0	0	0	2	0	1	0	7	0	2	0	1	3	1	1	3	2	0	2	1	2
contig_757	Bacteria (taxonomy_genus_95p.txt)	0	0	0	0	0	0	0	0	0	0	0	0	0	0	0	0	0	0	unknown	0	0	0	0	0	0	0	0	0	0	0	0	0	1	0	0	0	0	0	0	0	0	0	0	0	0	0	0	0
contig_4619	Bacteria (taxonomy_genus_95p.txt)	0	0	0	Proteobacteria (taxonomy_genus_95p.txt)	0	Alphaproteobacteria (taxonomy_genus_95p.txt)	0	0	0	Rhizobiales (taxonomy_genus_95p.txt)	0	0	0	Bradyrhizobiaceae (taxonomy_genus_95p.txt)	0	0	0	0	No	0	11	4	9	0	0	0	0	2	0	2	0	2	0	1	2	1	1	1	2	1	1	3	3	1	0	0	0	0
contig_4263	Bacteria (taxonomy_genus_95p.txt)	0	0	0	Actinobacteria (taxonomy_genus_95p.txt)	0	Actinobacteria (taxonomy_genus_95p.txt)	Actinobacteridae (taxonomy_genus_95p.txt)	0	0	Actinomycetales (taxonomy_genus_95p.txt)	Frankineae (taxonomy_genus_95p.txt)	0	0	Sporichthyaceae (taxonomy_genus_95p.txt)	0	0	Sporichthya (taxonomy_genus_95p.txt)	0	No	0	1	0	0	1	0	1	0	1	0	0	0	0	0	0	0	0	0	0	0	0	0	0	0	1	0	0	0	1
contig_4793	Bacteria (taxonomy_genus_95p.txt)	0	0	0	Actinobacteria (taxonomy_genus_95p.txt)	0	Actinobacteria (taxonomy_genus_95p.txt)	0	0	0	0	0	0	0	0	0	0	0	0	No	0	0	0	0	6	1	1	0	0	0	0	7	0	1	0	0	0	0	0	6	0	0	0	0	0	3	9	2	4
contig_601	Bacteria (taxonomy_genus_95p.txt)	0	0	0	Chloroflexi (taxonomy_genus_95p.txt)	0	0	0	0	0	0	0	0	0	0	0	0	0	0	No	0	4	3	4	0	4	3	0	0	1	12	0	0	0	0	0	0	0	0	0	7	0	0	3	0	0	0	0	0
contig_33	Bacteria (taxonomy_genus_95p.txt)	0	0	0	Proteobacteria (taxonomy_genus_95p.txt)	0	Alphaproteobacteria (taxonomy_genus_95p.txt)	0	0	0	Rhizobiales (taxonomy_genus_95p.txt)	0	0	0	Hyphomicrobiaceae (taxonomy_genus_95p.txt)	0	0	Hyphomicrobium (taxonomy_genus_95p.txt)	0	No	1	1	0	0	2	1	0	3	0	0	1	2	0	0	0	0	1	3	1	1	0	0	0	0	0	1	0	0	1
contig_4289	Eukaryota (taxonomy_genus_95p.txt)	0	0	0	Eustigmatophyceae (taxonomy_genus_95p.txt)	0	0	0	0	0	Eustigmatales (taxonomy_genus_95p.txt)	0	0	0	Monodopsidaceae (taxonomy_genus_95p.txt)	0	0	Nannochloropsis (taxonomy_genus_95p.txt)	0	Yes	0	0	0	0	0	0	0	0	0	0	0	0	0	0	0	0	0	0	0	0	0	0	0	0	0	0	0	0	0
contig_1247	Bacteria (taxonomy_genus_95p.txt)	0	0	0	Cyanobacteria (taxonomy_genus_95p.txt)	0	0	0	0	0	0	0	0	0	0	0	0	0	0	Yes	0	0	0	0	6	4	0	0	0	0	0	3	0	0	0	0	0	0	0	0	0	0	0	0	0	5	10	6	3
contig_451	Bacteria (taxonomy_genus_95p.txt)	0	0	0	0	0	0	0	0	0	0	0	0	0	0	0	0	0	0	unknown	0	0	0	0	4	1	0	0	0	0	0	4	0	0	0	0	0	0	0	1	0	0	0	0	0	6	20	5	1
contig_3643	Bacteria (taxonomy_genus_95p.txt)	0	0	0	0	0	0	0	0	0	0	0	0	0	0	0	0	0	0	unknown	5	0	0	0	0	0	1	1	1	0	0	0	0	0	0	0	0	0	0	0	0	0	0	0	0	1	0	0	2
contig_3623	Bacteria (taxonomy_genus_95p.txt)	0	0	0	Firmicutes (taxonomy_genus_95p.txt)	0	Clostridia (taxonomy_class_95p.txt)	0	0	0	Clostridiales (taxonomy_class_95p.txt)	0	0	0	0	0	0	0	0	No	0	0	0	0	0	0	1	0	1	0	0	0	0	0	0	0	0	0	0	0	0	0	0	0	0	0	0	0	0
contig_759	Bacteria (taxonomy_genus_95p.txt)	0	0	0	Firmicutes (taxonomy_genus_95p.txt)	0	Bacilli (taxonomy_genus_95p.txt)	0	0	0	Bacillales (taxonomy_genus_95p.txt)	0	0	0	Paenibacillaceae (taxonomy_genus_95p.txt)	0	0	Ammoniphilus (taxonomy_genus_95p.txt)	0	No	1	0	0	0	0	0	0	0	0	0	1	0	0	0	0	0	0	0	0	0	0	0	0	0	0	0	0	0	0
contig_3411	Bacteria (taxonomy_genus_95p.txt)	0	0	0	Planctomycetes (taxonomy_genus_95p.txt)	0	Planctomycetia (taxonomy_genus_95p.txt)	0	0	0	Planctomycetales (taxonomy_genus_95p.txt)	0	0	0	Planctomycetaceae (taxonomy_genus_95p.txt)	0	0	0	0	No	0	0	0	0	0	0	0	0	0	0	0	0	0	0	0	0	0	1	0	0	0	0	0	0	0	0	0	0	1
contig_627	Bacteria (taxonomy_genus_95p.txt)	0	0	Chlamydiae/Verrucomicrobia group (taxonomy_genus_95p.txt)	Verrucomicrobia (taxonomy_genus_95p.txt)	0	Verrucomicrobiae (taxonomy_genus_95p.txt)	0	0	0	Verrucomicrobiales (taxonomy_genus_95p.txt)	0	0	0	Verrucomicrobiaceae (taxonomy_genus_95p.txt)	0	0	Verrucomicrobium (taxonomy_genus_95p.txt)	uncultured Verrucomicrobium sp. (taxonomy_genus_95p.txt)	No	0	0	0	0	0	1	0	1	1	0	0	0	0	0	0	0	0	0	0	1	0	0	0	0	0	0	2	0	2
contig_4673	Bacteria (taxonomy_genus_95p.txt)	0	0	0	Chloroflexi (taxonomy_genus_95p.txt)	0	Chloroflexi (taxonomy_genus_95p.txt)	0	0	0	Chloroflexales (taxonomy_genus_95p.txt)	0	0	0	0	0	0	0	0	No	1	1	2	0	0	0	0	1	0	0	6	0	0	8	6	11	10	3	4	3	6	0	0	0	0	0	0	0	0
contig_31	Bacteria (taxonomy_genus_95p.txt)	0	0	0	Cyanobacteria (taxonomy_genus_95p.txt)	0	0	Oscillatoriophycideae (taxonomy_genus_95p.txt)	0	0	0	0	0	0	0	0	0	0	0	Yes	2	0	3	2	1	0	0	0	0	0	1	0	0	0	1	0	1	3	2	0	0	0	0	0	0	1	0	0	0
contig_803	Bacteria (taxonomy_genus_95p.txt)	0	0	0	Actinobacteria (taxonomy_genus_95p.txt)	0	Actinobacteria (taxonomy_genus_95p.txt)	Actinobacteridae (taxonomy_genus_95p.txt)	0	0	Actinomycetales (taxonomy_genus_95p.txt)	0	0	0	0	0	0	0	0	No	0	0	0	0	0	3	0	0	0	0	0	0	0	0	0	0	0	0	0	0	0	0	0	0	0	4	17	0	4
contig_1619	Eukaryota (taxonomy_genus_95p.txt)	Metazoa (taxonomy_genus_95p.txt)	0	0	Arthropoda (taxonomy_genus_95p.txt)	Hexapoda (taxonomy_genus_95p.txt)	Insecta (taxonomy_genus_95p.txt)	Neoptera (taxonomy_genus_95p.txt)	Endopterygota (taxonomy_genus_95p.txt)	0	Diptera (taxonomy_genus_95p.txt)	Nematocera (taxonomy_genus_95p.txt)	Culicomorpha (taxonomy_genus_95p.txt)	Chironomoidea (taxonomy_genus_95p.txt)	Chironomidae (taxonomy_genus_95p.txt)	Chironominae (taxonomy_genus_95p.txt)	Chironomini (taxonomy_genus_95p.txt)	Chironomus (taxonomy_genus_95p.txt)	0	No	0	0	0	0	0	0	0	0	0	0	0	0	0	0	0	0	0	0	0	0	0	0	0	0	0	0	0	0	0
contig_1625	Bacteria (taxonomy_genus_95p.txt)	0	0	0	Chloroflexi (taxonomy_genus_95p.txt)	0	0	0	0	0	0	0	0	0	0	0	0	0	0	No	6	2	6	0	4	0	2	0	0	0	0	2	8	2	3	0	1	0	1	0	3	0	0	0	0	0	0	0	0
contig_3339	Bacteria (taxonomy_genus_95p.txt)	0	0	0	Cyanobacteria (taxonomy_genus_95p.txt)	0	0	Oscillatoriophycideae (taxonomy_genus_95p.txt)	0	0	0	0	0	0	0	0	0	0	0	Yes	0	0	2	0	2	2	1	3	0	0	0	0	0	0	0	0	1	0	2	1	0	1	1	0	0	2	5	0	1
contig_431	Bacteria (taxonomy_genus_95p.txt)	0	0	0	Cyanobacteria (taxonomy_genus_95p.txt)	0	0	Oscillatoriophycideae (taxonomy_genus_95p.txt)	0	0	0	0	0	0	0	0	0	0	0	Yes	0	0	0	0	0	0	8	0	0	0	0	0	0	0	0	0	0	0	0	0	0	0	0	0	0	1	0	1	1
contig_529	Bacteria (taxonomy_genus_95p.txt)	0	0	0	Actinobacteria (taxonomy_genus_95p.txt)	0	Actinobacteria (taxonomy_genus_95p.txt)	0	0	0	0	0	0	0	0	0	0	0	0	No	0	0	0	0	0	1	0	0	0	0	0	0	0	0	0	0	0	0	0	0	0	0	0	0	0	2	3	3	5
contig_3205	Bacteria (taxonomy_class_95p.txt)	0	0	0	Proteobacteria (taxonomy_class_95p.txt)	0	Alphaproteobacteria (taxonomy_class_95p.txt)	0	0	0	0	0	0	0	0	0	0	0	0	No	1	0	0	0	8	6	3	1	0	0	0	6	0	0	0	0	0	0	0	0	0	0	0	0	0	0	1	1	0
contig_4797	Bacteria (taxonomy_genus_95p.txt)	0	0	0	Cyanobacteria (taxonomy_genus_95p.txt)	0	0	Oscillatoriophycideae (taxonomy_genus_95p.txt)	0	0	0	0	0	0	0	0	0	0	0	Yes	1	1	0	2	4	0	1	2	1	1	0	1	0	0	0	0	0	0	0	1	0	0	1	3	0	1	3	1	1
contig_4787	Bacteria (taxonomy_genus_95p.txt)	0	0	0	Firmicutes (taxonomy_genus_95p.txt)	0	Clostridia (taxonomy_genus_95p.txt)	0	0	0	Clostridiales (taxonomy_genus_95p.txt)	0	0	0	Clostridiaceae (taxonomy_genus_95p.txt)	0	0	Clostridium (taxonomy_genus_95p.txt)	0	No	0	0	0	0	0	0	0	0	1	0	0	0	0	0	0	0	0	0	0	0	0	0	0	0	0	0	0	0	0
contig_2493	Bacteria (taxonomy_genus_95p.txt)	0	0	0	Actinobacteria (taxonomy_genus_95p.txt)	0	Actinobacteria (taxonomy_genus_95p.txt)	0	0	0	0	0	0	0	0	0	0	0	0	No	0	0	0	0	0	0	0	0	0	0	0	0	0	0	0	0	0	0	0	0	0	0	0	0	0	9	5	2	4
contig_409	Bacteria (taxonomy_genus_95p.txt)	0	0	0	Planctomycetes (taxonomy_genus_95p.txt)	0	Planctomycetia (taxonomy_genus_95p.txt)	0	0	0	Planctomycetales (taxonomy_genus_95p.txt)	0	0	0	Planctomycetaceae (taxonomy_genus_95p.txt)	0	0	0	0	No	1	1	1	0	1	0	0	1	0	0	0	1	0	0	0	0	0	0	0	0	0	0	0	0	0	1	1	0	1
contig_1803	Bacteria (taxonomy_genus_95p.txt)	0	0	0	Proteobacteria (taxonomy_genus_95p.txt)	0	Gammaproteobacteria (taxonomy_class_95p.txt)	0	0	0	0	0	0	0	0	0	0	0	uncultured gamma proteobacterium (taxonomy_class_95p.txt)	No	1	0	0	0	0	0	0	0	0	0	0	0	0	0	0	0	0	0	0	0	0	0	0	0	0	0	2	1	1
contig_327	Bacteria (taxonomy_genus_95p.txt)	0	0	0	Proteobacteria (taxonomy_genus_95p.txt)	0	Betaproteobacteria (taxonomy_genus_95p.txt)	0	0	0	Burkholderiales (taxonomy_genus_95p.txt)	0	0	0	Comamonadaceae (taxonomy_genus_95p.txt)	0	0	0	0	No	0	0	0	0	0	2	0	0	1	0	0	1	2	1	0	2	0	0	1	0	0	0	0	0	0	0	0	1	0
contig_739	Bacteria (taxonomy_genus_95p.txt)	0	0	Bacteroidetes/Chlorobi group (taxonomy_genus_95p.txt)	Bacteroidetes (taxonomy_genus_95p.txt)	0	0	0	0	0	0	0	0	0	0	0	0	0	0	No	1	2	1	0	0	1	0	0	0	0	1	0	0	1	0	2	2	1	1	2	0	0	0	0	0	0	0	0	0
contig_4555	Bacteria (taxonomy_genus_95p.txt)	0	0	0	Proteobacteria (taxonomy_genus_95p.txt)	0	Betaproteobacteria (taxonomy_genus_95p.txt)	0	0	0	0	0	0	0	0	0	0	0	0	No	0	0	0	0	4	2	0	0	0	0	0	0	0	0	0	0	1	2	0	0	0	0	0	0	0	3	4	0	1
contig_3407	Bacteria (taxonomy_genus_95p.txt)	0	0	0	Cyanobacteria (taxonomy_genus_95p.txt)	0	0	Oscillatoriophycideae (taxonomy_genus_95p.txt)	0	0	Oscillatoriales (taxonomy_genus_95p.txt)	0	0	0	0	0	0	0	0	Yes	2	15	1	0	0	0	0	0	0	7	5	0	0	0	0	0	0	0	0	0	7	3	4	0	9	0	0	0	0
contig_545	Bacteria (taxonomy_genus_95p.txt)	0	0	0	Cyanobacteria (taxonomy_genus_95p.txt)	0	0	Oscillatoriophycideae (taxonomy_genus_95p.txt)	0	0	Oscillatoriales (taxonomy_genus_95p.txt)	0	0	0	0	0	0	0	0	Yes	0	0	0	0	0	0	2	0	0	0	0	0	0	0	0	0	2	23	7	9	0	0	0	0	0	0	0	0	0
contig_303	Bacteria (taxonomy_genus_95p.txt)	0	0	0	Cyanobacteria (taxonomy_genus_95p.txt)	0	0	0	0	0	0	0	0	0	0	0	0	0	0	Yes	0	0	0	1	0	0	0	0	0	0	0	2	0	0	0	0	0	0	14	2	2	0	0	0	0	1	0	0	0
contig_405	Bacteria (taxonomy_genus_95p.txt)	0	0	0	Actinobacteria (taxonomy_genus_95p.txt)	0	Actinobacteria (taxonomy_genus_95p.txt)	Acidimicrobidae (taxonomy_genus_95p.txt)	0	0	Acidimicrobiales (taxonomy_genus_95p.txt)	Acidimicrobineae (taxonomy_genus_95p.txt)	0	0	0	0	0	Aciditerrimonas (taxonomy_genus_95p.txt)	uncultured Aciditerrimonas sp. (taxonomy_genus_95p.txt)	No	0	1	0	0	0	1	0	1	1	0	0	0	0	0	0	0	0	0	0	0	0	0	0	0	0	0	0	0	0
contig_2987	Eukaryota (taxonomy_genus_95p.txt)	0	0	0	Bacillariophyta (taxonomy_genus_95p.txt)	0	0	0	0	0	0	0	0	0	0	0	0	0	0	Yes	2	0	0	0	0	0	0	0	0	0	0	0	0	1	0	0	0	0	0	0	10	23	0	0	7	0	0	0	0
contig_23	Bacteria (taxonomy_genus_95p.txt)	0	0	Fibrobacteres/Acidobacteria group (taxonomy_genus_95p.txt)	Acidobacteria (taxonomy_genus_95p.txt)	0	0	0	0	0	0	0	0	0	0	0	0	0	0	No	0	0	1	0	0	0	2	3	1	0	0	0	0	0	0	0	1	0	1	2	0	3	0	0	1	0	0	0	0
contig_1069	Eukaryota (taxonomy_genus_95p.txt)	0	0	0	Bacillariophyta (taxonomy_genus_95p.txt)	0	Bacillariophyceae (taxonomy_genus_95p.txt)	0	0	0	0	0	0	0	Bacillariaceae (taxonomy_genus_95p.txt)	0	0	0	0	Yes	0	0	0	0	0	0	0	0	0	0	0	0	0	0	0	0	0	0	0	0	0	0	0	0	0	0	1	0	0
contig_3227	Bacteria (taxonomy_genus_95p.txt)	0	0	0	Cyanobacteria (taxonomy_genus_95p.txt)	0	0	0	0	0	0	0	0	0	0	0	0	0	0	Yes	0	0	0	0	1	1	1	1	2	0	0	0	0	0	0	0	0	0	0	0	0	0	0	0	0	1	3	0	0
contig_3311	Bacteria (taxonomy_genus_95p.txt)	0	0	0	Proteobacteria (taxonomy_genus_95p.txt)	0	Alphaproteobacteria (taxonomy_genus_95p.txt)	0	0	0	Rhizobiales (taxonomy_genus_95p.txt)	0	0	0	Rhizobiaceae (taxonomy_genus_95p.txt)	0	0	Rhizobium (taxonomy_genus_95p.txt)	0	No	0	0	0	0	5	4	0	2	0	0	0	2	0	0	0	0	0	0	0	0	0	0	0	0	0	0	7	0	0
contig_599	Bacteria (taxonomy_genus_95p.txt)	0	0	0	Actinobacteria (taxonomy_genus_95p.txt)	0	Actinobacteria (taxonomy_genus_95p.txt)	Actinobacteridae (taxonomy_genus_95p.txt)	0	0	Actinomycetales (taxonomy_genus_95p.txt)	Frankineae (taxonomy_genus_95p.txt)	0	0	0	0	0	0	0	No	1	0	0	0	1	0	0	0	1	0	1	0	0	0	0	0	0	0	0	0	0	0	0	0	0	0	0	0	0
contig_343	Bacteria (taxonomy_genus_95p.txt)	0	0	0	Cyanobacteria (taxonomy_genus_95p.txt)	0	0	0	0	0	0	0	0	0	0	0	0	0	0	Yes	0	3	3	1	4	1	6	0	1	0	0	1	0	0	0	0	0	0	0	0	2	0	0	0	0	0	1	0	0
contig_741	Bacteria (taxonomy_genus_95p.txt)	0	0	0	Cyanobacteria (taxonomy_genus_95p.txt)	0	0	0	0	0	Nostocales (taxonomy_genus_95p.txt)	0	0	0	Rivulariaceae (taxonomy_genus_95p.txt)	0	0	Calothrix (taxonomy_genus_95p.txt)	0	Yes	0	0	0	0	1	0	0	0	0	0	0	0	0	2	0	0	0	0	0	3	0	1	1	0	0	0	0	0	0
contig_4585	Bacteria (taxonomy_genus_95p.txt)	0	0	0	Proteobacteria (taxonomy_genus_95p.txt)	0	Gammaproteobacteria (taxonomy_genus_95p.txt)	0	0	0	0	0	0	0	0	0	0	0	0	No	0	0	0	0	0	0	8	0	0	0	0	0	22	2	1	0	3	0	0	1	0	0	0	0	0	0	0	0	0
contig_3823	Bacteria (taxonomy_genus_95p.txt)	0	0	0	Proteobacteria (taxonomy_genus_95p.txt)	0	Betaproteobacteria (taxonomy_genus_95p.txt)	0	0	0	0	0	0	0	0	0	0	0	0	No	0	0	0	0	0	7	0	0	0	0	0	1	0	0	0	0	0	0	0	0	0	0	0	0	0	0	7	0	1
contig_4631	Bacteria (taxonomy_class_95p.txt)	0	0	0	Proteobacteria (taxonomy_class_95p.txt)	0	Alphaproteobacteria (taxonomy_class_95p.txt)	0	0	0	0	0	0	0	0	0	0	0	0	No	0	0	0	0	0	0	5	0	0	0	0	0	0	0	0	0	0	0	0	0	0	0	0	0	0	1	2	1	0
contig_2113	Bacteria (taxonomy_genus_95p.txt)	0	0	0	Proteobacteria (taxonomy_genus_95p.txt)	0	Betaproteobacteria (taxonomy_genus_95p.txt)	0	0	0	0	0	0	0	0	0	0	0	0	No	0	0	0	0	0	0	0	0	0	0	0	0	0	0	0	0	0	0	0	0	0	0	0	0	0	0	0	0	0
contig_223	Bacteria (taxonomy_genus_95p.txt)	0	0	Fibrobacteres/Acidobacteria group (taxonomy_genus_95p.txt)	Acidobacteria (taxonomy_genus_95p.txt)	0	Acidobacteriia (taxonomy_genus_95p.txt)	0	0	0	Acidobacteriales (taxonomy_genus_95p.txt)	0	0	0	Acidobacteriaceae (taxonomy_genus_95p.txt)	0	0	Acidobacterium (taxonomy_genus_95p.txt)	uncultured Acidobacterium sp. (taxonomy_genus_95p.txt)	No	0	0	0	0	3	0	1	0	0	0	0	0	0	0	0	0	0	0	0	0	0	0	0	0	0	1	2	1	0
contig_3289	Bacteria (taxonomy_genus_95p.txt)	0	0	0	Actinobacteria (taxonomy_genus_95p.txt)	0	Actinobacteria (taxonomy_genus_95p.txt)	0	0	0	0	0	0	0	0	0	0	0	0	No	0	0	0	0	0	1	0	1	0	0	0	0	0	2	0	0	0	1	1	0	0	0	0	0	0	2	0	1	0
contig_655	Bacteria (taxonomy_genus_95p.txt)	0	0	0	Chloroflexi (taxonomy_genus_95p.txt)	0	0	0	0	0	0	0	0	0	0	0	0	0	0	No	0	2	3	3	0	0	2	0	0	0	0	1	0	0	0	0	0	1	0	2	0	0	0	0	0	0	0	0	0
contig_3267	Bacteria (taxonomy_genus_95p.txt)	0	0	0	Cyanobacteria (taxonomy_genus_95p.txt)	0	0	Oscillatoriophycideae (taxonomy_genus_95p.txt)	0	0	Oscillatoriales (taxonomy_genus_95p.txt)	0	0	0	0	0	0	Leptolyngbya (taxonomy_genus_95p.txt)	0	Yes	0	0	8	1	1	0	0	3	0	0	0	1	1	0	0	1	0	1	0	1	2	0	1	1	0	0	0	0	0
contig_1159	Bacteria (taxonomy_genus_95p.txt)	0	0	Chlamydiae/Verrucomicrobia group (taxonomy_genus_95p.txt)	Verrucomicrobia (taxonomy_genus_95p.txt)	0	Verrucomicrobiae (taxonomy_genus_95p.txt)	0	0	0	Verrucomicrobiales (taxonomy_genus_95p.txt)	0	0	0	Verrucomicrobiaceae (taxonomy_genus_95p.txt)	0	0	0	0	No	0	0	0	0	0	0	2	0	0	2	0	0	0	0	0	0	0	0	0	0	0	0	0	0	1	0	0	1	0
contig_1157	Eukaryota (taxonomy_genus_95p.txt)	Metazoa (taxonomy_genus_95p.txt)	0	0	0	0	0	0	0	0	0	0	0	0	0	0	0	0	0	No	0	0	0	0	0	0	0	0	0	0	0	0	0	0	0	0	0	0	0	0	0	0	0	0	0	0	0	0	0
contig_271	Bacteria (taxonomy_genus_95p.txt)	0	0	0	Cyanobacteria (taxonomy_genus_95p.txt)	0	0	0	0	0	0	0	0	0	0	0	0	0	0	Yes	1	5	4	2	0	0	3	0	0	0	0	0	0	0	0	0	0	0	0	2	2	2	2	1	3	1	0	0	0
contig_5	Bacteria (taxonomy_genus_95p.txt)	0	0	0	Cyanobacteria (taxonomy_genus_95p.txt)	0	0	Oscillatoriophycideae (taxonomy_class_95p.txt)	0	0	0	0	0	0	0	0	0	0	0	Yes	0	1	0	0	0	1	0	2	0	0	0	1	0	0	0	0	0	0	0	0	0	1	0	0	0	0	0	0	0
contig_547	Bacteria (taxonomy_genus_95p.txt)	0	0	0	Cyanobacteria (taxonomy_genus_95p.txt)	0	0	Oscillatoriophycideae (taxonomy_genus_95p.txt)	0	0	Oscillatoriales (taxonomy_genus_95p.txt)	0	0	0	0	0	0	0	0	Yes	0	0	0	1	0	0	0	0	0	0	0	0	0	0	0	7	0	0	1	0	0	0	0	0	0	0	0	0	0
contig_1337	Bacteria (taxonomy_genus_95p.txt)	0	0	Chlamydiae/Verrucomicrobia group (taxonomy_genus_95p.txt)	Verrucomicrobia (taxonomy_genus_95p.txt)	0	Verrucomicrobiae (taxonomy_genus_95p.txt)	0	0	0	Verrucomicrobiales (taxonomy_genus_95p.txt)	0	0	0	Verrucomicrobiaceae (taxonomy_genus_95p.txt)	0	0	0	0	No	0	1	0	0	0	0	0	1	1	0	0	1	0	0	1	0	2	4	0	1	0	0	0	0	1	0	0	0	0
contig_3293	Bacteria (taxonomy_genus_95p.txt)	0	0	0	Cyanobacteria (taxonomy_genus_95p.txt)	0	0	Oscillatoriophycideae (taxonomy_genus_95p.txt)	0	0	0	0	0	0	0	0	0	0	0	Yes	0	0	0	0	0	0	0	0	0	0	0	0	0	0	0	0	0	0	0	0	0	0	0	0	0	1	6	8	6
contig_719	Bacteria (taxonomy_genus_95p.txt)	0	0	0	Proteobacteria (taxonomy_genus_95p.txt)	0	Alphaproteobacteria (taxonomy_genus_95p.txt)	0	0	0	Rickettsiales (taxonomy_genus_95p.txt)	0	0	0	Anaplasmataceae (taxonomy_genus_95p.txt)	0	Wolbachieae (taxonomy_genus_95p.txt)	Wolbachia (taxonomy_genus_95p.txt)	0	No	0	0	0	0	0	0	0	0	0	0	0	0	0	0	0	0	0	0	0	0	0	0	0	0	0	0	0	0	0
contig_4755	Bacteria (taxonomy_genus_95p.txt)	0	0	0	Cyanobacteria (taxonomy_genus_95p.txt)	0	0	0	0	0	0	0	0	0	0	0	0	0	0	Yes	0	0	0	0	7	0	0	0	0	0	1	0	0	0	0	0	0	0	0	0	0	0	2	0	1	0	0	0	0
contig_4805	Bacteria (taxonomy_genus_95p.txt)	0	0	0	Firmicutes (taxonomy_genus_95p.txt)	0	Clostridia (taxonomy_genus_95p.txt)	0	0	0	Clostridiales (taxonomy_genus_95p.txt)	0	0	0	Clostridiaceae (taxonomy_genus_95p.txt)	0	0	Clostridium (taxonomy_genus_95p.txt)	0	No	1	0	0	0	0	0	0	0	1	0	0	0	0	0	0	0	0	0	0	0	0	0	0	0	0	0	0	0	1
contig_2729	Bacteria (taxonomy_genus_95p.txt)	0	0	0	Proteobacteria (taxonomy_genus_95p.txt)	0	Gammaproteobacteria (taxonomy_genus_95p.txt)	0	0	0	Vibrionales (taxonomy_genus_95p.txt)	0	0	0	Vibrionaceae (taxonomy_genus_95p.txt)	0	0	Vibrio (taxonomy_genus_95p.txt)	0	No	0	0	0	0	0	0	0	0	0	0	0	0	0	0	0	0	0	0	0	0	0	0	0	0	0	0	0	0	1
contig_3197	Bacteria (taxonomy_genus_95p.txt)	0	0	0	Proteobacteria (taxonomy_genus_95p.txt)	0	Gammaproteobacteria (taxonomy_genus_95p.txt)	0	0	0	0	0	0	0	0	0	0	0	0	No	0	0	1	0	0	0	0	0	0	0	3	0	3	4	1	4	0	0	16	4	3	0	0	0	0	0	0	0	0
contig_1203	Bacteria (taxonomy_genus_95p.txt)	0	0	0	Cyanobacteria (taxonomy_genus_95p.txt)	0	0	Oscillatoriophycideae (taxonomy_genus_95p.txt)	0	0	Oscillatoriales (taxonomy_genus_95p.txt)	0	0	0	0	0	0	0	0	Yes	0	0	0	0	1	0	0	0	0	0	0	0	0	0	0	0	0	0	0	0	0	0	0	0	0	0	0	0	0
contig_4779	Bacteria (taxonomy_genus_95p.txt)	0	0	0	Chloroflexi (taxonomy_genus_95p.txt)	0	0	0	0	0	0	0	0	0	0	0	0	0	0	No	0	1	6	0	2	0	1	4	1	0	4	0	2	0	0	1	1	0	0	1	3	0	0	0	0	0	0	0	0
contig_683	Bacteria (taxonomy_genus_95p.txt)	0	0	0	Chloroflexi (taxonomy_genus_95p.txt)	0	Chloroflexi (taxonomy_genus_95p.txt)	0	0	0	Chloroflexales (taxonomy_genus_95p.txt)	0	0	0	0	0	0	0	0	No	0	0	0	0	0	0	0	2	0	0	2	2	4	4	0	0	2	0	0	0	0	0	0	0	0	0	0	0	0
contig_443	Bacteria (taxonomy_genus_95p.txt)	0	0	0	Proteobacteria (taxonomy_genus_95p.txt)	0	Alphaproteobacteria (taxonomy_genus_95p.txt)	0	0	0	0	0	0	0	0	0	0	0	0	No	0	0	0	1	0	0	0	0	1	0	0	2	1	0	0	0	0	1	0	1	0	1	0	0	1	0	0	0	0
contig_585	Eukaryota (taxonomy_genus_95p.txt)	0	0	0	Bacillariophyta (taxonomy_genus_95p.txt)	0	Bacillariophyceae (taxonomy_genus_95p.txt)	0	0	0	0	0	0	0	Bacillariaceae (taxonomy_genus_95p.txt)	0	0	Nitzschia (taxonomy_genus_95p.txt)	0	Yes	1	1	0	0	0	0	0	0	0	0	0	0	0	0	0	0	0	0	0	0	0	0	0	0	0	0	1	0	0
contig_455	Bacteria (taxonomy_genus_95p.txt)	0	0	Chlamydiae/Verrucomicrobia group (taxonomy_genus_95p.txt)	Verrucomicrobia (taxonomy_genus_95p.txt)	0	Verrucomicrobiae (taxonomy_genus_95p.txt)	0	0	0	Verrucomicrobiales (taxonomy_genus_95p.txt)	0	0	0	Verrucomicrobiaceae (taxonomy_genus_95p.txt)	0	0	0	0	No	0	0	0	0	1	0	1	1	0	0	0	1	0	1	0	0	0	0	0	0	0	1	1	1	0	1	0	0	0
contig_3207	Bacteria (taxonomy_genus_95p.txt)	0	0	Bacteroidetes/Chlorobi group (taxonomy_genus_95p.txt)	Bacteroidetes (taxonomy_genus_95p.txt)	0	Cytophagia (taxonomy_genus_95p.txt)	0	0	0	Cytophagales (taxonomy_genus_95p.txt)	0	0	0	Cytophagaceae (taxonomy_genus_95p.txt)	0	0	Runella (taxonomy_genus_95p.txt)	0	No	0	1	0	1	0	0	2	1	1	0	0	1	0	1	0	1	1	0	1	1	1	0	0	0	2	0	0	0	0
contig_3305	Bacteria (taxonomy_genus_95p.txt)	0	0	0	Cyanobacteria (taxonomy_genus_95p.txt)	0	0	Oscillatoriophycideae (taxonomy_genus_95p.txt)	0	0	Oscillatoriales (taxonomy_genus_95p.txt)	0	0	0	0	0	0	0	0	Yes	0	0	0	0	0	0	3	0	0	1	0	0	0	0	0	1	0	0	0	0	0	0	4	0	0	0	0	0	0
contig_4747	Bacteria (taxonomy_genus_95p.txt)	0	0	0	Firmicutes (taxonomy_genus_95p.txt)	0	Clostridia (taxonomy_genus_95p.txt)	0	0	0	Clostridiales (taxonomy_genus_95p.txt)	0	0	0	Clostridiaceae (taxonomy_genus_95p.txt)	0	0	Clostridium (taxonomy_genus_95p.txt)	0	No	0	0	0	0	0	0	0	0	0	0	0	0	0	0	0	0	0	0	0	0	0	0	0	0	0	0	0	0	0
contig_2823	Bacteria (taxonomy_genus_95p.txt)	0	0	0	Proteobacteria (taxonomy_genus_95p.txt)	0	Betaproteobacteria (taxonomy_class_95p.txt)	0	0	0	0	0	0	0	0	0	0	0	0	No	0	5	0	0	0	0	4	3	1	0	0	0	1	0	0	1	3	1	0	1	0	0	1	0	0	0	0	0	0
contig_649	Bacteria (taxonomy_genus_95p.txt)	0	0	0	Chloroflexi (taxonomy_genus_95p.txt)	0	0	0	0	0	0	0	0	0	0	0	0	0	0	No	0	8	3	0	0	0	0	0	0	0	1	0	6	2	1	2	3	1	0	0	3	1	0	0	0	0	0	0	0
contig_3541	Bacteria (taxonomy_genus_95p.txt)	0	0	0	Cyanobacteria (taxonomy_genus_95p.txt)	0	0	Oscillatoriophycideae (taxonomy_genus_95p.txt)	0	0	0	0	0	0	0	0	0	0	0	Yes	1	1	0	0	1	0	0	0	0	0	0	1	4	0	1	0	0	0	2	0	0	0	0	0	0	3	1	0	1
contig_137	Bacteria (taxonomy_genus_95p.txt)	0	0	0	Firmicutes (taxonomy_genus_95p.txt)	0	Bacilli (taxonomy_genus_95p.txt)	0	0	0	Bacillales (taxonomy_genus_95p.txt)	0	0	0	Alicyclobacillaceae (taxonomy_genus_95p.txt)	0	0	0	0	No	0	0	0	0	0	0	0	0	0	0	0	0	0	0	0	0	0	0	0	0	0	0	0	0	0	0	0	0	0
contig_4549	Bacteria (taxonomy_genus_95p.txt)	0	0	0	Proteobacteria (taxonomy_genus_95p.txt)	0	Alphaproteobacteria (taxonomy_genus_95p.txt)	0	0	0	Rhizobiales (taxonomy_genus_95p.txt)	0	0	0	Rhizobiaceae (taxonomy_genus_95p.txt)	0	0	Rhizobium (taxonomy_genus_95p.txt)	0	No	1	0	2	0	2	1	1	2	0	0	0	1	3	1	0	0	2	1	1	0	0	1	0	0	1	0	1	0	0
contig_1399	Bacteria (taxonomy_genus_95p.txt)	0	0	0	Proteobacteria (taxonomy_genus_95p.txt)	0	Gammaproteobacteria (taxonomy_genus_95p.txt)	0	0	0	Xanthomonadales (taxonomy_genus_95p.txt)	0	0	0	Xanthomonadaceae (taxonomy_genus_95p.txt)	0	0	0	0	No	0	0	0	0	5	0	2	2	0	0	0	0	0	0	2	0	0	0	1	0	0	0	0	1	0	0	0	0	0
contig_251	Bacteria (taxonomy_genus_95p.txt)	0	0	0	Actinobacteria (taxonomy_genus_95p.txt)	0	Actinobacteria (taxonomy_genus_95p.txt)	Actinobacteridae (taxonomy_genus_95p.txt)	0	0	Actinomycetales (taxonomy_genus_95p.txt)	Propionibacterineae (taxonomy_genus_95p.txt)	0	0	Nocardioidaceae (taxonomy_genus_95p.txt)	0	0	Kribbella (taxonomy_class_95p.txt)	0	No	0	0	0	0	0	0	0	0	0	0	0	0	0	0	0	0	0	0	0	0	0	0	0	0	0	3	0	1	13
contig_1353	Bacteria (taxonomy_genus_95p.txt)	0	0	0	Firmicutes (taxonomy_genus_95p.txt)	0	Erysipelotrichia (taxonomy_genus_95p.txt)	0	0	0	Erysipelotrichales (taxonomy_genus_95p.txt)	0	0	0	Erysipelotrichaceae (taxonomy_genus_95p.txt)	0	0	Turicibacter (taxonomy_genus_95p.txt)	0	No	0	0	0	0	0	0	0	0	0	0	0	0	0	0	0	0	0	0	0	0	0	0	0	0	0	0	0	0	0
contig_715	Bacteria (taxonomy_genus_95p.txt)	0	0	0	Firmicutes (taxonomy_genus_95p.txt)	0	Clostridia (taxonomy_genus_95p.txt)	0	0	0	Clostridiales (taxonomy_genus_95p.txt)	0	0	0	Clostridiaceae (taxonomy_genus_95p.txt)	0	0	Clostridium (taxonomy_genus_95p.txt)	0	No	0	0	0	0	1	0	0	0	0	0	0	0	0	0	0	0	0	0	0	0	0	1	0	0	1	0	0	0	0
contig_2249	Bacteria (taxonomy_genus_95p.txt)	0	0	0	Proteobacteria (taxonomy_genus_95p.txt)	0	Betaproteobacteria (taxonomy_genus_95p.txt)	0	0	0	Burkholderiales (taxonomy_genus_95p.txt)	0	0	0	Comamonadaceae (taxonomy_genus_95p.txt)	0	0	0	0	No	0	0	0	0	0	0	0	0	0	0	0	0	0	0	0	0	0	0	0	0	0	0	0	0	0	0	0	0	0
contig_309	Bacteria (taxonomy_genus_95p.txt)	0	0	0	Proteobacteria (taxonomy_genus_95p.txt)	0	0	0	0	0	0	0	0	0	0	0	0	0	0	No	0	0	0	0	0	3	0	0	0	0	1	1	0	0	0	0	0	0	0	0	0	0	0	0	0	3	6	4	2
contig_679	Bacteria (taxonomy_genus_95p.txt)	0	0	0	Cyanobacteria (taxonomy_genus_95p.txt)	0	0	0	0	0	0	0	0	0	0	0	0	0	0	Yes	0	0	0	0	0	3	0	0	0	0	0	0	0	0	0	0	1	1	0	1	0	0	0	0	0	2	5	0	2
contig_3309	Bacteria (taxonomy_genus_95p.txt)	0	0	0	Cyanobacteria (taxonomy_genus_95p.txt)	0	0	Oscillatoriophycideae (taxonomy_genus_95p.txt)	0	0	Oscillatoriales (taxonomy_genus_95p.txt)	0	0	0	0	0	0	0	0	Yes	0	0	0	0	6	1	2	0	0	0	1	0	0	0	0	0	0	0	0	0	0	1	0	0	0	2	3	0	0
contig_207	Bacteria (taxonomy_genus_95p.txt)	0	0	0	Proteobacteria (taxonomy_genus_95p.txt)	0	Alphaproteobacteria (taxonomy_genus_95p.txt)	0	0	0	Rhizobiales (taxonomy_genus_95p.txt)	0	0	0	0	0	0	0	0	No	0	0	0	0	0	5	0	0	0	0	0	0	0	0	0	0	0	0	0	0	0	0	0	0	0	0	1	3	2
contig_2937	Bacteria (taxonomy_genus_95p.txt)	0	0	0	Actinobacteria (taxonomy_genus_95p.txt)	0	Actinobacteria (taxonomy_genus_95p.txt)	0	0	0	0	0	0	0	0	0	0	0	0	No	0	3	2	0	0	0	1	0	1	1	0	0	1	0	0	1	2	1	1	0	0	0	0	0	0	0	0	0	0
contig_4711	Bacteria (taxonomy_genus_95p.txt)	0	0	0	Actinobacteria (taxonomy_genus_95p.txt)	0	Actinobacteria (taxonomy_genus_95p.txt)	Actinobacteridae (taxonomy_genus_95p.txt)	0	0	Actinomycetales (taxonomy_genus_95p.txt)	Kineosporiineae (taxonomy_genus_95p.txt)	0	0	Kineosporiaceae (taxonomy_genus_95p.txt)	0	0	Kineosporia (taxonomy_genus_95p.txt)	0	No	0	0	0	0	3	0	0	0	1	0	0	2	0	0	0	0	0	0	0	0	0	0	0	0	0	0	1	0	1
contig_3355	Bacteria (taxonomy_genus_95p.txt)	0	0	Bacteroidetes/Chlorobi group (taxonomy_genus_95p.txt)	Bacteroidetes (taxonomy_genus_95p.txt)	0	Sphingobacteriia (taxonomy_genus_95p.txt)	0	0	0	Sphingobacteriales (taxonomy_genus_95p.txt)	0	0	0	Saprospiraceae (taxonomy_genus_95p.txt)	0	0	Haliscomenobacter (taxonomy_genus_95p.txt)	0	No	0	0	1	0	2	1	0	0	0	0	0	1	0	0	0	0	1	1	0	1	1	0	1	3	1	0	0	0	0
contig_121	Bacteria (taxonomy_genus_95p.txt)	0	0	0	Cyanobacteria (taxonomy_genus_95p.txt)	0	0	Oscillatoriophycideae (taxonomy_genus_95p.txt)	0	0	0	0	0	0	0	0	0	0	0	Yes	0	2	13	0	0	0	2	0	1	6	0	0	0	0	0	0	0	0	0	0	1	0	4	0	0	0	0	0	0
contig_143	Bacteria (taxonomy_genus_95p.txt)	0	0	0	Planctomycetes (taxonomy_genus_95p.txt)	0	Planctomycetia (taxonomy_genus_95p.txt)	0	0	0	Planctomycetales (taxonomy_genus_95p.txt)	0	0	0	Planctomycetaceae (taxonomy_genus_95p.txt)	0	0	Pirellula (taxonomy_genus_95p.txt)	Pirellula sp. (taxonomy_genus_95p.txt)	No	0	1	1	0	3	0	0	0	1	0	0	0	0	0	0	0	0	1	0	0	0	0	0	1	0	1	1	2	1
contig_4815	Eukaryota (taxonomy_genus_95p.txt)	0	0	0	0	0	0	0	0	0	0	0	0	0	0	0	0	0	0	unknown	0	0	0	0	0	0	0	0	0	0	0	0	0	0	0	0	0	0	0	0	0	0	0	0	0	0	0	0	0
contig_611	Bacteria (taxonomy_genus_95p.txt)	0	0	0	Actinobacteria (taxonomy_genus_95p.txt)	0	Actinobacteria (taxonomy_genus_95p.txt)	Actinobacteridae (taxonomy_genus_95p.txt)	0	0	Actinomycetales (taxonomy_genus_95p.txt)	0	0	0	0	0	0	0	0	No	0	0	0	0	1	0	1	1	0	0	0	0	0	0	0	0	0	0	0	0	0	0	0	0	0	0	0	0	0
contig_777	Bacteria (taxonomy_genus_95p.txt)	0	0	0	Actinobacteria (taxonomy_genus_95p.txt)	0	Actinobacteria (taxonomy_genus_95p.txt)	Actinobacteridae (taxonomy_genus_95p.txt)	0	0	Actinomycetales (taxonomy_genus_95p.txt)	0	0	0	0	0	0	0	0	No	0	0	0	0	0	1	0	0	0	0	0	0	0	0	0	0	0	0	0	0	0	0	0	0	0	0	0	0	0
contig_3605	Bacteria (taxonomy_genus_95p.txt)	0	0	0	Cyanobacteria (taxonomy_genus_95p.txt)	0	0	Oscillatoriophycideae (taxonomy_genus_95p.txt)	0	0	Oscillatoriales (taxonomy_genus_95p.txt)	0	0	0	0	0	0	0	0	Yes	0	0	0	0	0	0	2	2	0	0	0	0	0	0	0	0	0	0	0	0	0	0	0	0	0	0	0	0	0
contig_391	Bacteria (taxonomy_genus_95p.txt)	0	0	0	Cyanobacteria (taxonomy_genus_95p.txt)	0	0	0	0	0	0	0	0	0	0	0	0	0	0	Yes	0	0	0	8	7	0	0	0	1	0	0	0	0	0	0	0	0	0	0	1	0	0	0	2	0	0	0	0	0
contig_699	Bacteria (taxonomy_genus_95p.txt)	0	0	0	Cyanobacteria (taxonomy_genus_95p.txt)	0	0	Oscillatoriophycideae (taxonomy_genus_95p.txt)	0	0	0	0	0	0	0	0	0	0	0	Yes	0	2	0	0	0	0	0	1	2	0	0	1	0	0	0	0	0	0	0	0	0	0	0	0	0	0	0	0	0
contig_3301	Bacteria (taxonomy_genus_95p.txt)	0	0	0	Gemmatimonadetes (taxonomy_genus_95p.txt)	0	Gemmatimonadetes (taxonomy_genus_95p.txt)	0	0	0	Gemmatimonadales (taxonomy_genus_95p.txt)	0	0	0	Gemmatimonadaceae (taxonomy_genus_95p.txt)	0	0	Gemmatimonas (taxonomy_genus_95p.txt)	uncultured Gemmatimonas sp. (taxonomy_genus_95p.txt)	No	0	0	0	0	7	2	0	0	0	0	0	1	0	0	0	0	0	1	0	0	0	0	0	0	0	2	5	2	0
contig_4725	Bacteria (taxonomy_genus_95p.txt)	0	0	0	Planctomycetes (taxonomy_class_95p.txt)	0	Planctomycetia (taxonomy_class_95p.txt)	0	0	0	0	0	0	0	0	0	0	0	0	No	0	0	0	0	1	2	0	2	0	0	0	0	0	0	0	0	0	1	1	0	0	0	0	0	0	0	0	0	0
contig_2055	Bacteria (taxonomy_genus_95p.txt)	0	0	0	Proteobacteria (taxonomy_genus_95p.txt)	0	Alphaproteobacteria (taxonomy_genus_95p.txt)	0	0	0	0	0	0	0	0	0	0	0	uncultured alpha proteobacterium (taxonomy_class_95p.txt)	No	0	0	0	0	0	0	0	0	0	0	0	0	0	0	0	0	0	0	0	0	0	0	0	0	0	0	0	0	0
contig_4421	Bacteria (taxonomy_genus_95p.txt)	0	0	0	Proteobacteria (taxonomy_genus_95p.txt)	0	Alphaproteobacteria (taxonomy_genus_95p.txt)	0	0	0	Rhizobiales (taxonomy_genus_95p.txt)	0	0	0	0	0	0	0	0	No	2	0	0	0	0	0	0	0	0	0	0	0	0	0	0	0	0	0	0	0	0	0	0	0	0	2	3	0	2
contig_665	Bacteria (taxonomy_genus_95p.txt)	0	0	0	Proteobacteria (taxonomy_genus_95p.txt)	0	Alphaproteobacteria (taxonomy_genus_95p.txt)	0	0	0	0	0	0	0	0	0	0	0	0	No	0	0	0	0	0	0	2	0	0	2	0	0	0	0	0	1	0	0	0	0	0	0	0	4	0	0	0	0	0
contig_4229	Bacteria (taxonomy_genus_95p.txt)	0	0	0	Planctomycetes (taxonomy_genus_95p.txt)	0	Planctomycetia (taxonomy_genus_95p.txt)	0	0	0	Planctomycetales (taxonomy_genus_95p.txt)	0	0	0	Planctomycetaceae (taxonomy_genus_95p.txt)	0	0	0	0	No	0	0	0	0	2	0	0	1	1	0	1	0	0	0	0	0	0	0	0	0	0	0	0	0	0	0	2	0	0
contig_9	Bacteria (taxonomy_genus_95p.txt)	0	0	0	Planctomycetes (taxonomy_genus_95p.txt)	0	Planctomycetia (taxonomy_genus_95p.txt)	0	0	0	Planctomycetales (taxonomy_genus_95p.txt)	0	0	0	Planctomycetaceae (taxonomy_genus_95p.txt)	0	0	0	0	No	3	1	0	0	0	0	1	0	0	0	2	0	0	0	0	0	0	0	0	1	0	0	1	0	0	0	1	0	0
contig_4735	Bacteria (taxonomy_genus_95p.txt)	0	0	0	Proteobacteria (taxonomy_genus_95p.txt)	0	Deltaproteobacteria (taxonomy_genus_95p.txt)	0	0	0	0	0	0	0	0	0	0	0	0	No	0	0	0	0	0	0	0	0	0	0	0	0	0	0	0	0	0	0	0	0	0	0	0	0	0	0	0	0	0
contig_959	Bacteria (taxonomy_genus_95p.txt)	0	0	0	Actinobacteria (taxonomy_genus_95p.txt)	0	Actinobacteria (taxonomy_genus_95p.txt)	Rubrobacteridae (taxonomy_genus_95p.txt)	0	0	0	0	0	0	0	0	0	0	0	No	0	0	0	0	5	0	0	0	0	0	0	3	0	0	0	0	0	0	0	0	0	0	0	0	0	0	14	1	0
contig_633	Bacteria (taxonomy_genus_95p.txt)	0	0	0	Deinococcus-Thermus (taxonomy_genus_95p.txt)	0	Deinococci (taxonomy_genus_95p.txt)	0	0	0	0	0	0	0	0	0	0	0	0	No	1	0	0	0	1	0	0	0	0	1	0	1	1	5	1	3	1	4	1	2	0	0	0	0	1	0	2	0	0
contig_1757	Bacteria (taxonomy_genus_95p.txt)	0	0	0	Firmicutes (taxonomy_genus_95p.txt)	0	Clostridia (taxonomy_genus_95p.txt)	0	0	0	Clostridiales (taxonomy_genus_95p.txt)	0	0	0	0	0	0	0	0	No	1	0	0	0	0	0	0	0	0	0	1	0	0	0	0	0	0	0	0	0	1	0	0	0	0	0	0	0	0
contig_2471	Bacteria (taxonomy_genus_95p.txt)	0	0	0	Firmicutes (taxonomy_genus_95p.txt)	0	Clostridia (taxonomy_genus_95p.txt)	0	0	0	Clostridiales (taxonomy_genus_95p.txt)	0	0	0	0	0	0	0	0	No	2	0	0	0	0	0	0	0	0	0	0	0	0	0	0	0	0	0	0	0	0	0	0	0	0	0	0	0	0
contig_619	Bacteria (taxonomy_genus_95p.txt)	0	0	0	Planctomycetes (taxonomy_genus_95p.txt)	0	Planctomycetia (taxonomy_genus_95p.txt)	0	0	0	Planctomycetales (taxonomy_genus_95p.txt)	0	0	0	Planctomycetaceae (taxonomy_genus_95p.txt)	0	0	0	0	No	0	2	0	1	2	0	0	0	0	0	0	0	0	0	0	0	2	0	0	0	0	0	0	1	0	0	0	0	0
contig_413	Bacteria (taxonomy_genus_95p.txt)	0	0	Chlamydiae/Verrucomicrobia group (taxonomy_genus_95p.txt)	Verrucomicrobia (taxonomy_genus_95p.txt)	0	0	0	0	0	0	0	0	0	0	0	0	0	0	No	0	0	0	0	0	0	1	0	0	0	0	0	0	0	0	0	1	0	0	0	0	0	0	0	1	0	0	0	0
contig_3233	Bacteria (taxonomy_genus_95p.txt)	0	0	Fibrobacteres/Acidobacteria group (taxonomy_class_95p.txt)	Acidobacteria (taxonomy_class_95p.txt)	0	Acidobacteriia (taxonomy_class_95p.txt)	0	0	0	Acidobacteriales (taxonomy_class_95p.txt)	0	0	0	Acidobacteriaceae (taxonomy_class_95p.txt)	0	0	0	uncultured Acidobacteriaceae bacterium (taxonomy_class_95p.txt)	No	0	0	0	0	0	1	0	0	0	0	0	2	0	0	0	0	0	0	0	0	0	1	0	0	0	1	1	0	0
contig_13	Bacteria (taxonomy_genus_95p.txt)	0	0	0	Chloroflexi (taxonomy_genus_95p.txt)	0	Anaerolineae (taxonomy_genus_95p.txt)	0	0	0	Anaerolineales (taxonomy_genus_95p.txt)	0	0	0	Anaerolineaceae (taxonomy_genus_95p.txt)	0	0	Bellilinea (taxonomy_genus_95p.txt)	uncultured Bellilinea sp. (taxonomy_genus_95p.txt)	No	0	0	0	0	0	0	0	0	0	0	0	0	0	0	0	0	0	0	0	0	0	0	0	0	0	0	0	0	0
contig_4251	Bacteria (taxonomy_genus_95p.txt)	0	0	0	Cyanobacteria (taxonomy_genus_95p.txt)	0	0	Oscillatoriophycideae (taxonomy_genus_95p.txt)	0	0	0	0	0	0	0	0	0	0	0	Yes	0	0	0	0	0	0	0	0	0	0	0	2	0	0	0	0	0	0	0	0	0	0	0	0	0	0	8	2	3
contig_577	Bacteria (taxonomy_genus_95p.txt)	0	0	0	Firmicutes (taxonomy_genus_95p.txt)	0	0	0	0	0	0	0	0	0	0	0	0	0	0	No	0	0	0	0	0	0	0	0	0	0	1	0	0	0	0	0	0	0	0	0	0	0	0	0	0	0	0	0	0
contig_1871	Bacteria (taxonomy_genus_95p.txt)	0	0	0	Actinobacteria (taxonomy_genus_95p.txt)	0	Actinobacteria (taxonomy_genus_95p.txt)	Actinobacteridae (taxonomy_genus_95p.txt)	0	0	Actinomycetales (taxonomy_genus_95p.txt)	Kineosporiineae (taxonomy_genus_95p.txt)	0	0	Kineosporiaceae (taxonomy_genus_95p.txt)	0	0	0	0	No	0	0	0	0	0	0	0	0	0	0	0	0	0	0	0	0	0	0	0	0	0	0	0	0	0	0	0	0	0
contig_4675	Bacteria (taxonomy_genus_95p.txt)	0	0	Bacteroidetes/Chlorobi group (taxonomy_genus_95p.txt)	Bacteroidetes (taxonomy_genus_95p.txt)	0	Bacteroidia (taxonomy_genus_95p.txt)	0	0	0	Bacteroidales (taxonomy_genus_95p.txt)	0	0	0	Bacteroidaceae (taxonomy_genus_95p.txt)	0	0	Bacteroides (taxonomy_genus_95p.txt)	0	No	0	0	0	0	0	0	0	0	0	0	0	0	0	0	0	0	0	0	0	0	0	0	0	0	0	0	0	0	0
contig_4575	Bacteria (taxonomy_genus_95p.txt)	0	0	0	Cyanobacteria (taxonomy_genus_95p.txt)	0	0	0	0	0	0	0	0	0	0	0	0	0	0	Yes	0	0	0	0	0	0	0	0	0	0	0	2	0	0	0	0	0	0	0	0	0	0	0	0	0	0	0	0	0
contig_4639	Bacteria (taxonomy_genus_95p.txt)	0	0	0	Cyanobacteria (taxonomy_genus_95p.txt)	0	0	0	0	0	Pleurocapsales (taxonomy_genus_95p.txt)	0	0	0	0	0	0	0	0	Yes	0	0	0	0	2	0	0	0	0	0	0	4	0	0	0	0	0	1	0	0	0	0	0	0	0	1	0	0	0
contig_681	Bacteria (taxonomy_genus_95p.txt)	0	0	0	Cyanobacteria (taxonomy_genus_95p.txt)	0	0	0	0	0	0	0	0	0	0	0	0	0	0	Yes	0	0	3	0	1	0	0	1	0	0	0	0	2	2	0	0	0	0	0	0	2	0	2	1	0	0	0	0	0
contig_3421	Bacteria (taxonomy_genus_95p.txt)	0	0	0	Proteobacteria (taxonomy_genus_95p.txt)	0	Gammaproteobacteria (taxonomy_genus_95p.txt)	0	0	0	Alteromonadales (taxonomy_genus_95p.txt)	0	0	0	Alteromonadaceae (taxonomy_genus_95p.txt)	0	0	Haliea (taxonomy_genus_95p.txt)	0	No	0	0	0	0	0	0	0	0	0	0	0	0	0	0	0	0	0	0	0	0	0	0	0	0	0	1	0	0	0
contig_4789	Bacteria (taxonomy_genus_95p.txt)	0	0	0	Proteobacteria (taxonomy_genus_95p.txt)	0	Alphaproteobacteria (taxonomy_genus_95p.txt)	0	0	0	Rhodobacterales (taxonomy_genus_95p.txt)	0	0	0	Rhodobacteraceae (taxonomy_genus_95p.txt)	0	0	0	0	No	0	0	0	0	0	4	0	0	0	0	0	10	0	0	0	0	0	0	0	0	0	0	0	0	0	0	0	0	2
contig_915	Bacteria (taxonomy_genus_95p.txt)	0	0	0	Proteobacteria (taxonomy_genus_95p.txt)	0	Alphaproteobacteria (taxonomy_genus_95p.txt)	0	0	0	Rhodobacterales (taxonomy_genus_95p.txt)	0	0	0	Rhodobacteraceae (taxonomy_genus_95p.txt)	0	0	0	0	No	2	1	2	1	0	0	0	0	1	0	0	0	3	0	1	2	1	1	1	0	2	1	2	0	0	0	0	0	0
contig_4561	Bacteria (taxonomy_genus_95p.txt)	0	0	0	Actinobacteria (taxonomy_genus_95p.txt)	0	Actinobacteria (taxonomy_genus_95p.txt)	0	0	0	0	0	0	0	0	0	0	0	0	No	0	0	0	0	0	0	1	0	0	0	0	0	0	0	0	0	0	0	0	0	0	0	0	0	0	0	0	1	0
contig_4809	Bacteria (taxonomy_genus_95p.txt)	0	0	0	Chloroflexi (taxonomy_genus_95p.txt)	0	0	0	0	0	0	0	0	0	0	0	0	0	0	No	2	0	2	0	4	0	1	0	0	0	2	0	2	2	0	0	0	0	2	0	2	0	0	0	1	0	0	0	0
contig_709	Bacteria (taxonomy_genus_95p.txt)	0	0	0	Chloroflexi (taxonomy_genus_95p.txt)	0	0	0	0	0	0	0	0	0	0	0	0	0	0	No	0	0	0	0	0	0	0	1	0	1	1	2	0	3	0	0	1	1	0	5	0	1	0	0	0	0	1	0	0
contig_239	Bacteria (taxonomy_genus_95p.txt)	0	0	0	Cyanobacteria (taxonomy_genus_95p.txt)	0	0	Oscillatoriophycideae (taxonomy_genus_95p.txt)	0	0	Oscillatoriales (taxonomy_genus_95p.txt)	0	0	0	0	0	0	0	0	Yes	0	0	10	0	0	0	0	0	0	0	1	0	3	0	3	5	1	0	2	0	0	2	0	0	0	0	0	0	0
contig_425	Bacteria (taxonomy_genus_95p.txt)	0	0	0	Cyanobacteria (taxonomy_genus_95p.txt)	0	0	0	0	0	Nostocales (taxonomy_genus_95p.txt)	0	0	0	Rivulariaceae (taxonomy_genus_95p.txt)	0	0	Calothrix (taxonomy_genus_95p.txt)	0	Yes	0	0	0	0	1	0	0	0	0	0	0	0	0	0	0	0	0	0	0	0	0	0	0	0	0	2	1	1	0
contig_4489	Bacteria (taxonomy_genus_95p.txt)	0	0	0	Cyanobacteria (taxonomy_genus_95p.txt)	0	0	Oscillatoriophycideae (taxonomy_genus_95p.txt)	0	0	0	0	0	0	0	0	0	0	0	Yes	0	0	0	0	0	0	0	0	0	0	0	0	0	0	0	0	0	0	1	0	0	3	0	0	0	0	0	0	0
contig_615	Bacteria (taxonomy_class_95p.txt)	0	0	0	Proteobacteria (taxonomy_class_95p.txt)	0	Alphaproteobacteria (taxonomy_class_95p.txt)	0	0	0	0	0	0	0	0	0	0	0	0	No	0	2	0	4	0	0	1	0	0	0	0	0	2	4	0	1	0	0	1	0	0	2	0	1	0	0	0	0	0
contig_659	Bacteria (taxonomy_genus_95p.txt)	0	0	Chlamydiae/Verrucomicrobia group (taxonomy_class_95p.txt)	Verrucomicrobia (taxonomy_class_95p.txt)	0	Verrucomicrobiae (taxonomy_class_95p.txt)	0	0	0	Verrucomicrobiales (taxonomy_class_95p.txt)	0	0	0	Verrucomicrobiaceae (taxonomy_class_95p.txt)	0	0	0	0	No	0	1	0	0	1	0	0	0	0	0	0	0	0	0	0	0	0	1	0	0	0	0	0	0	0	0	0	0	0
contig_109	Bacteria (taxonomy_genus_95p.txt)	0	0	0	Chloroflexi (taxonomy_genus_95p.txt)	0	Chloroflexi (taxonomy_genus_95p.txt)	0	0	0	Chloroflexales (taxonomy_genus_95p.txt)	0	0	0	0	0	0	0	0	No	0	0	0	0	0	0	0	0	0	0	0	0	9	1	2	4	5	1	2	2	0	0	0	0	0	0	0	0	0
contig_2271	Bacteria (taxonomy_genus_95p.txt)	0	0	0	Cyanobacteria (taxonomy_genus_95p.txt)	0	0	0	0	0	0	0	0	0	0	0	0	0	0	Yes	0	0	0	0	0	0	0	4	1	0	0	0	2	0	0	0	0	0	0	0	1	0	0	0	0	0	0	0	0
contig_377	Bacteria (taxonomy_genus_95p.txt)	0	0	0	Cyanobacteria (taxonomy_genus_95p.txt)	0	0	0	0	0	Nostocales (taxonomy_genus_95p.txt)	0	0	0	0	0	0	0	0	Yes	0	0	0	0	1	0	0	0	0	1	0	13	0	0	0	0	0	0	0	0	0	0	0	2	0	0	0	0	0
contig_3991	Bacteria (taxonomy_genus_95p.txt)	0	0	0	Firmicutes (taxonomy_genus_95p.txt)	0	0	0	0	0	0	0	0	0	0	0	0	0	0	No	0	0	0	0	0	0	0	0	0	0	0	0	0	0	0	0	0	0	0	0	0	0	0	0	0	0	0	0	0
contig_721	Bacteria (taxonomy_genus_95p.txt)	0	0	0	Firmicutes (taxonomy_genus_95p.txt)	0	Bacilli (taxonomy_genus_95p.txt)	0	0	0	Bacillales (taxonomy_genus_95p.txt)	0	0	0	0	0	0	0	0	No	0	0	0	0	0	0	0	0	0	0	0	0	0	0	0	0	0	0	0	0	0	0	0	0	0	0	0	0	0
contig_3257	Bacteria (taxonomy_genus_95p.txt)	0	0	0	Firmicutes (taxonomy_genus_95p.txt)	0	Bacilli (taxonomy_genus_95p.txt)	0	0	0	Bacillales (taxonomy_genus_95p.txt)	0	0	0	Bacillaceae (taxonomy_genus_95p.txt)	0	0	Bacillus (taxonomy_genus_95p.txt)	0	No	0	0	0	0	0	0	0	0	0	0	0	0	0	0	0	0	0	0	0	0	0	0	0	0	0	0	0	0	0
contig_445	Bacteria (taxonomy_genus_95p.txt)	0	0	0	0	0	0	0	0	0	0	0	0	0	0	0	0	0	0	unknown	0	0	0	0	8	0	0	1	0	0	0	0	0	0	0	0	0	0	0	3	0	0	0	0	0	0	0	0	0
contig_401	Bacteria (taxonomy_genus_95p.txt)	0	0	Fibrobacteres/Acidobacteria group (taxonomy_genus_95p.txt)	Acidobacteria (taxonomy_genus_95p.txt)	0	0	0	0	0	0	0	0	0	0	0	0	0	0	No	0	0	4	0	0	0	1	0	0	0	0	0	0	0	1	9	2	0	0	0	1	0	1	0	1	0	0	0	0
contig_1935	Bacteria (taxonomy_genus_95p.txt)	0	0	0	Cyanobacteria (taxonomy_genus_95p.txt)	0	0	Oscillatoriophycideae (taxonomy_class_95p.txt)	0	0	0	0	0	0	0	0	0	0	0	Yes	0	0	0	0	0	0	0	0	0	0	0	0	0	0	0	0	0	0	0	0	0	0	0	0	0	5	6	3	3
contig_3609	Bacteria (taxonomy_genus_95p.txt)	0	0	0	Cyanobacteria (taxonomy_genus_95p.txt)	0	0	Oscillatoriophycideae (taxonomy_genus_95p.txt)	0	0	Chroococcales (taxonomy_genus_95p.txt)	0	0	0	0	0	0	0	0	Yes	0	0	0	0	0	0	0	0	0	0	0	0	0	0	0	0	0	0	0	0	0	0	0	0	0	0	0	0	0
contig_779	Bacteria (taxonomy_genus_95p.txt)	0	0	0	Planctomycetes (taxonomy_genus_95p.txt)	0	Planctomycetia (taxonomy_genus_95p.txt)	0	0	0	Planctomycetales (taxonomy_genus_95p.txt)	0	0	0	Planctomycetaceae (taxonomy_genus_95p.txt)	0	0	Planctomyces (taxonomy_genus_95p.txt)	uncultured Planctomyces sp. (taxonomy_genus_95p.txt)	No	1	2	0	0	0	1	1	0	0	0	0	1	0	0	0	0	0	0	0	0	0	0	0	0	0	0	1	1	0
contig_643	Bacteria (taxonomy_genus_95p.txt)	0	0	0	Proteobacteria (taxonomy_class_95p.txt)	0	Alphaproteobacteria (taxonomy_class_95p.txt)	0	0	0	0	0	0	0	0	0	0	0	uncultured alpha proteobacterium (taxonomy_class_95p.txt)	No	0	1	0	0	0	0	0	0	0	1	1	0	0	0	0	0	0	0	0	0	0	0	0	0	0	0	0	0	0
contig_4623	Bacteria (taxonomy_genus_95p.txt)	0	0	0	Proteobacteria (taxonomy_genus_95p.txt)	0	Betaproteobacteria (taxonomy_genus_95p.txt)	0	0	0	Burkholderiales (taxonomy_genus_95p.txt)	0	0	0	Burkholderiaceae (taxonomy_genus_95p.txt)	0	0	0	0	No	0	0	0	0	0	0	1	0	0	0	0	0	0	0	0	0	0	0	0	0	0	0	0	0	0	0	0	0	0
contig_807	Eukaryota (taxonomy_genus_95p.txt)	Metazoa (taxonomy_genus_95p.txt)	0	0	Platyhelminthes (taxonomy_genus_95p.txt)	0	Monogenea (taxonomy_genus_95p.txt)	0	0	Monopisthocotylea (taxonomy_genus_95p.txt)	0	0	0	0	0	0	0	0	0	No	0	0	0	0	0	0	0	0	0	0	0	0	0	0	0	0	0	0	0	0	0	0	0	0	0	0	0	0	0
contig_3323	0	0	0	0	0	0	0	0	0	0	0	0	0	0	0	0	0	0	0	unknown	0	0	0	0	0	0	0	0	0	0	0	0	0	0	0	0	0	0	0	0	0	0	0	0	0	0	0	0	0
contig_39	Bacteria (taxonomy_genus_95p.txt)	0	0	0	Planctomycetes (taxonomy_class_95p.txt)	0	Planctomycetia (taxonomy_class_95p.txt)	0	0	0	Planctomycetales (taxonomy_class_95p.txt)	0	0	0	0	0	0	0	0	No	0	0	0	0	0	0	0	1	1	0	0	0	0	0	0	0	0	0	0	0	0	1	1	0	0	2	0	0	0
contig_2625	Bacteria (taxonomy_genus_95p.txt)	0	0	0	Firmicutes (taxonomy_genus_95p.txt)	0	Bacilli (taxonomy_genus_95p.txt)	0	0	0	Bacillales (taxonomy_genus_95p.txt)	0	0	0	Bacillaceae (taxonomy_genus_95p.txt)	0	0	Bacillus (taxonomy_genus_95p.txt)	0	No	2	0	0	0	0	0	0	0	0	0	0	0	0	0	0	0	0	0	0	0	0	0	0	0	0	0	0	0	0
contig_393	Bacteria (taxonomy_genus_95p.txt)	0	0	0	Proteobacteria (taxonomy_genus_95p.txt)	0	Gammaproteobacteria (taxonomy_genus_95p.txt)	0	0	0	Alteromonadales (taxonomy_genus_95p.txt)	0	0	0	Shewanellaceae (taxonomy_genus_95p.txt)	0	0	Shewanella (taxonomy_genus_95p.txt)	0	No	0	0	0	0	0	0	0	0	0	0	0	0	0	0	0	0	0	0	0	0	0	0	0	0	0	0	0	0	0
contig_3113	Bacteria (taxonomy_genus_95p.txt)	0	0	0	Actinobacteria (taxonomy_genus_95p.txt)	0	Actinobacteria (taxonomy_genus_95p.txt)	Actinobacteridae (taxonomy_genus_95p.txt)	0	0	Actinomycetales (taxonomy_genus_95p.txt)	Pseudonocardineae (taxonomy_genus_95p.txt)	0	0	Pseudonocardiaceae (taxonomy_genus_95p.txt)	0	0	Pseudonocardia (taxonomy_genus_95p.txt)	0	No	0	0	0	0	1	17	0	0	0	0	0	0	0	0	0	0	0	1	0	0	0	0	0	0	0	5	0	0	0
contig_4535	Bacteria (taxonomy_genus_95p.txt)	0	0	0	Cyanobacteria (taxonomy_genus_95p.txt)	0	0	0	0	0	0	0	0	0	0	0	0	0	0	Yes	0	0	0	0	1	8	0	0	0	0	0	0	0	0	0	0	0	0	0	0	0	0	0	0	0	0	2	1	3
contig_481	Bacteria (taxonomy_genus_95p.txt)	0	0	0	Gemmatimonadetes (taxonomy_genus_95p.txt)	0	Gemmatimonadetes (taxonomy_genus_95p.txt)	0	0	0	Gemmatimonadales (taxonomy_genus_95p.txt)	0	0	0	Gemmatimonadaceae (taxonomy_genus_95p.txt)	0	0	Gemmatimonas (taxonomy_genus_95p.txt)	0	No	0	0	1	1	2	0	0	0	0	2	0	0	0	0	0	1	2	0	0	3	0	1	0	0	0	0	2	0	0
contig_403	Bacteria (taxonomy_genus_95p.txt)	0	0	0	Proteobacteria (taxonomy_genus_95p.txt)	0	Betaproteobacteria (taxonomy_genus_95p.txt)	0	0	0	Rhodocyclales (taxonomy_genus_95p.txt)	0	0	0	Rhodocyclaceae (taxonomy_genus_95p.txt)	0	0	Dechloromonas (taxonomy_genus_95p.txt)	0	No	0	0	0	0	0	0	1	0	0	0	0	0	0	0	0	0	0	0	0	0	0	0	0	0	0	0	0	0	0
contig_4733	Bacteria (taxonomy_genus_95p.txt)	0	0	0	Proteobacteria (taxonomy_genus_95p.txt)	0	Betaproteobacteria (taxonomy_genus_95p.txt)	0	0	0	0	0	0	0	0	0	0	0	0	No	0	0	0	0	1	1	0	0	0	0	0	1	0	2	0	0	0	0	0	0	0	1	0	0	0	0	3	0	0
contig_511	Bacteria (taxonomy_genus_95p.txt)	0	0	Bacteroidetes/Chlorobi group (taxonomy_genus_95p.txt)	Bacteroidetes (taxonomy_genus_95p.txt)	0	Sphingobacteriia (taxonomy_class_95p.txt)	0	0	0	Sphingobacteriales (taxonomy_class_95p.txt)	0	0	0	Saprospiraceae (taxonomy_class_95p.txt)	0	0	0	0	No	1	1	0	0	0	1	0	1	0	0	0	0	0	0	0	1	0	1	3	4	1	0	0	0	2	0	0	0	0
contig_3297	Bacteria (taxonomy_genus_95p.txt)	0	0	0	Firmicutes (taxonomy_genus_95p.txt)	0	Bacilli (taxonomy_genus_95p.txt)	0	0	0	Bacillales (taxonomy_genus_95p.txt)	0	0	0	Bacillaceae (taxonomy_genus_95p.txt)	0	0	Bacillus (taxonomy_genus_95p.txt)	0	No	0	0	0	0	0	0	0	0	0	0	0	0	0	0	0	0	0	0	0	0	0	0	0	0	0	0	0	0	0
contig_4807	Bacteria (taxonomy_genus_95p.txt)	0	0	0	Proteobacteria (taxonomy_genus_95p.txt)	0	Alphaproteobacteria (taxonomy_genus_95p.txt)	0	0	0	Rhodospirillales (taxonomy_genus_95p.txt)	0	0	0	0	0	0	0	0	No	0	0	0	0	2	0	1	0	0	0	2	2	0	2	2	1	1	0	0	2	0	0	0	0	0	0	2	0	0
contig_149	Eukaryota (taxonomy_genus_95p.txt)	0	0	0	0	0	Florideophyceae (taxonomy_genus_95p.txt)	0	0	0	Hildenbrandiales (taxonomy_genus_95p.txt)	0	0	0	Hildenbrandiaceae (taxonomy_genus_95p.txt)	0	0	Hildenbrandia (taxonomy_genus_95p.txt)	Hildenbrandia rivularis (taxonomy_genus_95p.txt)	Yes	0	0	0	0	0	0	0	0	0	0	0	0	0	0	0	0	0	0	0	0	0	0	0	0	0	0	0	0	0
contig_3553	Bacteria (taxonomy_genus_95p.txt)	0	0	0	Proteobacteria (taxonomy_genus_95p.txt)	0	Betaproteobacteria (taxonomy_genus_95p.txt)	0	0	0	0	0	0	0	0	0	0	0	0	No	0	0	0	0	0	0	0	0	0	0	0	0	0	0	0	0	0	0	0	0	0	0	0	0	0	0	0	0	0
contig_459	Bacteria (taxonomy_genus_95p.txt)	0	0	0	0	0	0	0	0	0	0	0	0	0	0	0	0	0	0	unknown	0	0	0	0	0	0	0	0	0	0	0	0	0	0	0	0	0	0	0	0	0	0	0	0	0	0	0	0	0
contig_4265	Bacteria (taxonomy_genus_95p.txt)	0	0	0	Actinobacteria (taxonomy_genus_95p.txt)	0	Actinobacteria (taxonomy_genus_95p.txt)	Actinobacteridae (taxonomy_genus_95p.txt)	0	0	Actinomycetales (taxonomy_genus_95p.txt)	Frankineae (taxonomy_genus_95p.txt)	0	0	0	0	0	0	0	No	0	0	0	0	0	0	2	0	0	0	0	0	0	0	0	0	0	0	0	0	0	0	0	0	0	0	0	0	0
contig_3025	Bacteria (taxonomy_genus_95p.txt)	0	0	0	Cyanobacteria (taxonomy_genus_95p.txt)	0	0	Oscillatoriophycideae (taxonomy_genus_95p.txt)	0	0	Oscillatoriales (taxonomy_genus_95p.txt)	0	0	0	0	0	0	Geitlerinema (taxonomy_genus_95p.txt)	0	Yes	0	0	1	0	1	0	0	0	0	2	0	2	1	2	0	0	2	1	0	1	0	3	0	0	0	0	0	0	0
contig_617	Bacteria (taxonomy_genus_95p.txt)	0	0	0	Firmicutes (taxonomy_genus_95p.txt)	0	Clostridia (taxonomy_genus_95p.txt)	0	0	0	Clostridiales (taxonomy_genus_95p.txt)	0	0	0	Peptostreptococcaceae (taxonomy_genus_95p.txt)	0	0	Sporacetigenium (taxonomy_genus_95p.txt)	0	No	1	0	0	0	0	0	0	0	0	0	0	0	0	0	0	0	0	0	0	0	0	0	0	0	0	0	0	0	0
contig_769	Eukaryota (taxonomy_genus_95p.txt)	0	0	0	0	0	0	0	0	0	0	0	0	0	0	0	0	0	0	unknown	0	0	0	0	0	0	0	0	0	0	0	0	0	0	0	0	0	0	0	0	0	0	0	0	0	0	0	0	0
contig_3735	Bacteria (taxonomy_genus_95p.txt)	0	0	0	Proteobacteria (taxonomy_genus_95p.txt)	0	Betaproteobacteria (taxonomy_genus_95p.txt)	0	0	0	Burkholderiales (taxonomy_genus_95p.txt)	0	0	0	0	0	0	0	0	No	0	0	0	0	0	0	0	0	0	0	0	0	0	0	0	0	0	2	0	0	0	0	0	0	0	0	0	0	0
contig_3443	Bacteria (taxonomy_genus_95p.txt)	0	0	0	Proteobacteria (taxonomy_genus_95p.txt)	0	Alphaproteobacteria (taxonomy_genus_95p.txt)	0	0	0	Sphingomonadales (taxonomy_genus_95p.txt)	0	0	0	0	0	0	0	0	No	0	0	0	1	1	0	0	0	0	0	0	0	0	0	0	0	0	0	0	0	0	0	1	3	0	0	0	0	0
contig_129	Bacteria (taxonomy_genus_95p.txt)	0	0	0	Cyanobacteria (taxonomy_genus_95p.txt)	0	0	Oscillatoriophycideae (taxonomy_genus_95p.txt)	0	0	Oscillatoriales (taxonomy_genus_95p.txt)	0	0	0	0	0	0	Leptolyngbya (taxonomy_genus_95p.txt)	0	Yes	0	0	0	0	1	0	0	0	0	0	0	0	0	0	0	0	0	0	0	5	0	0	0	0	0	0	0	0	0
contig_645	Bacteria (taxonomy_genus_95p.txt)	0	0	0	Proteobacteria (taxonomy_genus_95p.txt)	0	Betaproteobacteria (taxonomy_genus_95p.txt)	0	0	0	Burkholderiales (taxonomy_genus_95p.txt)	0	0	0	Comamonadaceae (taxonomy_genus_95p.txt)	0	0	0	0	No	0	0	0	0	0	0	0	0	1	0	0	0	0	0	0	0	1	0	0	0	0	0	1	0	0	0	0	0	0
contig_3377	Bacteria (taxonomy_genus_95p.txt)	0	0	0	Proteobacteria (taxonomy_genus_95p.txt)	0	Gammaproteobacteria (taxonomy_genus_95p.txt)	0	0	0	Xanthomonadales (taxonomy_genus_95p.txt)	0	0	0	0	0	0	0	0	No	0	0	0	0	0	0	0	0	2	0	0	0	0	0	0	0	0	1	0	0	0	0	0	0	0	0	2	1	2
contig_3399	Eukaryota (taxonomy_genus_95p.txt)	Metazoa (taxonomy_genus_95p.txt)	0	0	Arthropoda (taxonomy_genus_95p.txt)	0	Ostracoda (taxonomy_genus_95p.txt)	Podocopa (taxonomy_genus_95p.txt)	0	0	Podocopida (taxonomy_genus_95p.txt)	Cytherocopina (taxonomy_genus_95p.txt)	0	Cytheroidea (taxonomy_genus_95p.txt)	0	0	0	0	0	No	0	0	0	0	0	0	0	0	0	0	0	0	0	0	0	0	0	0	0	0	0	0	0	0	0	0	0	0	0
contig_3619	Bacteria (taxonomy_genus_95p.txt)	0	0	0	Chloroflexi (taxonomy_genus_95p.txt)	0	0	0	0	0	0	0	0	0	0	0	0	0	0	No	0	0	0	0	0	0	0	0	0	0	3	0	10	0	1	0	0	0	2	0	3	0	0	0	0	0	0	0	0
contig_4777	Bacteria (taxonomy_genus_95p.txt)	0	0	0	Actinobacteria (taxonomy_genus_95p.txt)	0	Actinobacteria (taxonomy_genus_95p.txt)	0	0	0	0	0	0	0	0	0	0	0	0	No	0	0	0	0	1	1	0	0	1	0	0	0	0	1	0	0	0	0	0	1	0	0	0	0	0	0	1	0	0
contig_631	Bacteria (taxonomy_genus_95p.txt)	0	0	Bacteroidetes/Chlorobi group (taxonomy_genus_95p.txt)	Bacteroidetes (taxonomy_genus_95p.txt)	0	Cytophagia (taxonomy_genus_95p.txt)	0	0	0	Cytophagales (taxonomy_genus_95p.txt)	0	0	0	Cytophagaceae (taxonomy_genus_95p.txt)	0	0	0	0	No	0	2	0	1	0	0	2	0	0	0	1	0	0	0	0	0	0	0	1	0	0	0	0	0	1	0	0	0	0
contig_3387	Bacteria (taxonomy_genus_95p.txt)	0	0	0	Chloroflexi (taxonomy_genus_95p.txt)	0	0	0	0	0	0	0	0	0	0	0	0	0	0	No	0	0	0	0	2	0	3	2	0	0	0	0	0	0	0	0	0	0	0	2	0	0	0	0	0	1	0	0	0
contig_847	Bacteria (taxonomy_genus_95p.txt)	0	0	0	Cyanobacteria (taxonomy_genus_95p.txt)	0	0	0	0	0	0	0	0	0	0	0	0	0	0	Yes	0	0	0	0	1	0	0	3	0	0	0	0	0	0	0	0	0	0	0	0	0	0	0	0	0	0	2	1	0
contig_205	Bacteria (taxonomy_genus_95p.txt)	0	0	0	Nitrospirae (taxonomy_genus_95p.txt)	0	Nitrospira (taxonomy_genus_95p.txt)	0	0	0	Nitrospirales (taxonomy_genus_95p.txt)	0	0	0	Nitrospiraceae (taxonomy_genus_95p.txt)	0	0	Nitrospira (taxonomy_genus_95p.txt)	0	No	0	0	0	0	0	1	0	0	0	0	0	0	0	0	0	0	0	0	0	0	1	0	0	0	0	0	0	0	0
contig_497	Bacteria (taxonomy_genus_95p.txt)	0	0	0	Planctomycetes (taxonomy_genus_95p.txt)	0	Planctomycetia (taxonomy_genus_95p.txt)	0	0	0	Planctomycetales (taxonomy_genus_95p.txt)	0	0	0	Planctomycetaceae (taxonomy_genus_95p.txt)	0	0	0	0	No	0	0	0	0	0	0	0	1	0	0	1	0	0	0	0	0	0	0	0	0	0	0	0	0	0	0	0	0	1
contig_83	Bacteria (taxonomy_genus_95p.txt)	0	0	0	Proteobacteria (taxonomy_genus_95p.txt)	0	Alphaproteobacteria (taxonomy_genus_95p.txt)	0	0	0	Rhizobiales (taxonomy_genus_95p.txt)	0	0	0	0	0	0	0	0	No	0	0	0	0	0	0	0	0	0	0	0	0	0	1	0	0	0	1	0	2	0	0	0	0	0	0	0	0	0
contig_3223	Bacteria (taxonomy_genus_95p.txt)	0	0	Chlamydiae/Verrucomicrobia group (taxonomy_genus_95p.txt)	Verrucomicrobia (taxonomy_genus_95p.txt)	0	Opitutae (taxonomy_genus_95p.txt)	0	0	0	0	0	0	0	Opitutaceae (taxonomy_genus_95p.txt)	0	0	Opitutus (taxonomy_genus_95p.txt)	0	No	0	0	0	0	0	0	0	0	0	0	0	0	0	0	0	0	0	0	0	0	1	1	0	0	0	0	0	0	0
contig_115	Bacteria (taxonomy_genus_95p.txt)	0	0	0	Actinobacteria (taxonomy_genus_95p.txt)	0	Actinobacteria (taxonomy_genus_95p.txt)	Rubrobacteridae (taxonomy_genus_95p.txt)	0	0	Solirubrobacterales (taxonomy_genus_95p.txt)	0	0	0	0	0	0	0	0	No	2	0	0	0	0	0	1	0	1	0	0	0	0	0	0	0	0	0	0	0	0	0	0	0	0	0	0	0	0
contig_4801	Bacteria (taxonomy_genus_95p.txt)	0	0	Bacteroidetes/Chlorobi group (taxonomy_genus_95p.txt)	Bacteroidetes (taxonomy_genus_95p.txt)	0	Cytophagia (taxonomy_genus_95p.txt)	0	0	0	Cytophagales (taxonomy_genus_95p.txt)	0	0	0	Cyclobacteriaceae (taxonomy_genus_95p.txt)	0	0	Algoriphagus (taxonomy_genus_95p.txt)	0	No	0	0	0	0	0	0	0	0	2	0	1	0	0	0	0	0	0	0	0	0	0	0	0	0	0	0	0	0	0
contig_439	Bacteria (taxonomy_genus_95p.txt)	0	0	0	Chloroflexi (taxonomy_genus_95p.txt)	0	Chloroflexi (taxonomy_genus_95p.txt)	0	0	0	Chloroflexales (taxonomy_genus_95p.txt)	0	0	0	0	0	0	0	0	No	0	0	1	0	1	0	1	0	0	0	0	3	0	1	0	0	0	0	1	3	1	0	0	0	0	0	0	0	0
contig_331	Bacteria (taxonomy_genus_95p.txt)	0	0	0	Cyanobacteria (taxonomy_genus_95p.txt)	0	0	0	0	0	0	0	0	0	0	0	0	0	0	Yes	1	4	0	3	0	0	1	0	0	0	0	0	0	0	0	0	0	0	0	0	2	2	0	1	0	0	0	0	0
contig_3253	Bacteria (taxonomy_genus_95p.txt)	0	0	0	Firmicutes (taxonomy_genus_95p.txt)	0	Clostridia (taxonomy_genus_95p.txt)	0	0	0	Clostridiales (taxonomy_genus_95p.txt)	0	0	0	Clostridiaceae (taxonomy_genus_95p.txt)	0	0	0	0	No	1	0	0	0	0	0	0	0	0	0	1	0	0	0	0	0	0	0	0	0	0	0	0	0	0	0	0	0	0
contig_3427	Bacteria (taxonomy_genus_95p.txt)	0	0	0	Firmicutes (taxonomy_genus_95p.txt)	0	Bacilli (taxonomy_genus_95p.txt)	0	0	0	Bacillales (taxonomy_genus_95p.txt)	0	0	0	Staphylococcaceae (taxonomy_genus_95p.txt)	0	0	Staphylococcus (taxonomy_genus_95p.txt)	0	No	0	0	0	0	0	0	0	1	0	0	0	0	0	0	0	1	0	0	0	0	0	0	0	0	0	0	0	0	0
contig_555	Bacteria (taxonomy_genus_95p.txt)	0	0	0	Firmicutes (taxonomy_genus_95p.txt)	0	0	0	0	0	0	0	0	0	0	0	0	0	0	No	0	0	0	0	0	0	1	0	0	0	1	0	0	0	0	0	0	0	0	0	0	0	0	0	0	0	0	0	0
contig_4001	Bacteria (taxonomy_genus_95p.txt)	0	0	0	Proteobacteria (taxonomy_genus_95p.txt)	0	Alphaproteobacteria (taxonomy_genus_95p.txt)	0	0	0	Rhodospirillales (taxonomy_genus_95p.txt)	0	0	0	Acetobacteraceae (taxonomy_genus_95p.txt)	0	0	0	0	No	0	0	1	1	1	0	0	0	1	0	2	0	2	1	0	0	0	0	0	0	0	0	0	0	1	0	0	0	0
contig_4503	Bacteria (taxonomy_genus_95p.txt)	0	0	0	Proteobacteria (taxonomy_genus_95p.txt)	0	Alphaproteobacteria (taxonomy_genus_95p.txt)	0	0	0	Rhizobiales (taxonomy_genus_95p.txt)	0	0	0	Rhizobiaceae (taxonomy_genus_95p.txt)	0	0	0	0	No	0	0	0	0	0	0	0	0	0	0	2	0	1	2	0	0	0	0	1	3	0	0	0	0	0	0	0	0	0
contig_2581	Bacteria (taxonomy_genus_95p.txt)	0	0	0	Chloroflexi (taxonomy_genus_95p.txt)	0	0	0	0	0	0	0	0	0	0	0	0	0	0	No	0	0	0	0	2	1	0	5	0	0	0	0	0	0	0	0	0	0	0	0	0	0	0	0	0	1	0	0	0
contig_4641	Bacteria (taxonomy_genus_95p.txt)	0	0	0	0	0	0	0	0	0	0	0	0	0	0	0	0	0	0	unknown	0	0	0	0	0	0	0	0	0	0	0	0	0	0	0	0	0	0	0	0	0	0	0	0	0	0	8	2	0
contig_3317	Bacteria (taxonomy_genus_95p.txt)	0	0	0	Actinobacteria (taxonomy_genus_95p.txt)	0	Actinobacteria (taxonomy_genus_95p.txt)	Actinobacteridae (taxonomy_genus_95p.txt)	0	0	Actinomycetales (taxonomy_genus_95p.txt)	0	0	0	0	0	0	0	0	No	0	0	0	0	0	2	0	0	0	0	0	0	0	0	0	0	0	0	0	0	0	0	0	0	0	1	1	0	0
contig_3391	Bacteria (taxonomy_genus_95p.txt)	0	0	0	Actinobacteria (taxonomy_genus_95p.txt)	0	Actinobacteria (taxonomy_genus_95p.txt)	Actinobacteridae (taxonomy_genus_95p.txt)	0	0	Actinomycetales (taxonomy_genus_95p.txt)	Micromonosporineae (taxonomy_genus_95p.txt)	0	0	Micromonosporaceae (taxonomy_genus_95p.txt)	0	0	Micromonospora (taxonomy_genus_95p.txt)	0	No	0	0	0	0	0	0	0	0	0	0	0	0	0	0	0	0	0	0	0	0	0	0	0	0	0	0	5	0	0
contig_1381	Bacteria (taxonomy_genus_95p.txt)	0	0	0	Cyanobacteria (taxonomy_genus_95p.txt)	0	0	Oscillatoriophycideae (taxonomy_genus_95p.txt)	0	0	Oscillatoriales (taxonomy_genus_95p.txt)	0	0	0	0	0	0	0	0	Yes	0	2	0	0	0	0	0	5	0	0	0	0	0	0	0	0	0	0	0	0	0	0	0	0	0	0	0	0	0
contig_221	Bacteria (taxonomy_genus_95p.txt)	0	0	0	Firmicutes (taxonomy_genus_95p.txt)	0	Bacilli (taxonomy_genus_95p.txt)	0	0	0	Bacillales (taxonomy_genus_95p.txt)	0	0	0	Bacillaceae (taxonomy_genus_95p.txt)	0	0	0	0	No	0	0	0	0	0	0	0	0	0	0	0	0	0	0	0	0	0	0	0	0	0	0	0	0	0	0	0	0	0
contig_457	Bacteria (taxonomy_genus_95p.txt)	0	0	0	Proteobacteria (taxonomy_genus_95p.txt)	0	Alphaproteobacteria (taxonomy_genus_95p.txt)	0	0	0	Rhizobiales (taxonomy_genus_95p.txt)	0	0	0	Methylocystaceae (taxonomy_genus_95p.txt)	0	0	0	0	No	0	0	0	0	0	0	0	0	0	0	1	0	0	0	0	0	0	0	0	0	0	0	0	0	0	0	0	0	0
contig_1113	Eukaryota (taxonomy_genus_95p.txt)	0	0	0	Bacillariophyta (taxonomy_genus_95p.txt)	0	0	0	0	0	0	0	0	0	0	0	0	0	0	Yes	0	0	2	0	0	0	1	6	1	0	0	0	0	0	0	0	0	0	1	0	0	0	3	0	0	0	0	0	0
contig_1259	Bacteria (taxonomy_genus_95p.txt)	0	0	0	Proteobacteria (taxonomy_genus_95p.txt)	0	Gammaproteobacteria (taxonomy_genus_95p.txt)	0	0	0	Aeromonadales (taxonomy_genus_95p.txt)	0	0	0	Aeromonadaceae (taxonomy_genus_95p.txt)	0	0	Aeromonas (taxonomy_genus_95p.txt)	0	No	0	0	0	0	0	0	0	0	0	0	0	0	0	0	0	0	0	0	0	0	0	0	0	0	0	0	0	0	0
contig_4795	Bacteria (taxonomy_genus_95p.txt)	0	0	0	0	0	0	0	0	0	0	0	0	0	0	0	0	0	0	unknown	2	6	3	0	0	0	1	0	0	1	3	0	2	0	0	1	0	0	0	0	2	0	0	0	0	0	0	0	0
contig_3213	Bacteria (taxonomy_genus_95p.txt)	0	0	Bacteroidetes/Chlorobi group (taxonomy_genus_95p.txt)	Bacteroidetes (taxonomy_genus_95p.txt)	0	Sphingobacteriia (taxonomy_class_95p.txt)	0	0	0	Sphingobacteriales (taxonomy_class_95p.txt)	0	0	0	0	0	0	0	0	No	0	2	0	1	1	0	0	0	0	0	1	0	0	0	0	0	0	0	1	0	0	0	1	0	0	0	0	0	0
contig_21	Bacteria (taxonomy_genus_95p.txt)	0	0	0	Cyanobacteria (taxonomy_genus_95p.txt)	0	0	Oscillatoriophycideae (taxonomy_genus_95p.txt)	0	0	Oscillatoriales (taxonomy_genus_95p.txt)	0	0	0	0	0	0	0	0	Yes	0	0	0	0	0	0	0	0	0	0	0	0	0	0	0	0	0	0	0	0	0	0	0	0	0	0	0	0	0
contig_557	Bacteria (taxonomy_genus_95p.txt)	0	0	0	Cyanobacteria (taxonomy_genus_95p.txt)	0	0	0	0	0	0	0	0	0	0	0	0	0	0	Yes	0	0	0	0	0	12	0	0	0	0	0	2	0	0	0	0	0	0	0	0	0	0	0	0	0	0	0	0	0
contig_869	Bacteria (taxonomy_genus_95p.txt)	0	0	0	Cyanobacteria (taxonomy_genus_95p.txt)	0	0	0	0	0	0	0	0	0	0	0	0	0	0	Yes	0	0	0	0	0	2	0	0	0	0	0	0	0	0	0	0	0	0	0	0	0	0	0	0	0	2	0	2	0
contig_471	Bacteria (taxonomy_genus_95p.txt)	0	0	0	Firmicutes (taxonomy_genus_95p.txt)	0	Bacilli (taxonomy_genus_95p.txt)	0	0	0	Bacillales (taxonomy_genus_95p.txt)	0	0	0	0	0	0	0	0	No	0	0	0	0	0	0	0	0	0	0	0	0	0	0	0	0	0	0	0	0	0	0	0	0	0	0	0	0	0
contig_489	Bacteria (taxonomy_genus_95p.txt)	0	0	Chlamydiae/Verrucomicrobia group (taxonomy_genus_95p.txt)	Verrucomicrobia (taxonomy_genus_95p.txt)	0	Verrucomicrobiae (taxonomy_genus_95p.txt)	0	0	0	Verrucomicrobiales (taxonomy_genus_95p.txt)	0	0	0	Verrucomicrobiaceae (taxonomy_genus_95p.txt)	0	0	Verrucomicrobium (taxonomy_genus_95p.txt)	uncultured Verrucomicrobium sp. (taxonomy_genus_95p.txt)	No	3	2	0	0	0	0	1	0	0	0	0	0	0	0	0	2	0	0	0	2	2	0	1	1	1	0	0	0	0
contig_571	Bacteria (taxonomy_genus_95p.txt)	0	0	Chlamydiae/Verrucomicrobia group (taxonomy_genus_95p.txt)	Verrucomicrobia (taxonomy_genus_95p.txt)	0	Verrucomicrobiae (taxonomy_genus_95p.txt)	0	0	0	Verrucomicrobiales (taxonomy_genus_95p.txt)	0	0	0	Verrucomicrobiaceae (taxonomy_genus_95p.txt)	0	0	Verrucomicrobium (taxonomy_genus_95p.txt)	uncultured Verrucomicrobium sp. (taxonomy_genus_95p.txt)	No	0	0	0	0	0	0	0	0	0	0	1	0	0	0	0	0	0	0	0	0	0	0	0	0	0	0	0	0	0
contig_597	Eukaryota (taxonomy_genus_95p.txt)	0	0	0	0	0	Oligohymenophorea (taxonomy_genus_95p.txt)	Peritrichia (taxonomy_genus_95p.txt)	0	0	0	0	0	0	Vorticellidae (taxonomy_genus_95p.txt)	0	0	0	0	No	0	0	0	0	0	0	0	0	0	0	0	0	0	0	0	0	0	0	0	0	1	0	0	0	0	0	0	1	0
contig_641	Bacteria (taxonomy_genus_95p.txt)	0	0	0	Actinobacteria (taxonomy_genus_95p.txt)	0	Actinobacteria (taxonomy_genus_95p.txt)	Acidimicrobidae (taxonomy_genus_95p.txt)	0	0	Acidimicrobiales (taxonomy_genus_95p.txt)	Acidimicrobineae (taxonomy_genus_95p.txt)	0	0	Iamiaceae (taxonomy_genus_95p.txt)	0	0	Iamia (taxonomy_genus_95p.txt)	uncultured Iamia sp. (taxonomy_genus_95p.txt)	No	0	0	0	0	0	0	0	0	0	0	0	0	0	0	0	0	0	0	0	0	0	0	0	0	0	0	0	2	0
contig_3231	Bacteria (taxonomy_genus_95p.txt)	0	0	Bacteroidetes/Chlorobi group (taxonomy_genus_95p.txt)	Bacteroidetes (taxonomy_genus_95p.txt)	0	Cytophagia (taxonomy_genus_95p.txt)	0	0	0	Cytophagales (taxonomy_genus_95p.txt)	0	0	0	Cytophagaceae (taxonomy_genus_95p.txt)	0	0	Emticicia (taxonomy_genus_95p.txt)	0	No	0	0	1	0	0	1	0	0	0	0	0	0	0	0	0	0	0	0	0	3	0	0	0	0	0	0	0	0	0
contig_29	Bacteria (taxonomy_genus_95p.txt)	0	0	0	Cyanobacteria (taxonomy_genus_95p.txt)	0	0	Oscillatoriophycideae (taxonomy_genus_95p.txt)	0	0	Chroococcales (taxonomy_genus_95p.txt)	0	0	0	0	0	0	0	0	Yes	0	2	0	0	0	2	1	0	0	1	0	0	0	0	0	0	0	0	0	0	0	0	0	0	0	0	2	0	0
contig_4433	Bacteria (taxonomy_genus_95p.txt)	0	0	0	Cyanobacteria (taxonomy_genus_95p.txt)	0	0	0	0	0	0	0	0	0	0	0	0	0	0	Yes	0	0	0	0	1	0	0	1	0	1	1	0	0	0	0	0	0	0	0	0	3	0	0	0	0	0	0	0	0
contig_515	Bacteria (taxonomy_genus_95p.txt)	0	0	0	Cyanobacteria (taxonomy_genus_95p.txt)	0	0	Oscillatoriophycideae (taxonomy_genus_95p.txt)	0	0	Oscillatoriales (taxonomy_genus_95p.txt)	0	0	0	0	0	0	0	0	Yes	0	0	0	0	0	2	0	0	0	0	0	1	0	0	0	0	0	0	0	0	0	0	0	0	0	3	5	1	4
contig_1181	Bacteria (taxonomy_genus_95p.txt)	0	0	0	Firmicutes (taxonomy_genus_95p.txt)	0	Bacilli (taxonomy_genus_95p.txt)	0	0	0	Bacillales (taxonomy_genus_95p.txt)	0	0	0	Planococcaceae (taxonomy_genus_95p.txt)	0	0	Sporosarcina (taxonomy_genus_95p.txt)	Sporosarcina soli (taxonomy_genus_95p.txt)	No	0	0	0	0	0	0	0	0	0	0	0	0	0	0	0	0	0	0	0	0	0	0	0	0	0	0	0	0	0
contig_3419	Bacteria (taxonomy_genus_95p.txt)	0	0	0	0	0	0	0	0	0	0	0	0	0	0	0	0	0	0	unknown	0	0	0	0	0	0	0	0	0	0	0	0	0	0	0	0	0	0	0	0	0	0	0	0	0	0	0	0	0
contig_4765	Bacteria (taxonomy_genus_95p.txt)	0	0	0	Planctomycetes (taxonomy_genus_95p.txt)	0	Planctomycetia (taxonomy_genus_95p.txt)	0	0	0	Planctomycetales (taxonomy_genus_95p.txt)	0	0	0	Planctomycetaceae (taxonomy_genus_95p.txt)	0	0	0	0	No	0	0	0	0	0	0	0	1	0	0	0	0	0	0	0	0	0	0	0	0	0	0	0	0	0	0	0	0	0
contig_549	Bacteria (taxonomy_genus_95p.txt)	0	0	0	Proteobacteria (taxonomy_genus_95p.txt)	0	Betaproteobacteria (taxonomy_genus_95p.txt)	0	0	0	0	0	0	0	0	0	0	0	uncultured beta proteobacterium (taxonomy_class_95p.txt)	No	0	0	0	0	0	1	1	1	0	0	0	0	0	0	0	0	0	0	0	0	0	0	0	0	0	0	0	0	0
contig_811	Bacteria (taxonomy_genus_95p.txt)	0	0	0	Proteobacteria (taxonomy_genus_95p.txt)	0	Alphaproteobacteria (taxonomy_genus_95p.txt)	0	0	0	Rhodobacterales (taxonomy_genus_95p.txt)	0	0	0	Rhodobacteraceae (taxonomy_genus_95p.txt)	0	0	0	0	No	0	1	0	0	0	0	0	1	0	0	0	0	0	0	0	0	0	0	0	3	0	0	0	0	0	0	1	0	0
contig_711	Eukaryota (taxonomy_genus_95p.txt)	Viridiplantae (taxonomy_genus_95p.txt)	0	0	Chlorophyta (taxonomy_genus_95p.txt)	0	Ulvophyceae (taxonomy_genus_95p.txt)	0	0	0	0	0	0	0	0	0	0	0	0	Yes	0	0	0	0	0	4	0	0	0	0	0	2	0	0	0	0	0	0	0	0	0	0	0	0	0	1	0	0	3
contig_427	Bacteria (taxonomy_genus_95p.txt)	0	0	Fibrobacteres/Acidobacteria group (taxonomy_genus_95p.txt)	Acidobacteria (taxonomy_genus_95p.txt)	0	Acidobacteriia (taxonomy_genus_95p.txt)	0	0	0	Acidobacteriales (taxonomy_genus_95p.txt)	0	0	0	Acidobacteriaceae (taxonomy_genus_95p.txt)	0	0	Acidobacterium (taxonomy_genus_95p.txt)	uncultured Acidobacterium sp. (taxonomy_genus_95p.txt)	No	0	3	0	0	0	0	0	0	0	0	0	0	0	0	0	0	0	0	0	0	0	0	0	0	0	1	0	0	0
contig_2157	Bacteria (taxonomy_genus_95p.txt)	0	0	Bacteroidetes/Chlorobi group (taxonomy_genus_95p.txt)	Bacteroidetes (taxonomy_genus_95p.txt)	0	Flavobacteriia (taxonomy_genus_95p.txt)	0	0	0	Flavobacteriales (taxonomy_genus_95p.txt)	0	0	0	Flavobacteriaceae (taxonomy_genus_95p.txt)	0	0	Flavobacterium (taxonomy_genus_95p.txt)	0	No	0	0	0	0	0	0	0	0	0	0	0	0	0	2	0	0	0	0	0	0	0	0	0	0	0	0	0	0	0
contig_523	Bacteria (taxonomy_genus_95p.txt)	0	0	Bacteroidetes/Chlorobi group (taxonomy_genus_95p.txt)	Bacteroidetes (taxonomy_genus_95p.txt)	0	Sphingobacteriia (taxonomy_genus_95p.txt)	0	0	0	Sphingobacteriales (taxonomy_genus_95p.txt)	0	0	0	0	0	0	0	0	No	0	0	0	1	0	0	0	0	0	0	0	0	1	0	0	1	3	0	0	0	0	0	0	1	0	0	0	0	0
contig_3149	Bacteria (taxonomy_genus_95p.txt)	0	0	0	Cyanobacteria (taxonomy_genus_95p.txt)	0	0	0	0	0	0	0	0	0	0	0	0	0	0	Yes	0	0	0	0	0	0	0	0	0	0	0	0	0	0	0	0	0	0	0	0	0	0	0	0	0	0	3	1	0
contig_4529	Bacteria (taxonomy_genus_95p.txt)	0	0	0	Cyanobacteria (taxonomy_genus_95p.txt)	0	0	Oscillatoriophycideae (taxonomy_genus_95p.txt)	0	0	Oscillatoriales (taxonomy_genus_95p.txt)	0	0	0	0	0	0	0	0	Yes	0	0	0	0	0	2	0	0	0	0	0	0	0	1	0	0	0	0	0	0	0	0	0	0	0	0	1	0	0
contig_783	Bacteria (taxonomy_genus_95p.txt)	0	0	0	Cyanobacteria (taxonomy_genus_95p.txt)	0	0	Oscillatoriophycideae (taxonomy_genus_95p.txt)	0	0	0	0	0	0	0	0	0	0	0	Yes	0	0	0	0	1	1	0	0	0	0	0	4	0	0	1	0	1	0	1	1	0	0	0	0	0	0	1	3	0
contig_3265	Bacteria (taxonomy_genus_95p.txt)	0	0	0	Firmicutes (taxonomy_genus_95p.txt)	0	Clostridia (taxonomy_genus_95p.txt)	0	0	0	Clostridiales (taxonomy_genus_95p.txt)	0	0	0	0	0	0	0	0	No	0	1	0	0	0	0	0	0	0	0	0	0	0	0	0	0	0	0	0	0	0	0	0	0	0	0	0	0	0
contig_2483	Bacteria (taxonomy_genus_95p.txt)	0	0	0	Proteobacteria (taxonomy_genus_95p.txt)	0	0	0	0	0	0	0	0	0	0	0	0	0	0	No	0	0	0	0	0	0	0	0	0	0	0	0	0	2	0	0	0	0	0	0	4	0	0	0	0	0	3	1	0
contig_3519	Bacteria (taxonomy_genus_95p.txt)	0	0	0	Proteobacteria (taxonomy_genus_95p.txt)	0	Alphaproteobacteria (taxonomy_genus_95p.txt)	0	0	0	0	0	0	0	0	0	0	0	0	No	0	0	0	0	0	0	3	2	0	0	0	0	0	0	0	0	0	0	0	0	0	0	0	0	0	0	0	0	0
contig_4767	Bacteria (taxonomy_genus_95p.txt)	0	0	0	Proteobacteria (taxonomy_genus_95p.txt)	0	Deltaproteobacteria (taxonomy_genus_95p.txt)	0	0	0	Myxococcales (taxonomy_genus_95p.txt)	0	0	0	0	0	0	0	0	No	0	0	0	0	1	0	0	0	0	0	0	0	0	2	0	0	7	5	0	0	0	0	0	0	0	0	0	0	0
contig_581	Bacteria (taxonomy_genus_95p.txt)	0	0	0	Planctomycetes (taxonomy_genus_95p.txt)	0	Planctomycetia (taxonomy_genus_95p.txt)	0	0	0	Planctomycetales (taxonomy_genus_95p.txt)	0	0	0	Planctomycetaceae (taxonomy_genus_95p.txt)	0	0	0	0	No	1	0	0	0	0	0	0	2	0	0	0	0	0	1	0	0	0	1	0	0	0	0	2	2	0	0	0	0	0
contig_663	Bacteria (taxonomy_genus_95p.txt)	0	0	Chlamydiae/Verrucomicrobia group (taxonomy_genus_95p.txt)	Verrucomicrobia (taxonomy_genus_95p.txt)	0	Verrucomicrobiae (taxonomy_genus_95p.txt)	0	0	0	Verrucomicrobiales (taxonomy_genus_95p.txt)	0	0	0	Verrucomicrobiaceae (taxonomy_genus_95p.txt)	0	0	0	0	No	0	0	0	0	0	1	0	1	0	0	0	0	0	0	0	0	0	2	0	0	0	0	0	0	0	0	0	0	0
contig_737	Bacteria (taxonomy_genus_95p.txt)	0	0	0	0	0	0	0	0	0	0	0	0	0	0	0	0	0	0	unknown	0	0	0	0	0	2	0	0	0	0	0	2	0	0	0	0	0	0	0	0	0	0	0	0	0	1	6	0	1
contig_249	Bacteria (taxonomy_genus_95p.txt)	0	0	0	Actinobacteria (taxonomy_genus_95p.txt)	0	Actinobacteria (taxonomy_genus_95p.txt)	Rubrobacteridae (taxonomy_genus_95p.txt)	0	0	Solirubrobacterales (taxonomy_genus_95p.txt)	0	0	0	0	0	0	0	0	No	0	0	0	0	0	1	0	0	1	1	0	0	0	0	0	0	0	0	0	0	0	0	0	0	0	0	0	2	0
contig_647	Bacteria (taxonomy_genus_95p.txt)	0	0	0	Actinobacteria (taxonomy_genus_95p.txt)	0	Actinobacteria (taxonomy_genus_95p.txt)	Acidimicrobidae (taxonomy_genus_95p.txt)	0	0	Acidimicrobiales (taxonomy_genus_95p.txt)	Acidimicrobineae (taxonomy_genus_95p.txt)	0	0	0	0	0	0	0	No	0	0	0	0	1	1	0	0	0	0	1	0	0	0	0	0	0	0	0	0	0	0	0	0	0	5	3	0	0
contig_365	Bacteria (taxonomy_genus_95p.txt)	0	0	Bacteroidetes/Chlorobi group (taxonomy_genus_95p.txt)	Bacteroidetes (taxonomy_genus_95p.txt)	0	Cytophagia (taxonomy_genus_95p.txt)	0	0	0	Cytophagales (taxonomy_genus_95p.txt)	0	0	0	Cytophagaceae (taxonomy_genus_95p.txt)	0	0	0	0	No	0	0	0	0	0	0	0	0	0	1	0	0	1	0	2	1	0	1	0	1	0	2	0	0	0	0	0	0	0
contig_59	Bacteria (taxonomy_genus_95p.txt)	0	0	Bacteroidetes/Chlorobi group (taxonomy_class_95p.txt)	Bacteroidetes (taxonomy_class_95p.txt)	0	Sphingobacteriia (taxonomy_class_95p.txt)	0	0	0	Sphingobacteriales (taxonomy_class_95p.txt)	0	0	0	Saprospiraceae (taxonomy_class_95p.txt)	0	0	0	uncultured Saprospiraceae bacterium (taxonomy_class_95p.txt)	No	0	0	0	0	0	0	0	0	0	0	0	0	0	0	0	0	0	1	2	0	0	0	1	0	0	0	0	1	0
contig_625	Bacteria (taxonomy_genus_95p.txt)	0	0	Bacteroidetes/Chlorobi group (taxonomy_genus_95p.txt)	Bacteroidetes (taxonomy_genus_95p.txt)	0	0	0	0	0	0	0	0	0	0	0	0	0	0	No	0	0	0	0	0	0	0	0	0	0	0	0	0	0	0	0	0	0	0	0	0	0	1	1	0	1	0	0	0
contig_367	Bacteria (taxonomy_genus_95p.txt)	0	0	0	Chloroflexi (taxonomy_genus_95p.txt)	0	0	0	0	0	0	0	0	0	0	0	0	0	0	No	0	0	6	0	0	0	0	0	0	0	1	1	5	0	0	0	0	0	1	0	1	0	0	0	0	0	0	0	0
contig_463	Bacteria (taxonomy_genus_95p.txt)	0	0	0	Chloroflexi (taxonomy_genus_95p.txt)	0	Chloroflexi (taxonomy_genus_95p.txt)	0	0	0	Chloroflexales (taxonomy_genus_95p.txt)	0	0	0	0	0	0	0	0	No	0	0	0	0	0	0	0	0	0	0	2	0	2	3	1	1	1	0	0	0	2	0	0	0	0	0	0	0	0
contig_583	Bacteria (taxonomy_genus_95p.txt)	0	0	0	Chloroflexi (taxonomy_genus_95p.txt)	0	Chloroflexi (taxonomy_genus_95p.txt)	0	0	0	Chloroflexales (taxonomy_genus_95p.txt)	0	0	0	Chloroflexaceae (taxonomy_class_95p.txt)	0	0	0	0	No	0	1	0	0	0	0	0	0	0	0	0	0	0	2	3	0	3	2	3	1	0	0	0	0	0	0	0	0	0
contig_4261	Bacteria (taxonomy_genus_95p.txt)	0	0	0	Cyanobacteria (taxonomy_genus_95p.txt)	0	0	Oscillatoriophycideae (taxonomy_genus_95p.txt)	0	0	Oscillatoriales (taxonomy_genus_95p.txt)	0	0	0	0	0	0	Leptolyngbya (taxonomy_genus_95p.txt)	0	Yes	0	0	0	0	3	0	0	1	0	0	0	1	0	0	0	0	0	0	0	0	0	0	0	0	0	0	1	1	0
contig_4417	Bacteria (taxonomy_genus_95p.txt)	0	0	0	Cyanobacteria (taxonomy_genus_95p.txt)	0	0	Oscillatoriophycideae (taxonomy_genus_95p.txt)	0	0	Oscillatoriales (taxonomy_genus_95p.txt)	0	0	0	0	0	0	0	0	Yes	0	0	0	0	1	9	0	0	0	0	0	1	0	0	0	0	0	0	0	0	0	0	0	0	0	0	0	0	0
contig_501	Bacteria (taxonomy_genus_95p.txt)	0	0	0	Cyanobacteria (taxonomy_genus_95p.txt)	0	0	0	0	0	0	0	0	0	0	0	0	0	0	Yes	0	0	0	0	1	0	0	0	0	0	0	5	0	0	0	0	0	0	0	0	0	0	0	0	0	0	0	0	0
contig_559	Bacteria (taxonomy_genus_95p.txt)	0	0	0	Cyanobacteria (taxonomy_genus_95p.txt)	0	0	Oscillatoriophycideae (taxonomy_genus_95p.txt)	0	0	Oscillatoriales (taxonomy_class_95p.txt)	0	0	0	0	0	0	0	0	Yes	0	0	0	0	0	0	0	0	0	0	0	0	0	0	0	0	0	0	0	0	0	0	0	0	0	0	3	1	0
contig_673	Bacteria (taxonomy_genus_95p.txt)	0	0	0	Cyanobacteria (taxonomy_genus_95p.txt)	0	0	Oscillatoriophycideae (taxonomy_genus_95p.txt)	0	0	Oscillatoriales (taxonomy_genus_95p.txt)	0	0	0	0	0	0	0	0	Yes	0	0	0	0	0	0	0	4	0	0	0	0	0	0	0	0	0	0	0	0	0	0	0	0	0	0	0	0	0
contig_701	Bacteria (taxonomy_genus_95p.txt)	0	0	0	Cyanobacteria (taxonomy_genus_95p.txt)	0	0	0	0	0	Pleurocapsales (taxonomy_genus_95p.txt)	0	0	0	0	0	0	0	0	Yes	0	0	0	0	2	0	1	0	0	0	0	0	0	0	0	0	0	0	0	0	0	0	0	0	0	0	0	0	0
contig_3195	Bacteria (taxonomy_genus_95p.txt)	0	0	0	Deinococcus-Thermus (taxonomy_genus_95p.txt)	0	Deinococci (taxonomy_genus_95p.txt)	0	0	0	Deinococcales (taxonomy_genus_95p.txt)	0	0	0	Deinococcaceae (taxonomy_genus_95p.txt)	0	0	Deinococcus (taxonomy_genus_95p.txt)	0	No	0	0	0	0	0	0	1	0	0	0	1	1	1	0	0	0	1	2	0	1	0	1	0	1	3	0	0	0	0
contig_4785	Bacteria (taxonomy_genus_95p.txt)	0	0	0	Deinococcus-Thermus (taxonomy_genus_95p.txt)	0	Deinococci (taxonomy_genus_95p.txt)	0	0	0	Thermales (taxonomy_genus_95p.txt)	0	0	0	Thermaceae (taxonomy_genus_95p.txt)	0	0	0	0	No	0	0	0	0	0	1	0	0	0	0	1	0	0	0	0	0	0	1	0	0	0	0	0	0	0	1	3	0	0
contig_4611	Bacteria (taxonomy_genus_95p.txt)	0	0	0	Firmicutes (taxonomy_genus_95p.txt)	0	Clostridia (taxonomy_genus_95p.txt)	0	0	0	Clostridiales (taxonomy_genus_95p.txt)	0	0	0	Clostridiaceae (taxonomy_genus_95p.txt)	0	0	Clostridium (taxonomy_genus_95p.txt)	0	No	0	0	0	0	0	0	0	0	0	0	0	0	0	0	0	0	0	0	0	0	0	0	0	0	0	0	0	0	0
contig_729	Bacteria (taxonomy_genus_95p.txt)	0	0	0	Proteobacteria (taxonomy_genus_95p.txt)	0	Gammaproteobacteria (taxonomy_genus_95p.txt)	0	0	0	Legionellales (taxonomy_genus_95p.txt)	0	0	0	Legionellaceae (taxonomy_genus_95p.txt)	0	0	0	0	No	0	0	0	0	0	0	0	0	0	0	0	0	0	0	0	0	0	0	0	0	0	0	0	0	0	0	0	0	0
contig_2647	Bacteria (taxonomy_genus_95p.txt)	0	0	Chlamydiae/Verrucomicrobia group (taxonomy_genus_95p.txt)	Verrucomicrobia (taxonomy_genus_95p.txt)	0	Opitutae (taxonomy_class_95p.txt)	0	0	0	0	0	0	0	Opitutaceae (taxonomy_class_95p.txt)	0	0	0	0	No	0	0	1	0	0	1	0	0	0	0	0	0	0	0	0	0	0	0	0	0	0	0	0	0	0	1	2	1	0
contig_3273	Eukaryota (taxonomy_genus_95p.txt)	Viridiplantae (taxonomy_genus_95p.txt)	0	0	Chlorophyta (taxonomy_genus_95p.txt)	0	Chlorophyceae (taxonomy_genus_95p.txt)	0	0	0	0	0	0	0	0	0	0	0	0	Yes	0	0	0	0	0	0	0	0	0	0	0	0	0	0	0	0	0	0	0	0	0	0	0	0	0	0	0	0	0
contig_4761	Bacteria (taxonomy_genus_95p.txt)	0	0	Bacteroidetes/Chlorobi group (taxonomy_genus_95p.txt)	Bacteroidetes (taxonomy_genus_95p.txt)	0	Sphingobacteriia (taxonomy_class_95p.txt)	0	0	0	0	0	0	0	0	0	0	0	0	No	0	0	0	0	2	0	0	0	0	0	0	0	0	0	0	0	0	0	0	0	0	0	0	0	0	0	1	0	0
contig_795	Bacteria (taxonomy_genus_95p.txt)	0	0	0	Chloroflexi (taxonomy_genus_95p.txt)	0	Anaerolineae (taxonomy_genus_95p.txt)	0	0	0	Anaerolineales (taxonomy_genus_95p.txt)	0	0	0	Anaerolineaceae (taxonomy_genus_95p.txt)	0	0	0	0	No	0	0	0	0	0	0	1	0	0	0	0	0	0	0	0	0	0	0	0	0	0	0	0	0	0	0	0	0	0
contig_2863	Bacteria (taxonomy_genus_95p.txt)	0	0	0	Cyanobacteria (taxonomy_genus_95p.txt)	0	0	Oscillatoriophycideae (taxonomy_genus_95p.txt)	0	0	Oscillatoriales (taxonomy_class_95p.txt)	0	0	0	0	0	0	0	0	Yes	0	0	0	0	0	0	0	0	0	0	0	0	0	0	0	0	0	0	0	0	0	0	0	0	0	0	0	0	0
contig_3463	Bacteria (taxonomy_genus_95p.txt)	0	0	0	Deinococcus-Thermus (taxonomy_genus_95p.txt)	0	Deinococci (taxonomy_genus_95p.txt)	0	0	0	Thermales (taxonomy_genus_95p.txt)	0	0	0	Thermaceae (taxonomy_genus_95p.txt)	0	0	Meiothermus (taxonomy_genus_95p.txt)	0	No	1	1	0	0	0	0	0	2	1	0	1	0	0	0	1	0	0	0	0	0	1	0	0	0	0	0	0	0	0
contig_4495	Bacteria (taxonomy_genus_95p.txt)	0	0	0	Firmicutes (taxonomy_genus_95p.txt)	0	Clostridia (taxonomy_genus_95p.txt)	0	0	0	Clostridiales (taxonomy_genus_95p.txt)	0	0	0	0	0	0	0	0	No	0	0	0	0	0	0	0	0	0	0	1	0	0	0	0	0	0	0	0	0	0	0	0	0	0	0	0	0	0
contig_3259	Bacteria (taxonomy_genus_95p.txt)	0	0	0	Gemmatimonadetes (taxonomy_genus_95p.txt)	0	Gemmatimonadetes (taxonomy_genus_95p.txt)	0	0	0	Gemmatimonadales (taxonomy_genus_95p.txt)	0	0	0	Gemmatimonadaceae (taxonomy_genus_95p.txt)	0	0	Gemmatimonas (taxonomy_genus_95p.txt)	uncultured Gemmatimonas sp. (taxonomy_genus_95p.txt)	No	0	0	0	0	0	0	0	0	0	0	0	0	0	0	0	0	0	0	0	0	0	0	0	0	0	0	0	0	0
contig_147	Bacteria (taxonomy_genus_95p.txt)	0	0	0	Planctomycetes (taxonomy_genus_95p.txt)	0	Planctomycetia (taxonomy_genus_95p.txt)	0	0	0	Planctomycetales (taxonomy_genus_95p.txt)	0	0	0	Planctomycetaceae (taxonomy_genus_95p.txt)	0	0	0	0	No	0	0	0	0	0	0	0	0	0	0	0	0	0	0	0	0	0	0	0	0	0	0	0	0	0	0	0	0	0
contig_1945	Bacteria (taxonomy_genus_95p.txt)	0	0	0	Proteobacteria (taxonomy_genus_95p.txt)	0	Alphaproteobacteria (taxonomy_genus_95p.txt)	0	0	0	Rickettsiales (taxonomy_genus_95p.txt)	0	0	0	Anaplasmataceae (taxonomy_genus_95p.txt)	0	0	0	0	No	0	0	0	0	0	0	0	0	0	0	0	0	0	0	0	0	0	0	0	0	0	0	0	0	0	0	0	0	0
contig_2153	Bacteria (taxonomy_genus_95p.txt)	0	0	0	Proteobacteria (taxonomy_genus_95p.txt)	0	Gammaproteobacteria (taxonomy_genus_95p.txt)	0	0	0	0	0	0	0	0	0	0	0	0	No	0	0	0	0	0	0	0	0	2	0	0	0	0	0	0	0	0	0	0	0	0	0	0	0	0	0	0	0	1
contig_433	Bacteria (taxonomy_genus_95p.txt)	0	0	Bacteroidetes/Chlorobi group (taxonomy_genus_95p.txt)	Bacteroidetes (taxonomy_genus_95p.txt)	0	Cytophagia (taxonomy_genus_95p.txt)	0	0	0	Cytophagales (taxonomy_genus_95p.txt)	0	0	0	0	0	0	0	0	No	0	0	0	0	1	1	0	0	0	0	0	1	0	0	0	0	0	0	1	1	0	1	1	1	0	0	0	0	0
contig_3193	Bacteria (taxonomy_genus_95p.txt)	0	0	Bacteroidetes/Chlorobi group (taxonomy_genus_95p.txt)	Bacteroidetes (taxonomy_genus_95p.txt)	0	Cytophagia (taxonomy_genus_95p.txt)	0	0	0	Cytophagales (taxonomy_genus_95p.txt)	0	0	0	Cytophagaceae (taxonomy_genus_95p.txt)	0	0	0	0	No	1	0	0	0	0	0	0	1	0	0	0	0	0	1	0	0	0	0	0	0	0	0	0	0	0	0	1	0	0
contig_291	Bacteria (taxonomy_genus_95p.txt)	0	0	Bacteroidetes/Chlorobi group (taxonomy_genus_95p.txt)	Bacteroidetes (taxonomy_genus_95p.txt)	0	0	0	0	0	0	0	0	0	0	0	0	0	0	No	0	0	0	0	1	2	0	0	0	0	0	0	0	1	0	0	0	0	0	0	0	0	0	0	0	1	4	0	1
contig_3697	Bacteria (taxonomy_genus_95p.txt)	0	0	0	Chloroflexi (taxonomy_class_95p.txt)	0	Caldilineae (taxonomy_class_95p.txt)	0	0	0	Caldilineales (taxonomy_class_95p.txt)	0	0	0	Caldilineaceae (taxonomy_class_95p.txt)	0	0	0	uncultured Caldilineaceae bacterium (taxonomy_class_95p.txt)	No	0	0	0	0	4	0	0	0	0	0	0	0	0	0	0	0	0	0	0	0	0	0	0	0	0	0	0	0	0
contig_53	Bacteria (taxonomy_genus_95p.txt)	0	0	0	Chloroflexi (taxonomy_genus_95p.txt)	0	Chloroflexi (taxonomy_genus_95p.txt)	0	0	0	Chloroflexales (taxonomy_genus_95p.txt)	0	0	0	Chloroflexaceae (taxonomy_genus_95p.txt)	0	0	Chloroflexus (taxonomy_genus_95p.txt)	uncultured Chloroflexus sp. (taxonomy_genus_95p.txt)	No	0	0	0	0	0	4	0	0	0	0	0	3	0	0	0	0	0	0	0	0	0	0	0	0	0	3	0	2	0
contig_1137	Bacteria (taxonomy_genus_95p.txt)	0	0	0	Cyanobacteria (taxonomy_genus_95p.txt)	0	0	Oscillatoriophycideae (taxonomy_genus_95p.txt)	0	0	0	0	0	0	0	0	0	0	0	Yes	0	0	0	0	1	0	0	0	0	0	0	0	0	0	0	0	0	0	0	0	0	0	0	0	0	1	1	0	0
contig_3757	Bacteria (taxonomy_genus_95p.txt)	0	0	0	Cyanobacteria (taxonomy_genus_95p.txt)	0	0	Oscillatoriophycideae (taxonomy_genus_95p.txt)	0	0	0	0	0	0	0	0	0	0	0	Yes	1	0	1	0	4	0	0	0	0	0	2	0	0	0	1	0	0	0	0	0	0	0	1	0	0	0	0	0	0
contig_453	Bacteria (taxonomy_genus_95p.txt)	0	0	0	Cyanobacteria (taxonomy_genus_95p.txt)	0	0	0	0	0	0	0	0	0	0	0	0	0	0	Yes	0	0	0	0	0	0	2	4	0	0	0	0	0	0	0	0	0	0	0	0	0	0	0	0	0	0	0	0	0
contig_607	Bacteria (taxonomy_genus_95p.txt)	0	0	0	Cyanobacteria (taxonomy_genus_95p.txt)	0	0	0	0	0	Nostocales (taxonomy_genus_95p.txt)	0	0	0	0	0	0	0	0	Yes	0	0	0	0	6	0	0	0	0	0	0	0	0	0	0	0	0	0	0	0	0	0	0	0	0	0	0	0	0
contig_51	Bacteria (taxonomy_genus_95p.txt)	0	0	0	Firmicutes (taxonomy_genus_95p.txt)	0	Clostridia (taxonomy_genus_95p.txt)	0	0	0	Clostridiales (taxonomy_genus_95p.txt)	0	0	0	Clostridiaceae (taxonomy_genus_95p.txt)	0	0	Clostridium (taxonomy_genus_95p.txt)	0	No	0	0	0	0	0	0	0	0	0	0	0	0	0	0	0	0	0	0	0	0	0	0	0	0	0	0	0	0	0
contig_805	Bacteria (taxonomy_genus_95p.txt)	0	0	0	Planctomycetes (taxonomy_class_95p.txt)	0	Planctomycetia (taxonomy_class_95p.txt)	0	0	0	Planctomycetales (taxonomy_class_95p.txt)	0	0	0	0	0	0	0	0	No	0	2	0	0	2	1	0	4	0	0	0	0	0	0	0	0	0	0	0	1	0	0	0	0	0	0	0	0	0
contig_4589	Bacteria (taxonomy_genus_95p.txt)	0	0	0	Proteobacteria (taxonomy_genus_95p.txt)	0	Deltaproteobacteria (taxonomy_genus_95p.txt)	0	0	0	0	0	0	0	0	0	0	0	0	No	0	0	0	0	0	0	3	0	0	0	0	0	0	0	0	0	0	0	0	0	0	0	0	0	0	0	0	0	0
contig_395	Eukaryota (taxonomy_genus_95p.txt)	0	0	0	Bacillariophyta (taxonomy_genus_95p.txt)	0	Bacillariophyceae (taxonomy_genus_95p.txt)	0	0	0	Naviculales (taxonomy_genus_95p.txt)	0	0	0	Naviculaceae (taxonomy_genus_95p.txt)	0	0	0	0	Yes	0	0	0	0	0	0	0	0	0	0	0	0	0	0	0	0	0	0	0	0	0	0	0	0	0	0	1	1	1
contig_2663	Bacteria (taxonomy_genus_95p.txt)	0	0	0	Actinobacteria (taxonomy_genus_95p.txt)	0	Actinobacteria (taxonomy_genus_95p.txt)	Actinobacteridae (taxonomy_genus_95p.txt)	0	0	Actinomycetales (taxonomy_genus_95p.txt)	Frankineae (taxonomy_genus_95p.txt)	0	0	Cryptosporangiaceae (taxonomy_genus_95p.txt)	0	0	Cryptosporangium (taxonomy_genus_95p.txt)	0	No	0	0	0	0	0	0	0	0	0	0	0	0	0	0	0	0	0	0	0	0	0	0	0	0	0	6	0	0	1
contig_3203	Bacteria (taxonomy_genus_95p.txt)	0	0	0	Chloroflexi (taxonomy_genus_95p.txt)	0	0	0	0	0	0	0	0	0	0	0	0	0	0	No	0	0	1	0	0	0	0	0	0	0	0	0	3	0	1	2	1	0	0	1	3	1	0	0	0	0	0	0	0
contig_407	Bacteria (taxonomy_genus_95p.txt)	0	0	0	Chloroflexi (taxonomy_genus_95p.txt)	0	0	0	0	0	0	0	0	0	0	0	0	0	0	No	0	0	0	0	0	0	0	0	0	0	0	0	0	0	0	0	0	0	0	0	0	0	0	0	0	2	0	0	0
contig_4313	Bacteria (taxonomy_genus_95p.txt)	0	0	0	Chloroflexi (taxonomy_genus_95p.txt)	0	Chloroflexi (taxonomy_class_95p.txt)	0	0	0	Chloroflexales (taxonomy_class_95p.txt)	0	0	0	0	0	0	0	0	No	0	0	0	0	0	0	1	1	0	0	0	0	1	0	1	1	3	1	2	0	0	0	0	0	0	0	0	0	0
contig_4737	Bacteria (taxonomy_genus_95p.txt)	0	0	0	Cyanobacteria (taxonomy_genus_95p.txt)	0	0	Oscillatoriophycideae (taxonomy_genus_95p.txt)	0	0	0	0	0	0	0	0	0	0	0	Yes	0	0	0	0	2	0	1	0	0	0	0	0	0	0	0	0	0	0	1	0	0	0	0	0	0	0	0	0	0
contig_15	Bacteria (taxonomy_genus_95p.txt)	0	0	0	Firmicutes (taxonomy_genus_95p.txt)	0	Clostridia (taxonomy_genus_95p.txt)	0	0	0	Clostridiales (taxonomy_genus_95p.txt)	0	0	0	Clostridiaceae (taxonomy_genus_95p.txt)	0	0	Clostridium (taxonomy_genus_95p.txt)	0	No	0	0	0	0	0	0	0	0	0	0	0	0	0	0	0	0	0	0	0	0	0	0	0	0	0	0	0	0	0
contig_3235	Bacteria (taxonomy_genus_95p.txt)	0	0	0	Firmicutes (taxonomy_genus_95p.txt)	0	Clostridia (taxonomy_genus_95p.txt)	0	0	0	Clostridiales (taxonomy_genus_95p.txt)	0	0	0	Clostridiaceae (taxonomy_genus_95p.txt)	0	0	Clostridium (taxonomy_genus_95p.txt)	0	No	1	0	0	0	0	0	0	0	0	0	0	0	0	0	0	0	0	0	0	0	0	0	0	0	0	0	0	0	0
contig_3247	Bacteria (taxonomy_genus_95p.txt)	0	0	0	Firmicutes (taxonomy_genus_95p.txt)	0	Bacilli (taxonomy_genus_95p.txt)	0	0	0	Bacillales (taxonomy_genus_95p.txt)	0	0	0	Bacillaceae (taxonomy_genus_95p.txt)	0	0	Bacillus (taxonomy_genus_95p.txt)	0	No	0	0	0	0	0	0	0	1	0	0	0	0	0	0	0	0	0	0	0	0	0	0	0	0	0	0	0	0	0
contig_3157	Bacteria (taxonomy_genus_95p.txt)	0	0	0	Proteobacteria (taxonomy_genus_95p.txt)	0	Gammaproteobacteria (taxonomy_genus_95p.txt)	0	0	0	Xanthomonadales (taxonomy_genus_95p.txt)	0	0	0	Xanthomonadaceae (taxonomy_genus_95p.txt)	0	0	0	0	No	0	1	0	0	5	1	0	0	0	0	0	1	0	1	0	0	0	0	0	0	0	1	0	0	0	0	0	0	0
contig_821	Bacteria (taxonomy_genus_95p.txt)	0	0	0	Proteobacteria (taxonomy_genus_95p.txt)	0	Alphaproteobacteria (taxonomy_genus_95p.txt)	0	0	0	Rhodospirillales (taxonomy_genus_95p.txt)	0	0	0	Acetobacteraceae (taxonomy_genus_95p.txt)	0	0	0	0	No	0	0	0	0	2	0	0	1	0	0	0	0	0	0	0	0	0	0	0	0	0	0	0	1	0	0	0	0	0
contig_3401	Bacteria (taxonomy_genus_95p.txt)	0	0	Chlamydiae/Verrucomicrobia group (taxonomy_genus_95p.txt)	Verrucomicrobia (taxonomy_genus_95p.txt)	0	0	0	0	0	0	0	0	0	0	0	0	0	0	No	0	0	0	1	1	0	0	0	0	0	0	0	0	2	1	0	1	2	0	0	0	2	0	0	0	0	0	0	0
contig_3505	Bacteria (taxonomy_genus_95p.txt)	0	0	Chlamydiae/Verrucomicrobia group (taxonomy_genus_95p.txt)	Verrucomicrobia (taxonomy_genus_95p.txt)	0	Verrucomicrobiae (taxonomy_genus_95p.txt)	0	0	0	Verrucomicrobiales (taxonomy_genus_95p.txt)	0	0	0	Verrucomicrobiaceae (taxonomy_genus_95p.txt)	0	0	0	0	No	0	0	0	0	0	0	1	0	0	0	1	1	0	0	0	0	0	1	0	0	0	0	0	0	0	0	0	1	0
contig_509	Bacteria (taxonomy_genus_95p.txt)	0	0	Chlamydiae/Verrucomicrobia group (taxonomy_genus_95p.txt)	Verrucomicrobia (taxonomy_genus_95p.txt)	0	Verrucomicrobiae (taxonomy_genus_95p.txt)	0	0	0	Verrucomicrobiales (taxonomy_genus_95p.txt)	0	0	0	Verrucomicrobiaceae (taxonomy_genus_95p.txt)	0	0	0	0	No	0	0	0	0	1	0	0	0	0	0	0	1	0	0	0	0	0	0	0	0	1	0	0	0	0	0	0	0	0
contig_101	Eukaryota (taxonomy_genus_95p.txt)	0	0	0	Bacillariophyta (taxonomy_genus_95p.txt)	0	0	0	0	0	0	0	0	0	0	0	0	0	0	Yes	0	2	1	1	0	0	0	1	1	0	0	0	2	0	1	0	0	0	0	0	4	0	0	0	0	0	0	0	0
contig_3279	Bacteria (taxonomy_genus_95p.txt)	0	0	0	0	0	0	0	0	0	0	0	0	0	0	0	0	0	0	unknown	0	1	0	0	0	0	0	0	0	1	0	0	0	1	1	0	1	0	0	2	1	2	0	0	2	0	0	0	0
contig_469	Bacteria (taxonomy_genus_95p.txt)	0	0	0	Actinobacteria (taxonomy_genus_95p.txt)	0	Actinobacteria (taxonomy_genus_95p.txt)	Coriobacteridae (taxonomy_genus_95p.txt)	0	0	Coriobacteriales (taxonomy_genus_95p.txt)	Coriobacterineae (taxonomy_genus_95p.txt)	0	0	Coriobacteriaceae (taxonomy_genus_95p.txt)	0	0	0	0	No	2	0	0	0	0	0	0	0	1	0	0	0	0	0	0	0	0	0	0	0	0	0	0	0	0	0	0	0	1
contig_187	Bacteria (taxonomy_genus_95p.txt)	0	0	Bacteroidetes/Chlorobi group (taxonomy_genus_95p.txt)	Bacteroidetes (taxonomy_genus_95p.txt)	0	Sphingobacteriia (taxonomy_class_95p.txt)	0	0	0	0	0	0	0	0	0	0	0	0	No	0	0	1	0	0	0	0	0	0	1	2	0	1	0	1	0	0	0	0	1	0	1	0	0	1	0	0	0	0
contig_197	Bacteria (taxonomy_genus_95p.txt)	0	0	0	Chloroflexi (taxonomy_genus_95p.txt)	0	0	0	0	0	0	0	0	0	0	0	0	0	0	No	0	0	0	0	1	0	0	1	0	0	0	0	0	0	0	0	0	0	0	0	0	0	0	0	0	0	0	0	0
contig_3169	Bacteria (taxonomy_genus_95p.txt)	0	0	0	Cyanobacteria (taxonomy_genus_95p.txt)	0	0	Oscillatoriophycideae (taxonomy_genus_95p.txt)	0	0	Oscillatoriales (taxonomy_genus_95p.txt)	0	0	0	0	0	0	0	0	Yes	0	3	0	0	0	0	0	0	0	0	0	1	1	0	1	0	0	0	0	0	0	0	0	0	0	0	0	0	0
contig_3711	Bacteria (taxonomy_genus_95p.txt)	0	0	0	Cyanobacteria (taxonomy_genus_95p.txt)	0	0	Oscillatoriophycideae (taxonomy_genus_95p.txt)	0	0	Chroococcales (taxonomy_genus_95p.txt)	0	0	0	0	0	0	Aphanothece (taxonomy_genus_95p.txt)	0	Yes	0	0	0	0	0	0	0	0	0	0	0	0	0	0	0	0	0	0	0	0	0	0	0	0	0	0	0	0	0
contig_1535	Bacteria (taxonomy_genus_95p.txt)	0	0	0	Firmicutes (taxonomy_genus_95p.txt)	0	Bacilli (taxonomy_genus_95p.txt)	0	0	0	Bacillales (taxonomy_genus_95p.txt)	0	0	0	Bacillaceae (taxonomy_genus_95p.txt)	0	0	Bacillus (taxonomy_genus_95p.txt)	0	No	2	0	0	0	0	0	0	0	0	0	0	0	0	0	0	0	0	0	0	0	0	0	0	0	0	0	0	0	0
contig_473	Bacteria (taxonomy_genus_95p.txt)	0	0	0	Firmicutes (taxonomy_genus_95p.txt)	0	Bacilli (taxonomy_genus_95p.txt)	0	0	0	Bacillales (taxonomy_genus_95p.txt)	0	0	0	Bacillaceae (taxonomy_genus_95p.txt)	0	0	Bacillus (taxonomy_genus_95p.txt)	0	No	0	0	0	0	0	0	0	0	0	0	0	0	0	0	0	0	0	0	0	0	0	0	0	0	0	0	0	0	0
contig_93	Bacteria (taxonomy_genus_95p.txt)	0	0	0	Firmicutes (taxonomy_genus_95p.txt)	0	Clostridia (taxonomy_genus_95p.txt)	0	0	0	Clostridiales (taxonomy_genus_95p.txt)	0	0	0	0	0	0	0	0	No	0	0	0	0	0	0	0	0	0	1	0	0	0	0	0	0	0	0	0	0	0	0	0	0	0	1	0	0	0
contig_4515	Bacteria (taxonomy_genus_95p.txt)	0	0	0	Planctomycetes (taxonomy_genus_95p.txt)	0	Planctomycetia (taxonomy_genus_95p.txt)	0	0	0	Planctomycetales (taxonomy_genus_95p.txt)	0	0	0	Planctomycetaceae (taxonomy_genus_95p.txt)	0	0	Planctomyces (taxonomy_genus_95p.txt)	0	No	0	1	0	0	1	0	0	1	0	0	0	1	0	0	0	0	0	0	1	0	0	0	0	0	0	0	1	0	0
contig_379	Bacteria (taxonomy_genus_95p.txt)	0	0	0	Proteobacteria (taxonomy_genus_95p.txt)	0	Gammaproteobacteria (taxonomy_genus_95p.txt)	0	0	0	0	0	0	0	0	0	0	0	uncultured gamma proteobacterium (taxonomy_class_95p.txt)	No	0	1	0	0	0	0	0	0	1	0	0	0	0	0	0	0	0	0	0	0	0	0	0	0	0	0	0	0	0
contig_163	Bacteria (taxonomy_genus_95p.txt)	0	0	0	Proteobacteria (taxonomy_genus_95p.txt)	0	Gammaproteobacteria (taxonomy_genus_95p.txt)	0	0	0	0	0	0	0	0	0	0	0	0	No	0	0	0	0	0	0	0	0	0	0	0	0	0	0	0	0	0	0	0	0	0	0	0	0	0	0	0	0	0
contig_227	Bacteria (taxonomy_genus_95p.txt)	0	0	0	Proteobacteria (taxonomy_genus_95p.txt)	0	Gammaproteobacteria (taxonomy_genus_95p.txt)	0	0	0	0	0	0	0	0	0	0	0	uncultured gamma proteobacterium (taxonomy_class_95p.txt)	No	1	0	0	0	0	0	1	0	0	0	0	0	0	0	0	0	0	0	0	0	0	0	0	0	0	0	3	0	0
contig_4481	Eukaryota (taxonomy_genus_95p.txt)	Metazoa (taxonomy_genus_95p.txt)	0	0	Arthropoda (taxonomy_genus_95p.txt)	0	Maxillopoda (taxonomy_genus_95p.txt)	Copepoda (taxonomy_genus_95p.txt)	Neocopepoda (taxonomy_genus_95p.txt)	Gymnoplea (taxonomy_genus_95p.txt)	Calanoida (taxonomy_genus_95p.txt)	0	0	0	Diaptomidae (taxonomy_genus_95p.txt)	0	0	0	0	No	0	0	0	0	0	0	0	0	0	0	0	0	0	0	0	0	0	0	0	0	0	0	0	0	0	0	0	0	0
contig_3159	Bacteria (taxonomy_genus_95p.txt)	0	0	0	0	0	0	0	0	0	0	0	0	0	0	0	0	0	0	unknown	0	0	0	0	0	0	0	0	0	0	1	0	1	0	0	0	2	0	2	1	0	0	0	1	0	0	0	0	0
contig_3367	Bacteria (taxonomy_genus_95p.txt)	0	0	0	Cyanobacteria (taxonomy_genus_95p.txt)	0	0	0	0	0	0	0	0	0	0	0	0	0	0	Yes	0	0	0	0	0	0	0	0	0	0	0	0	0	0	0	0	0	0	0	0	0	0	0	0	0	0	0	0	0
contig_397	Eukaryota (taxonomy_genus_95p.txt)	0	0	0	0	0	0	0	0	0	0	0	0	0	0	0	0	0	0	unknown	0	0	0	0	0	0	0	0	0	0	0	0	0	0	0	0	0	0	0	0	0	0	0	0	0	0	0	0	0
contig_3481	Bacteria (taxonomy_genus_95p.txt)	0	0	0	Planctomycetes (taxonomy_class_95p.txt)	0	Planctomycetia (taxonomy_class_95p.txt)	0	0	0	Planctomycetales (taxonomy_class_95p.txt)	0	0	0	0	0	0	0	0	No	0	0	0	0	0	0	0	1	0	0	0	0	0	0	0	0	0	1	0	1	0	0	0	0	0	0	1	1	0
contig_3595	Bacteria (taxonomy_genus_95p.txt)	0	0	0	Firmicutes (taxonomy_genus_95p.txt)	0	Clostridia (taxonomy_genus_95p.txt)	0	0	0	Clostridiales (taxonomy_genus_95p.txt)	0	0	0	Clostridiaceae (taxonomy_genus_95p.txt)	0	0	0	0	No	0	0	0	0	0	0	0	0	0	0	0	0	0	0	0	0	0	0	0	0	0	0	0	0	0	0	0	0	0
contig_4525	Bacteria (taxonomy_genus_95p.txt)	0	0	0	Chloroflexi (taxonomy_genus_95p.txt)	0	0	0	0	0	0	0	0	0	0	0	0	0	0	No	1	0	0	0	0	1	0	1	0	0	1	1	0	0	0	0	0	0	0	0	0	0	0	0	0	0	0	0	1
contig_4713	Bacteria (taxonomy_genus_95p.txt)	0	0	0	Proteobacteria (taxonomy_genus_95p.txt)	0	Betaproteobacteria (taxonomy_genus_95p.txt)	0	0	0	0	0	0	0	0	0	0	0	0	No	0	0	0	0	5	0	0	0	0	0	0	0	0	0	0	0	0	1	0	0	0	0	0	0	0	0	0	0	0
contig_629	Bacteria (taxonomy_genus_95p.txt)	0	0	Fibrobacteres/Acidobacteria group (taxonomy_class_95p.txt)	Acidobacteria (taxonomy_class_95p.txt)	0	Acidobacteriia (taxonomy_class_95p.txt)	0	0	0	Acidobacteriales (taxonomy_class_95p.txt)	0	0	0	0	0	0	0	0	No	0	0	0	0	0	0	0	0	0	0	0	0	0	0	0	0	0	0	0	0	0	0	0	0	0	0	0	0	0
contig_449	Bacteria (taxonomy_genus_95p.txt)	0	0	Fibrobacteres/Acidobacteria group (taxonomy_genus_95p.txt)	Acidobacteria (taxonomy_genus_95p.txt)	0	Acidobacteriia (taxonomy_genus_95p.txt)	0	0	0	Acidobacteriales (taxonomy_genus_95p.txt)	0	0	0	Acidobacteriaceae (taxonomy_genus_95p.txt)	0	0	Acidobacterium (taxonomy_genus_95p.txt)	uncultured Acidobacterium sp. (taxonomy_genus_95p.txt)	No	0	0	0	0	0	1	0	0	0	0	0	0	0	0	0	0	0	0	0	0	0	0	0	0	0	2	3	0	0
contig_1359	Bacteria (taxonomy_genus_95p.txt)	0	0	0	Actinobacteria (taxonomy_genus_95p.txt)	0	Actinobacteria (taxonomy_genus_95p.txt)	0	0	0	0	0	0	0	0	0	0	0	0	No	0	0	0	0	0	0	0	0	0	0	0	0	0	0	0	0	0	0	0	0	0	0	0	0	0	0	0	0	1
contig_171	Bacteria (taxonomy_genus_95p.txt)	0	0	0	Firmicutes (taxonomy_genus_95p.txt)	0	Clostridia (taxonomy_genus_95p.txt)	0	0	0	Clostridiales (taxonomy_genus_95p.txt)	0	0	0	Eubacteriaceae (taxonomy_genus_95p.txt)	0	0	Eubacterium (taxonomy_genus_95p.txt)	uncultured Eubacterium sp. (taxonomy_genus_95p.txt)	No	1	0	0	0	0	0	1	0	0	0	0	0	0	0	0	0	0	0	0	0	0	0	0	0	0	0	0	0	0
contig_809	Bacteria (taxonomy_genus_95p.txt)	0	0	0	Proteobacteria (taxonomy_genus_95p.txt)	0	Betaproteobacteria (taxonomy_genus_95p.txt)	0	0	0	0	0	0	0	0	0	0	0	0	No	0	1	0	0	1	0	0	2	1	0	0	0	0	0	0	0	0	1	0	0	0	0	0	0	0	0	0	0	0
contig_1179	Bacteria (taxonomy_genus_95p.txt)	0	0	0	Proteobacteria (taxonomy_genus_95p.txt)	0	Deltaproteobacteria (taxonomy_genus_95p.txt)	0	0	0	Myxococcales (taxonomy_genus_95p.txt)	Nannocystineae (taxonomy_genus_95p.txt)	0	0	Kofleriaceae (taxonomy_genus_95p.txt)	0	0	Haliangium (taxonomy_genus_95p.txt)	uncultured Haliangium sp. (taxonomy_genus_95p.txt)	No	0	1	0	0	2	0	0	0	0	0	0	0	0	0	0	0	0	0	0	0	0	0	2	0	0	0	0	0	0
contig_2069	0	0	0	0	0	0	0	0	0	0	0	0	0	0	0	0	0	0	0	unknown	0	0	0	0	0	0	0	0	0	0	0	0	0	0	0	0	0	0	0	0	0	0	0	0	0	0	0	0	0
contig_1891	Bacteria (taxonomy_genus_95p.txt)	0	0	Bacteroidetes/Chlorobi group (taxonomy_genus_95p.txt)	Bacteroidetes (taxonomy_genus_95p.txt)	0	0	0	0	0	0	0	0	0	0	0	0	0	0	No	0	0	0	0	0	0	0	0	0	0	0	2	0	2	0	0	0	0	2	1	0	0	0	1	0	0	0	0	0
contig_363	Bacteria (taxonomy_genus_95p.txt)	0	0	Bacteroidetes/Chlorobi group (taxonomy_genus_95p.txt)	Bacteroidetes (taxonomy_genus_95p.txt)	0	0	0	0	0	0	0	0	0	0	0	0	0	0	No	0	0	0	0	0	0	0	0	0	0	0	0	0	0	0	0	0	0	0	0	0	0	0	0	0	0	0	0	0
contig_4597	Bacteria (taxonomy_genus_95p.txt)	0	0	0	Chloroflexi (taxonomy_class_95p.txt)	0	0	0	0	0	0	0	0	0	0	0	0	0	0	No	0	0	0	0	0	1	1	1	0	0	0	0	0	0	0	0	0	0	0	0	0	0	0	0	0	0	0	0	0
contig_713	Bacteria (taxonomy_genus_95p.txt)	0	0	0	Gemmatimonadetes (taxonomy_genus_95p.txt)	0	Gemmatimonadetes (taxonomy_genus_95p.txt)	0	0	0	Gemmatimonadales (taxonomy_genus_95p.txt)	0	0	0	Gemmatimonadaceae (taxonomy_genus_95p.txt)	0	0	Gemmatimonas (taxonomy_genus_95p.txt)	0	No	0	0	0	0	1	0	0	0	1	0	0	0	0	0	0	0	0	0	0	0	0	0	0	0	0	0	0	0	0
contig_819	Bacteria (taxonomy_genus_95p.txt)	0	0	0	0	0	0	0	0	0	0	0	0	0	0	0	0	0	0	unknown	0	0	0	0	0	1	0	0	0	0	0	0	0	0	0	0	0	0	0	0	0	0	0	0	0	0	3	0	0
contig_525	Bacteria (taxonomy_genus_95p.txt)	0	0	0	Actinobacteria (taxonomy_genus_95p.txt)	0	Actinobacteria (taxonomy_genus_95p.txt)	Rubrobacteridae (taxonomy_genus_95p.txt)	0	0	Solirubrobacterales (taxonomy_genus_95p.txt)	0	0	0	0	0	0	0	0	No	0	0	0	0	0	0	0	1	0	0	1	0	0	0	0	0	0	0	0	0	0	0	0	0	0	0	0	0	0
contig_1669	Bacteria (taxonomy_genus_95p.txt)	0	0	Bacteroidetes/Chlorobi group (taxonomy_genus_95p.txt)	Bacteroidetes (taxonomy_genus_95p.txt)	0	Sphingobacteriia (taxonomy_genus_95p.txt)	0	0	0	Sphingobacteriales (taxonomy_genus_95p.txt)	0	0	0	0	0	0	0	0	No	0	0	0	0	0	0	1	0	0	0	0	0	0	0	0	0	0	0	0	0	0	0	0	0	0	1	1	0	1
contig_411	Bacteria (taxonomy_genus_95p.txt)	0	0	0	Cyanobacteria (taxonomy_genus_95p.txt)	0	0	Oscillatoriophycideae (taxonomy_genus_95p.txt)	0	0	Oscillatoriales (taxonomy_class_95p.txt)	0	0	0	0	0	0	0	0	Yes	0	0	0	0	0	3	0	0	0	0	0	0	0	0	0	0	0	0	0	0	0	0	0	0	0	0	0	0	0
contig_773	Bacteria (taxonomy_genus_95p.txt)	0	0	0	Cyanobacteria (taxonomy_genus_95p.txt)	0	0	Oscillatoriophycideae (taxonomy_genus_95p.txt)	0	0	0	0	0	0	0	0	0	0	0	Yes	0	0	0	0	0	0	0	0	0	0	0	0	0	0	0	0	0	0	0	0	0	0	0	0	0	0	0	0	0
contig_1047	Bacteria (taxonomy_genus_95p.txt)	0	0	0	Firmicutes (taxonomy_genus_95p.txt)	0	Clostridia (taxonomy_genus_95p.txt)	0	0	0	Clostridiales (taxonomy_genus_95p.txt)	0	0	0	0	0	0	0	0	No	0	0	0	0	0	0	0	0	0	0	0	0	0	0	0	0	0	0	0	0	0	0	0	0	0	0	0	0	0
contig_3191	Bacteria (taxonomy_genus_95p.txt)	0	0	0	Firmicutes (taxonomy_genus_95p.txt)	0	Clostridia (taxonomy_genus_95p.txt)	0	0	0	Clostridiales (taxonomy_genus_95p.txt)	0	0	0	Clostridiaceae (taxonomy_genus_95p.txt)	0	0	Clostridium (taxonomy_genus_95p.txt)	0	No	1	0	0	0	0	0	0	0	0	0	0	0	0	0	0	0	0	0	0	0	0	0	0	0	0	0	0	0	0
contig_4329	Bacteria (taxonomy_genus_95p.txt)	0	0	0	Firmicutes (taxonomy_genus_95p.txt)	0	Bacilli (taxonomy_genus_95p.txt)	0	0	0	Bacillales (taxonomy_genus_95p.txt)	0	0	0	Bacillaceae (taxonomy_genus_95p.txt)	0	0	Bacillus (taxonomy_genus_95p.txt)	0	No	0	0	0	0	0	0	0	0	0	0	0	0	0	0	0	0	0	0	0	0	0	0	0	0	0	0	0	0	0
contig_4473	Bacteria (taxonomy_genus_95p.txt)	0	0	0	Firmicutes (taxonomy_genus_95p.txt)	0	Clostridia (taxonomy_genus_95p.txt)	0	0	0	Clostridiales (taxonomy_genus_95p.txt)	0	0	0	0	0	0	0	0	No	0	0	0	0	0	0	0	0	0	0	0	0	0	0	0	0	0	0	0	0	0	0	0	0	0	0	0	0	0
contig_567	Bacteria (taxonomy_genus_95p.txt)	0	0	0	Gemmatimonadetes (taxonomy_genus_95p.txt)	0	Gemmatimonadetes (taxonomy_genus_95p.txt)	0	0	0	Gemmatimonadales (taxonomy_genus_95p.txt)	0	0	0	Gemmatimonadaceae (taxonomy_genus_95p.txt)	0	0	Gemmatimonas (taxonomy_genus_95p.txt)	uncultured Gemmatimonas sp. (taxonomy_genus_95p.txt)	No	0	0	0	0	0	0	0	0	0	0	0	0	0	0	0	0	0	0	0	0	0	0	0	0	0	0	0	0	0
contig_4023	Bacteria (taxonomy_genus_95p.txt)	0	0	0	Planctomycetes (taxonomy_class_95p.txt)	0	Planctomycetia (taxonomy_class_95p.txt)	0	0	0	Planctomycetales (taxonomy_class_95p.txt)	0	0	0	0	0	0	0	0	No	0	0	0	0	0	0	0	0	0	0	0	0	0	0	0	0	0	0	0	0	0	0	0	0	0	0	2	0	1
contig_483	Bacteria (taxonomy_genus_95p.txt)	0	0	0	Planctomycetes (taxonomy_genus_95p.txt)	0	Planctomycetia (taxonomy_genus_95p.txt)	0	0	0	Planctomycetales (taxonomy_genus_95p.txt)	0	0	0	Planctomycetaceae (taxonomy_genus_95p.txt)	0	0	0	0	No	0	0	0	0	0	0	0	0	0	0	0	0	0	0	0	0	0	0	0	0	0	0	0	0	0	0	0	0	0
contig_179	Bacteria (taxonomy_class_95p.txt)	0	0	0	Proteobacteria (taxonomy_class_95p.txt)	0	Alphaproteobacteria (taxonomy_class_95p.txt)	0	0	0	0	0	0	0	0	0	0	0	uncultured alpha proteobacterium (taxonomy_class_95p.txt)	No	2	1	0	0	0	0	0	0	0	0	1	0	0	0	0	0	0	0	0	0	0	0	0	0	0	0	0	0	0
contig_203	Bacteria (taxonomy_genus_95p.txt)	0	0	0	Proteobacteria (taxonomy_genus_95p.txt)	0	Betaproteobacteria (taxonomy_genus_95p.txt)	0	0	0	Rhodocyclales (taxonomy_genus_95p.txt)	0	0	0	Rhodocyclaceae (taxonomy_genus_95p.txt)	0	0	0	0	No	0	0	0	0	0	0	0	0	0	0	0	0	0	0	0	0	0	0	0	0	0	0	0	0	0	0	0	0	0
contig_2135	Bacteria (taxonomy_genus_95p.txt)	0	0	0	Proteobacteria (taxonomy_genus_95p.txt)	0	Gammaproteobacteria (taxonomy_genus_95p.txt)	0	0	0	0	0	0	0	0	0	0	0	0	No	0	0	0	0	0	0	0	0	0	0	2	0	0	0	0	0	0	0	0	0	0	1	0	0	0	0	0	1	1
contig_3281	Bacteria (taxonomy_genus_95p.txt)	0	0	0	Proteobacteria (taxonomy_genus_95p.txt)	0	Betaproteobacteria (taxonomy_genus_95p.txt)	0	0	0	Rhodocyclales (taxonomy_genus_95p.txt)	0	0	0	Rhodocyclaceae (taxonomy_genus_95p.txt)	0	0	0	0	No	0	0	0	0	2	0	0	0	0	0	0	0	0	0	0	0	0	0	0	0	1	0	0	0	0	0	0	0	0
contig_3455	Bacteria (taxonomy_genus_95p.txt)	0	0	0	Proteobacteria (taxonomy_genus_95p.txt)	0	Betaproteobacteria (taxonomy_genus_95p.txt)	0	0	0	0	0	0	0	0	0	0	0	0	No	0	0	0	0	0	1	0	1	0	0	0	0	0	0	0	0	1	0	0	0	0	0	0	0	1	0	1	0	0
contig_4605	Bacteria (taxonomy_genus_95p.txt)	0	0	0	Proteobacteria (taxonomy_genus_95p.txt)	0	Deltaproteobacteria (taxonomy_genus_95p.txt)	0	0	0	Myxococcales (taxonomy_genus_95p.txt)	Nannocystineae (taxonomy_genus_95p.txt)	0	0	Nannocystaceae (taxonomy_genus_95p.txt)	0	0	0	0	No	0	0	0	0	0	0	0	2	0	0	0	0	0	0	0	0	0	0	0	0	0	0	0	0	0	0	0	0	0
contig_4763	Bacteria (taxonomy_genus_95p.txt)	0	0	Bacteroidetes/Chlorobi group (taxonomy_genus_95p.txt)	Bacteroidetes (taxonomy_genus_95p.txt)	0	0	0	0	0	0	0	0	0	0	0	0	0	0	No	0	0	1	0	0	0	0	0	0	0	1	0	0	0	0	0	0	0	0	0	0	0	0	0	1	0	0	0	0
contig_2893	Bacteria (taxonomy_genus_95p.txt)	0	0	Fibrobacteres/Acidobacteria group (taxonomy_genus_95p.txt)	Acidobacteria (taxonomy_genus_95p.txt)	0	Acidobacteriia (taxonomy_genus_95p.txt)	0	0	0	Acidobacteriales (taxonomy_genus_95p.txt)	0	0	0	Acidobacteriaceae (taxonomy_genus_95p.txt)	0	0	Acidobacterium (taxonomy_genus_95p.txt)	0	No	0	0	0	1	0	0	0	0	0	0	0	0	0	0	0	0	0	2	0	0	0	0	0	0	1	0	0	0	1
contig_1603	Bacteria (taxonomy_genus_95p.txt)	0	0	Bacteroidetes/Chlorobi group (taxonomy_genus_95p.txt)	Bacteroidetes (taxonomy_genus_95p.txt)	0	Flavobacteriia (taxonomy_genus_95p.txt)	0	0	0	Flavobacteriales (taxonomy_genus_95p.txt)	0	0	0	Flavobacteriaceae (taxonomy_genus_95p.txt)	0	0	Flavobacterium (taxonomy_genus_95p.txt)	0	No	0	0	0	1	0	0	0	0	0	0	0	0	0	0	0	0	0	0	0	1	1	0	0	0	0	0	0	0	0
contig_4813	Bacteria (taxonomy_genus_95p.txt)	0	0	Bacteroidetes/Chlorobi group (taxonomy_genus_95p.txt)	Bacteroidetes (taxonomy_genus_95p.txt)	0	0	0	0	0	0	0	0	0	0	0	0	0	0	No	0	0	0	0	0	0	0	0	0	0	0	0	0	0	0	0	0	0	5	2	0	0	0	0	0	0	1	0	0
contig_565	Bacteria (taxonomy_genus_95p.txt)	0	0	Chlamydiae/Verrucomicrobia group (taxonomy_genus_95p.txt)	Chlamydiae (taxonomy_genus_95p.txt)	0	Chlamydiia (taxonomy_genus_95p.txt)	0	0	0	Chlamydiales (taxonomy_genus_95p.txt)	0	0	0	0	0	0	0	0	No	0	0	0	0	0	0	0	0	0	0	0	0	0	0	0	0	0	0	0	0	0	1	0	0	0	0	0	0	0
contig_1779	Bacteria (taxonomy_genus_95p.txt)	0	0	0	Chloroflexi (taxonomy_genus_95p.txt)	0	0	0	0	0	0	0	0	0	0	0	0	0	0	No	0	0	0	0	0	0	0	0	0	0	0	1	0	0	0	0	0	0	0	1	0	0	0	0	0	1	1	0	0
contig_3515	Bacteria (taxonomy_genus_95p.txt)	0	0	0	Cyanobacteria (taxonomy_genus_95p.txt)	0	0	Oscillatoriophycideae (taxonomy_genus_95p.txt)	0	0	Chroococcales (taxonomy_genus_95p.txt)	0	0	0	0	0	0	Acaryochloris (taxonomy_genus_95p.txt)	0	Yes	0	0	0	0	0	0	0	0	0	0	0	0	0	0	0	0	0	0	0	0	0	0	0	0	0	0	1	0	0
contig_3627	Bacteria (taxonomy_genus_95p.txt)	0	0	0	Cyanobacteria (taxonomy_genus_95p.txt)	0	0	Oscillatoriophycideae (taxonomy_genus_95p.txt)	0	0	Oscillatoriales (taxonomy_genus_95p.txt)	0	0	0	0	0	0	0	0	Yes	0	0	0	0	0	1	0	2	0	0	0	0	0	0	0	0	0	0	0	0	0	0	0	0	0	0	0	0	0
contig_527	Bacteria (taxonomy_genus_95p.txt)	0	0	0	Cyanobacteria (taxonomy_genus_95p.txt)	0	0	Oscillatoriophycideae (taxonomy_genus_95p.txt)	0	0	Oscillatoriales (taxonomy_genus_95p.txt)	0	0	0	0	0	0	0	0	Yes	0	0	0	0	0	0	0	0	1	0	0	0	0	0	0	1	0	0	0	0	0	0	0	0	0	1	1	0	0
contig_539	Bacteria (taxonomy_genus_95p.txt)	0	0	0	Cyanobacteria (taxonomy_genus_95p.txt)	0	0	Oscillatoriophycideae (taxonomy_genus_95p.txt)	0	0	0	0	0	0	0	0	0	0	0	Yes	0	0	0	0	3	0	0	0	0	0	0	0	0	0	0	0	0	0	0	0	0	0	0	0	0	0	2	0	0
contig_3261	Bacteria (taxonomy_genus_95p.txt)	0	0	0	Firmicutes (taxonomy_genus_95p.txt)	0	Clostridia (taxonomy_genus_95p.txt)	0	0	0	Clostridiales (taxonomy_genus_95p.txt)	0	0	0	0	0	0	0	0	No	2	0	0	0	0	0	0	0	0	0	0	0	0	0	0	0	0	0	0	0	0	0	0	0	0	0	0	0	0
contig_735	Bacteria (taxonomy_genus_95p.txt)	0	0	0	Proteobacteria (taxonomy_genus_95p.txt)	0	Deltaproteobacteria (taxonomy_class_95p.txt)	0	0	0	0	0	0	0	0	0	0	0	uncultured delta proteobacterium (taxonomy_class_95p.txt)	No	1	0	0	0	0	0	0	0	0	0	0	0	0	0	0	0	0	0	0	0	0	0	0	0	0	0	0	0	0
contig_89	Bacteria (taxonomy_genus_95p.txt)	0	0	0	Proteobacteria (taxonomy_genus_95p.txt)	0	Alphaproteobacteria (taxonomy_genus_95p.txt)	0	0	0	0	0	0	0	0	0	0	0	0	No	0	0	0	0	0	0	0	0	0	0	0	0	0	0	0	0	0	0	0	0	0	0	0	0	0	0	1	1	0
contig_213	Bacteria (taxonomy_genus_95p.txt)	0	0	0	Proteobacteria (taxonomy_genus_95p.txt)	0	Betaproteobacteria (taxonomy_genus_95p.txt)	0	0	0	Burkholderiales (taxonomy_genus_95p.txt)	0	0	0	0	0	0	0	0	No	0	0	0	0	0	0	0	0	0	0	0	0	0	0	0	0	0	0	0	0	0	0	0	0	0	0	0	0	0
contig_3103	Bacteria (taxonomy_genus_95p.txt)	0	0	0	Proteobacteria (taxonomy_genus_95p.txt)	0	Deltaproteobacteria (taxonomy_genus_95p.txt)	0	0	0	Myxococcales (taxonomy_genus_95p.txt)	0	0	0	0	0	0	0	0	No	0	0	0	0	0	0	0	0	0	0	0	0	0	0	0	0	0	1	0	0	0	0	0	0	0	0	0	0	0
contig_4651	Bacteria (taxonomy_genus_95p.txt)	0	0	Chlamydiae/Verrucomicrobia group (taxonomy_genus_95p.txt)	Verrucomicrobia (taxonomy_genus_95p.txt)	0	0	0	0	0	0	0	0	0	0	0	0	0	0	No	0	0	0	0	0	0	0	0	0	0	0	0	0	0	0	0	0	0	0	0	0	1	0	0	0	0	0	0	0
contig_311	Eukaryota (taxonomy_genus_95p.txt)	Viridiplantae (taxonomy_genus_95p.txt)	0	0	Chlorophyta (taxonomy_genus_95p.txt)	0	Ulvophyceae (taxonomy_genus_95p.txt)	0	0	0	0	0	0	0	0	0	0	0	0	Yes	0	0	0	0	0	2	0	0	0	0	0	0	0	0	0	0	0	0	0	0	0	0	0	0	0	0	0	0	1
contig_1949	Eukaryota (taxonomy_genus_95p.txt)	Metazoa (taxonomy_genus_95p.txt)	0	0	0	0	0	0	0	0	0	0	0	0	0	0	0	0	0	No	0	0	0	0	0	0	0	0	0	0	0	0	0	0	0	0	0	0	0	0	0	0	0	0	0	0	0	0	0
contig_3333	Bacteria (taxonomy_genus_95p.txt)	0	0	0	Cyanobacteria (taxonomy_genus_95p.txt)	0	0	0	0	0	0	0	0	0	0	0	0	0	0	Yes	0	0	0	0	0	0	0	0	0	0	0	0	0	0	0	0	0	0	0	0	0	0	0	0	0	0	0	0	0
contig_1647	Bacteria (taxonomy_genus_95p.txt)	0	0	Fibrobacteres/Acidobacteria group (taxonomy_genus_95p.txt)	Acidobacteria (taxonomy_genus_95p.txt)	0	Acidobacteriia (taxonomy_genus_95p.txt)	0	0	0	Acidobacteriales (taxonomy_genus_95p.txt)	0	0	0	Acidobacteriaceae (taxonomy_genus_95p.txt)	0	0	0	0	No	0	0	0	0	1	0	0	0	0	0	0	1	0	0	0	0	0	0	0	1	0	0	0	0	0	0	0	0	0
contig_2091	Bacteria (taxonomy_genus_95p.txt)	0	0	0	0	0	0	0	0	0	0	0	0	0	0	0	0	0	0	unknown	0	0	0	0	0	0	0	0	0	0	0	0	0	0	0	0	1	2	0	0	0	0	0	0	0	0	0	0	0
contig_229	Bacteria (taxonomy_genus_95p.txt)	0	0	0	Chloroflexi (taxonomy_genus_95p.txt)	0	0	0	0	0	0	0	0	0	0	0	0	0	0	No	0	0	0	0	0	0	0	0	0	0	1	0	0	2	0	0	0	0	0	0	0	0	0	0	0	0	0	0	0
contig_3451	Bacteria (taxonomy_genus_95p.txt)	0	0	0	Firmicutes (taxonomy_genus_95p.txt)	0	Bacilli (taxonomy_genus_95p.txt)	0	0	0	Bacillales (taxonomy_genus_95p.txt)	0	0	0	0	0	0	0	0	No	0	0	0	0	0	0	0	0	0	0	0	0	0	0	0	0	0	0	0	0	0	0	0	0	0	0	0	0	0
contig_3679	Bacteria (taxonomy_genus_95p.txt)	0	0	Bacteroidetes/Chlorobi group (taxonomy_class_95p.txt)	Bacteroidetes (taxonomy_class_95p.txt)	0	0	0	0	0	0	0	0	0	0	0	0	0	0	No	0	0	0	0	0	0	0	0	0	0	0	0	0	0	0	0	0	0	0	0	0	0	0	0	0	0	0	0	0
contig_43	Bacteria (taxonomy_genus_95p.txt)	0	0	0	Proteobacteria (taxonomy_genus_95p.txt)	0	Gammaproteobacteria (taxonomy_genus_95p.txt)	0	0	0	Xanthomonadales (taxonomy_genus_95p.txt)	0	0	0	Xanthomonadaceae (taxonomy_genus_95p.txt)	0	0	0	0	No	0	0	1	1	2	0	0	0	0	0	0	0	1	0	0	0	0	0	0	0	0	0	0	0	0	0	1	0	0
contig_4543	Bacteria (taxonomy_genus_95p.txt)	0	0	Bacteroidetes/Chlorobi group (taxonomy_genus_95p.txt)	Bacteroidetes (taxonomy_genus_95p.txt)	0	0	0	0	0	0	0	0	0	0	0	0	0	0	No	0	0	0	0	0	0	1	0	0	0	0	0	0	0	0	0	0	0	0	0	1	0	0	0	0	0	0	0	1
contig_1469	Bacteria (taxonomy_genus_95p.txt)	0	0	Fibrobacteres/Acidobacteria group (taxonomy_genus_95p.txt)	Acidobacteria (taxonomy_genus_95p.txt)	0	Acidobacteriia (taxonomy_genus_95p.txt)	0	0	0	Acidobacteriales (taxonomy_genus_95p.txt)	0	0	0	Acidobacteriaceae (taxonomy_genus_95p.txt)	0	0	0	0	No	0	0	0	0	0	0	0	0	0	0	0	0	0	0	0	0	0	0	0	0	0	0	0	0	0	0	2	0	0
contig_751	Bacteria (taxonomy_genus_95p.txt)	0	0	0	Actinobacteria (taxonomy_genus_95p.txt)	0	Actinobacteria (taxonomy_genus_95p.txt)	0	0	0	0	0	0	0	0	0	0	0	uncultured actinobacterium (taxonomy_class_95p.txt)	No	0	0	0	0	1	0	0	0	0	0	0	0	0	0	0	0	0	0	0	0	0	0	0	0	0	1	2	0	0
contig_257	Bacteria (taxonomy_genus_95p.txt)	0	0	0	Actinobacteria (taxonomy_genus_95p.txt)	0	Actinobacteria (taxonomy_genus_95p.txt)	Actinobacteridae (taxonomy_genus_95p.txt)	0	0	Actinomycetales (taxonomy_genus_95p.txt)	0	0	0	0	0	0	0	0	No	0	0	0	0	0	0	0	0	0	0	0	0	0	0	0	0	0	0	0	0	0	0	0	0	0	0	0	0	0
contig_3351	Bacteria (taxonomy_genus_95p.txt)	0	0	0	Actinobacteria (taxonomy_genus_95p.txt)	0	Actinobacteria (taxonomy_genus_95p.txt)	Rubrobacteridae (taxonomy_genus_95p.txt)	0	0	Solirubrobacterales (taxonomy_genus_95p.txt)	0	0	0	0	0	0	0	0	No	0	0	0	0	0	0	0	0	0	0	0	0	0	0	0	0	0	0	0	0	0	0	0	0	0	0	0	0	0
contig_507	Bacteria (taxonomy_genus_95p.txt)	0	0	0	Actinobacteria (taxonomy_genus_95p.txt)	0	Actinobacteria (taxonomy_genus_95p.txt)	0	0	0	0	0	0	0	0	0	0	0	0	No	0	0	0	0	0	0	0	0	0	0	0	3	0	0	0	0	0	0	0	0	0	0	0	0	0	0	0	0	0
contig_3425	Bacteria (taxonomy_genus_95p.txt)	0	0	Bacteroidetes/Chlorobi group (taxonomy_genus_95p.txt)	Bacteroidetes (taxonomy_genus_95p.txt)	0	Sphingobacteriia (taxonomy_genus_95p.txt)	0	0	0	Sphingobacteriales (taxonomy_genus_95p.txt)	0	0	0	0	0	0	0	0	No	0	0	0	1	0	0	0	0	0	0	1	0	0	0	0	0	0	0	2	0	0	1	0	0	2	0	0	0	0
contig_3431	Bacteria (taxonomy_genus_95p.txt)	0	0	Bacteroidetes/Chlorobi group (taxonomy_genus_95p.txt)	Bacteroidetes (taxonomy_genus_95p.txt)	0	Sphingobacteriia (taxonomy_class_95p.txt)	0	0	0	0	0	0	0	0	0	0	0	0	No	0	0	0	0	0	0	0	0	0	0	0	0	0	0	0	0	0	0	0	0	0	0	1	0	0	0	0	0	0
contig_193	Bacteria (taxonomy_genus_95p.txt)	0	0	0	Chloroflexi (taxonomy_genus_95p.txt)	0	Chloroflexi (taxonomy_class_95p.txt)	0	0	0	Chloroflexales (taxonomy_class_95p.txt)	0	0	0	Chloroflexaceae (taxonomy_class_95p.txt)	0	0	0	0	No	0	0	4	0	0	0	0	0	0	0	1	0	0	3	0	0	0	0	1	1	0	0	0	0	0	0	0	0	0
contig_1341	Bacteria (taxonomy_genus_95p.txt)	0	0	0	Cyanobacteria (taxonomy_genus_95p.txt)	0	0	0	0	0	0	0	0	0	0	0	0	0	0	Yes	0	0	0	0	0	0	0	0	0	0	0	0	0	0	0	0	0	0	0	0	0	0	0	0	0	0	0	0	0
contig_3225	Bacteria (taxonomy_genus_95p.txt)	0	0	0	Cyanobacteria (taxonomy_genus_95p.txt)	0	0	Oscillatoriophycideae (taxonomy_genus_95p.txt)	0	0	Oscillatoriales (taxonomy_genus_95p.txt)	0	0	0	0	0	0	0	0	Yes	0	0	0	0	0	0	0	0	0	0	0	3	0	0	0	0	0	0	0	0	0	0	0	0	0	0	0	0	0
contig_4783	Bacteria (taxonomy_genus_95p.txt)	0	0	0	Cyanobacteria (taxonomy_genus_95p.txt)	0	0	Oscillatoriophycideae (taxonomy_genus_95p.txt)	0	0	Oscillatoriales (taxonomy_genus_95p.txt)	0	0	0	0	0	0	0	0	Yes	0	0	0	0	0	0	0	0	0	0	0	1	0	0	0	0	0	0	0	0	0	0	0	0	0	0	3	0	1
contig_3315	Bacteria (taxonomy_genus_95p.txt)	0	0	0	Firmicutes (taxonomy_genus_95p.txt)	0	Clostridia (taxonomy_genus_95p.txt)	0	0	0	Clostridiales (taxonomy_genus_95p.txt)	0	0	0	Clostridiaceae (taxonomy_genus_95p.txt)	0	0	Clostridium (taxonomy_genus_95p.txt)	0	No	0	0	0	0	0	0	1	1	0	0	0	0	0	0	0	0	0	0	0	0	0	0	0	0	0	0	0	0	0
contig_3329	Bacteria (taxonomy_genus_95p.txt)	0	0	0	Firmicutes (taxonomy_genus_95p.txt)	0	Bacilli (taxonomy_genus_95p.txt)	0	0	0	Bacillales (taxonomy_genus_95p.txt)	0	0	0	0	0	0	Exiguobacterium (taxonomy_genus_95p.txt)	0	No	0	0	0	0	0	0	0	0	0	0	0	0	0	0	0	0	0	0	0	0	0	0	0	0	0	0	0	0	0
contig_3365	Bacteria (taxonomy_genus_95p.txt)	0	0	0	Firmicutes (taxonomy_genus_95p.txt)	0	Bacilli (taxonomy_genus_95p.txt)	0	0	0	Bacillales (taxonomy_genus_95p.txt)	0	0	0	Bacillaceae (taxonomy_genus_95p.txt)	0	0	Bacillus (taxonomy_genus_95p.txt)	0	No	1	0	0	0	0	0	0	0	0	0	0	0	0	0	0	0	0	0	0	0	0	0	0	0	0	0	0	0	0
contig_3673	Bacteria (taxonomy_genus_95p.txt)	0	0	0	Firmicutes (taxonomy_genus_95p.txt)	0	Bacilli (taxonomy_genus_95p.txt)	0	0	0	Lactobacillales (taxonomy_genus_95p.txt)	0	0	0	Enterococcaceae (taxonomy_genus_95p.txt)	0	0	Vagococcus (taxonomy_genus_95p.txt)	0	No	0	0	0	0	0	0	0	0	0	0	0	0	0	0	0	0	0	0	0	0	0	0	0	0	0	0	0	0	0
contig_1243	Bacteria (taxonomy_genus_95p.txt)	0	0	0	Proteobacteria (taxonomy_genus_95p.txt)	0	Alphaproteobacteria (taxonomy_genus_95p.txt)	0	0	0	Rickettsiales (taxonomy_genus_95p.txt)	0	0	0	Rickettsiaceae (taxonomy_genus_95p.txt)	0	Rickettsieae (taxonomy_genus_95p.txt)	Rickettsia (taxonomy_genus_95p.txt)	uncultured Rickettsia sp. (taxonomy_genus_95p.txt)	No	0	0	0	0	0	0	0	0	0	0	0	0	0	0	0	0	0	0	0	0	0	0	0	0	0	0	0	12	0
contig_1839	Bacteria (taxonomy_genus_95p.txt)	0	0	0	Proteobacteria (taxonomy_genus_95p.txt)	0	Deltaproteobacteria (taxonomy_genus_95p.txt)	0	0	0	Bdellovibrionales (taxonomy_genus_95p.txt)	0	0	0	Bdellovibrionaceae (taxonomy_genus_95p.txt)	0	0	Bdellovibrio (taxonomy_genus_95p.txt)	0	No	0	0	0	2	0	0	0	0	0	0	0	0	1	0	0	2	0	0	0	1	0	0	1	1	0	0	0	0	0
contig_2359	Bacteria (taxonomy_genus_95p.txt)	0	0	0	Proteobacteria (taxonomy_genus_95p.txt)	0	Alphaproteobacteria (taxonomy_genus_95p.txt)	0	0	0	Rhodobacterales (taxonomy_genus_95p.txt)	0	0	0	Hyphomonadaceae (taxonomy_genus_95p.txt)	0	0	Hyphomonas (taxonomy_genus_95p.txt)	0	No	0	0	0	0	0	0	0	0	0	0	0	0	0	0	0	0	0	0	1	0	0	0	0	0	0	0	0	0	0
contig_2381	Bacteria (taxonomy_genus_95p.txt)	0	0	0	Proteobacteria (taxonomy_genus_95p.txt)	0	Deltaproteobacteria (taxonomy_genus_95p.txt)	0	0	0	Myxococcales (taxonomy_genus_95p.txt)	0	0	0	0	0	0	0	0	No	0	0	0	0	0	4	0	0	0	0	0	0	0	0	0	0	0	0	0	0	0	0	0	0	0	2	1	0	0
contig_3239	Bacteria (taxonomy_genus_95p.txt)	0	0	0	Proteobacteria (taxonomy_genus_95p.txt)	0	Betaproteobacteria (taxonomy_class_95p.txt)	0	0	0	0	0	0	0	0	0	0	0	0	No	0	0	0	0	0	0	1	0	0	0	0	0	0	0	0	0	0	0	0	0	0	0	0	0	0	0	0	0	0
contig_3661	Bacteria (taxonomy_genus_95p.txt)	0	0	0	Proteobacteria (taxonomy_genus_95p.txt)	0	Alphaproteobacteria (taxonomy_genus_95p.txt)	0	0	0	0	0	0	0	0	0	0	0	0	No	0	0	0	1	0	0	0	0	0	0	0	0	0	0	0	0	0	0	1	0	0	0	0	4	0	0	0	0	0
contig_491	Bacteria (taxonomy_genus_95p.txt)	0	0	0	Proteobacteria (taxonomy_genus_95p.txt)	0	Deltaproteobacteria (taxonomy_genus_95p.txt)	0	0	0	Bdellovibrionales (taxonomy_genus_95p.txt)	0	0	0	0	0	0	0	0	No	0	0	0	0	0	0	0	0	0	0	1	1	0	0	0	0	0	1	0	0	0	0	0	0	0	0	0	0	0
contig_541	Bacteria (taxonomy_genus_95p.txt)	0	0	0	Proteobacteria (taxonomy_genus_95p.txt)	0	Gammaproteobacteria (taxonomy_genus_95p.txt)	0	0	0	Xanthomonadales (taxonomy_genus_95p.txt)	0	0	0	Sinobacteraceae (taxonomy_genus_95p.txt)	0	0	Steroidobacter (taxonomy_genus_95p.txt)	uncultured Steroidobacter sp. (taxonomy_genus_95p.txt)	No	0	0	0	0	0	0	0	0	0	0	0	0	0	0	0	0	0	0	0	0	0	0	0	0	0	0	3	0	0
contig_3569	Eukaryota (taxonomy_genus_95p.txt)	0	0	0	0	0	Litostomatea (taxonomy_genus_95p.txt)	Haptoria (taxonomy_genus_95p.txt)	0	0	Haptorida (taxonomy_genus_95p.txt)	0	0	0	0	0	0	0	0	No	0	0	0	0	0	0	0	0	0	0	0	0	0	0	0	0	0	0	0	0	0	0	0	0	0	0	0	0	0
contig_3215	Bacteria (taxonomy_genus_95p.txt)	0	0	0	Cyanobacteria (taxonomy_genus_95p.txt)	0	0	Oscillatoriophycideae (taxonomy_genus_95p.txt)	0	0	0	0	0	0	0	0	0	0	0	Yes	1	0	0	0	1	0	0	0	0	0	1	0	0	0	0	0	0	0	0	0	0	2	0	0	0	0	0	0	0
contig_3441	Bacteria (taxonomy_genus_95p.txt)	0	0	0	Proteobacteria (taxonomy_class_95p.txt)	0	Alphaproteobacteria (taxonomy_class_95p.txt)	0	0	0	0	0	0	0	0	0	0	0	uncultured alpha proteobacterium (taxonomy_class_95p.txt)	No	0	0	0	0	0	1	0	0	0	0	0	0	0	1	0	0	0	0	0	0	0	0	1	0	1	0	0	2	0
contig_315	Bacteria (taxonomy_genus_95p.txt)	0	0	0	Firmicutes (taxonomy_genus_95p.txt)	0	Bacilli (taxonomy_genus_95p.txt)	0	0	0	Bacillales (taxonomy_genus_95p.txt)	0	0	0	0	0	0	0	0	No	0	0	0	0	0	0	0	0	0	0	0	0	0	0	0	0	0	0	0	0	0	0	0	0	0	0	0	0	0
contig_3285	Bacteria (taxonomy_genus_95p.txt)	0	0	0	0	0	0	0	0	0	0	0	0	0	0	0	0	0	0	unknown	0	0	0	0	0	1	0	0	0	0	1	2	0	1	0	1	0	0	0	0	0	0	0	0	0	0	0	0	0
contig_47	Bacteria (taxonomy_genus_95p.txt)	0	0	0	Proteobacteria (taxonomy_genus_95p.txt)	0	Gammaproteobacteria (taxonomy_genus_95p.txt)	0	0	0	Xanthomonadales (taxonomy_genus_95p.txt)	0	0	0	0	0	0	0	0	No	0	0	0	1	0	0	0	0	0	0	0	0	0	0	0	1	0	1	0	0	1	0	0	0	0	0	0	0	0
contig_2425	Bacteria (taxonomy_genus_95p.txt)	0	0	Fibrobacteres/Acidobacteria group (taxonomy_genus_95p.txt)	Acidobacteria (taxonomy_genus_95p.txt)	0	Acidobacteriia (taxonomy_genus_95p.txt)	0	0	0	Acidobacteriales (taxonomy_genus_95p.txt)	0	0	0	Acidobacteriaceae (taxonomy_genus_95p.txt)	0	0	Acidobacterium (taxonomy_genus_95p.txt)	uncultured Acidobacterium sp. (taxonomy_genus_95p.txt)	No	0	0	0	0	0	0	0	0	0	0	0	0	0	0	0	0	0	0	1	0	0	0	0	0	0	0	0	1	0
contig_635	Bacteria (taxonomy_genus_95p.txt)	0	0	0	Actinobacteria (taxonomy_genus_95p.txt)	0	Actinobacteria (taxonomy_genus_95p.txt)	Actinobacteridae (taxonomy_genus_95p.txt)	0	0	Actinomycetales (taxonomy_genus_95p.txt)	0	0	0	0	0	0	0	0	No	0	0	0	0	0	0	0	2	0	0	0	0	0	0	0	0	0	0	0	0	0	0	0	0	0	0	0	0	0
contig_747	Bacteria (taxonomy_genus_95p.txt)	0	0	0	Actinobacteria (taxonomy_genus_95p.txt)	0	Actinobacteria (taxonomy_genus_95p.txt)	0	0	0	0	0	0	0	0	0	0	0	0	No	0	0	0	0	0	2	0	0	0	0	0	0	0	0	0	0	0	0	0	0	0	0	0	0	0	0	1	0	0
contig_3477	Bacteria (taxonomy_genus_95p.txt)	0	0	Bacteroidetes/Chlorobi group (taxonomy_genus_95p.txt)	Bacteroidetes (taxonomy_genus_95p.txt)	0	Sphingobacteriia (taxonomy_genus_95p.txt)	0	0	0	Sphingobacteriales (taxonomy_genus_95p.txt)	0	0	0	Saprospiraceae (taxonomy_genus_95p.txt)	0	0	Haliscomenobacter (taxonomy_genus_95p.txt)	0	No	0	0	0	1	0	0	0	0	0	0	0	0	0	0	0	0	0	0	0	0	0	0	0	0	0	0	0	0	0
contig_815	Bacteria (taxonomy_genus_95p.txt)	0	0	Bacteroidetes/Chlorobi group (taxonomy_genus_95p.txt)	Bacteroidetes (taxonomy_genus_95p.txt)	0	0	0	0	0	0	0	0	0	0	0	0	0	0	No	0	0	0	0	0	0	0	0	0	0	0	0	0	0	0	0	0	0	0	0	0	0	0	0	0	0	0	0	0
contig_4569	Bacteria (taxonomy_genus_95p.txt)	0	0	0	Chloroflexi (taxonomy_genus_95p.txt)	0	0	0	0	0	0	0	0	0	0	0	0	0	0	No	0	0	0	0	0	0	0	0	0	0	0	0	10	1	0	0	0	0	0	0	0	0	0	0	0	0	0	0	0
contig_4577	Bacteria (taxonomy_genus_95p.txt)	0	0	0	Cyanobacteria (taxonomy_genus_95p.txt)	0	0	Oscillatoriophycideae (taxonomy_genus_95p.txt)	0	0	0	0	0	0	0	0	0	0	0	Yes	0	0	0	0	0	0	0	1	0	0	0	0	0	0	0	0	0	1	0	0	0	0	0	0	0	0	0	0	0
contig_603	Bacteria (taxonomy_genus_95p.txt)	0	0	0	Cyanobacteria (taxonomy_genus_95p.txt)	0	0	0	0	0	Nostocales (taxonomy_genus_95p.txt)	0	0	0	Rivulariaceae (taxonomy_genus_95p.txt)	0	0	Calothrix (taxonomy_genus_95p.txt)	0	Yes	0	0	0	0	1	0	0	0	0	0	0	0	0	0	0	0	0	0	0	0	0	0	0	0	0	1	0	0	0
contig_561	Bacteria (taxonomy_genus_95p.txt)	0	0	0	Firmicutes (taxonomy_genus_95p.txt)	0	Bacilli (taxonomy_genus_95p.txt)	0	0	0	Bacillales (taxonomy_genus_95p.txt)	0	0	0	0	0	0	0	0	No	0	0	0	0	0	0	0	0	0	0	0	0	0	0	0	0	0	0	0	0	0	0	0	0	0	0	0	0	0
contig_703	Bacteria (taxonomy_genus_95p.txt)	0	0	0	Firmicutes (taxonomy_genus_95p.txt)	0	Bacilli (taxonomy_genus_95p.txt)	0	0	0	Bacillales (taxonomy_genus_95p.txt)	0	0	0	0	0	0	0	0	No	0	0	0	0	0	0	0	0	0	0	0	0	0	0	0	0	0	0	0	0	0	0	0	0	0	0	0	0	0
contig_4383	Bacteria (taxonomy_genus_95p.txt)	0	0	0	Planctomycetes (taxonomy_genus_95p.txt)	0	Planctomycetia (taxonomy_genus_95p.txt)	0	0	0	Planctomycetales (taxonomy_genus_95p.txt)	0	0	0	Planctomycetaceae (taxonomy_genus_95p.txt)	0	0	0	0	No	1	0	0	0	0	0	0	0	0	0	0	0	0	0	0	0	0	0	0	0	0	0	0	0	0	0	0	0	0
contig_447	Bacteria (taxonomy_genus_95p.txt)	0	0	0	Planctomycetes (taxonomy_class_95p.txt)	0	Planctomycetia (taxonomy_class_95p.txt)	0	0	0	Planctomycetales (taxonomy_class_95p.txt)	0	0	0	0	0	0	0	0	No	0	0	0	0	0	0	0	0	1	0	0	0	0	0	0	0	0	0	0	0	0	0	0	0	0	0	1	0	0
contig_3437	Bacteria (taxonomy_genus_95p.txt)	0	0	0	Planctomycetes (taxonomy_genus_95p.txt)	0	Planctomycetia (taxonomy_genus_95p.txt)	0	0	0	Planctomycetales (taxonomy_genus_95p.txt)	0	0	0	Planctomycetaceae (taxonomy_genus_95p.txt)	0	0	0	0	No	0	0	0	0	0	0	0	0	1	0	0	0	0	0	0	0	0	0	0	0	0	0	1	0	0	0	0	0	0
contig_657	Bacteria (taxonomy_genus_95p.txt)	0	0	0	Planctomycetes (taxonomy_genus_95p.txt)	0	Planctomycetia (taxonomy_genus_95p.txt)	0	0	0	Planctomycetales (taxonomy_genus_95p.txt)	0	0	0	Planctomycetaceae (taxonomy_genus_95p.txt)	0	0	0	0	No	0	0	0	0	0	0	0	0	0	0	0	0	0	0	0	0	0	0	0	0	0	0	0	0	0	0	0	1	0
contig_3701	Bacteria (taxonomy_genus_95p.txt)	0	0	0	Proteobacteria (taxonomy_genus_95p.txt)	0	Betaproteobacteria (taxonomy_genus_95p.txt)	0	0	0	0	0	0	0	0	0	0	0	uncultured beta proteobacterium (taxonomy_class_95p.txt)	No	0	0	0	1	1	0	0	0	0	0	0	0	0	0	0	0	0	0	0	0	0	0	0	0	0	0	0	0	1
contig_3911	Bacteria (taxonomy_genus_95p.txt)	0	0	0	Proteobacteria (taxonomy_genus_95p.txt)	0	Deltaproteobacteria (taxonomy_genus_95p.txt)	0	0	0	0	0	0	0	0	0	0	0	0	No	0	0	0	0	0	0	0	0	0	0	0	0	0	0	0	0	0	0	0	0	0	0	0	0	0	0	0	0	1
contig_4451	Bacteria (taxonomy_genus_95p.txt)	0	0	0	Proteobacteria (taxonomy_genus_95p.txt)	0	Gammaproteobacteria (taxonomy_genus_95p.txt)	0	0	0	0	0	0	0	0	0	0	0	0	No	0	0	0	0	0	0	0	0	1	0	0	0	0	0	0	0	0	0	0	0	0	0	0	0	0	0	0	0	0
contig_3209	Bacteria (taxonomy_genus_95p.txt)	0	0	0	Proteobacteria (taxonomy_genus_95p.txt)	0	Gammaproteobacteria (taxonomy_genus_95p.txt)	0	0	0	Chromatiales (taxonomy_genus_95p.txt)	0	0	0	Chromatiaceae (taxonomy_genus_95p.txt)	0	0	Rheinheimera (taxonomy_genus_95p.txt)	0	No	0	0	0	0	0	0	1	0	0	0	0	0	0	0	0	0	0	0	0	0	0	0	0	0	0	0	1	0	0
contig_3249	Bacteria (taxonomy_genus_95p.txt)	0	0	0	Proteobacteria (taxonomy_genus_95p.txt)	0	Alphaproteobacteria (taxonomy_genus_95p.txt)	0	0	0	Rhizobiales (taxonomy_genus_95p.txt)	0	0	0	0	0	0	0	0	No	0	0	0	0	0	0	0	0	0	0	0	0	2	0	0	0	0	0	0	0	0	0	0	0	0	0	0	0	0
contig_4399	0	0	0	0	0	0	0	0	0	0	0	0	0	0	0	0	0	0	0	unknown	0	0	0	0	0	0	0	2	0	0	0	0	0	0	0	0	0	0	0	0	1	0	1	0	0	0	0	0	0
contig_97	Bacteria (taxonomy_genus_95p.txt)	0	0	0	Proteobacteria (taxonomy_genus_95p.txt)	0	Alphaproteobacteria (taxonomy_genus_95p.txt)	0	0	0	Rickettsiales (taxonomy_genus_95p.txt)	0	0	0	Rickettsiaceae (taxonomy_genus_95p.txt)	0	Rickettsieae (taxonomy_genus_95p.txt)	Rickettsia (taxonomy_genus_95p.txt)	0	No	0	0	0	0	1	2	0	0	0	0	0	0	0	0	0	0	0	0	0	0	0	0	0	0	0	0	0	0	0
contig_185	Bacteria (taxonomy_genus_95p.txt)	0	0	Chlamydiae/Verrucomicrobia group (taxonomy_genus_95p.txt)	Verrucomicrobia (taxonomy_genus_95p.txt)	0	Verrucomicrobiae (taxonomy_genus_95p.txt)	0	0	0	Verrucomicrobiales (taxonomy_genus_95p.txt)	0	0	0	Verrucomicrobiaceae (taxonomy_genus_95p.txt)	0	0	0	0	No	0	0	0	0	0	0	0	0	0	0	0	0	0	0	0	0	1	1	3	0	0	0	0	0	0	0	0	0	0
contig_3287	Eukaryota (taxonomy_genus_95p.txt)	0	0	0	Bacillariophyta (taxonomy_genus_95p.txt)	0	0	0	0	0	0	0	0	0	0	0	0	0	0	Yes	0	0	0	0	0	0	0	0	0	0	0	0	0	0	0	0	0	0	0	0	0	0	0	0	0	0	0	1	0
contig_1559	Eukaryota (taxonomy_genus_95p.txt)	Viridiplantae (taxonomy_genus_95p.txt)	0	0	Chlorophyta (taxonomy_genus_95p.txt)	0	Trebouxiophyceae (taxonomy_genus_95p.txt)	0	0	0	Chlorellales (taxonomy_genus_95p.txt)	0	0	0	Oocystaceae (taxonomy_genus_95p.txt)	0	0	0	0	Yes	0	0	0	0	0	0	0	0	0	0	0	0	0	0	0	0	0	0	0	0	1	0	0	0	0	0	0	0	0
contig_3535	Eukaryota (taxonomy_genus_95p.txt)	Viridiplantae (taxonomy_genus_95p.txt)	0	0	Chlorophyta (taxonomy_genus_95p.txt)	0	Trebouxiophyceae (taxonomy_genus_95p.txt)	0	0	0	Chlorellales (taxonomy_genus_95p.txt)	0	0	0	0	0	0	0	0	Yes	0	0	0	0	0	0	0	0	0	0	0	0	0	0	0	0	0	0	0	0	0	0	0	0	0	1	0	0	0
contig_3979	Bacteria (taxonomy_genus_95p.txt)	0	0	0	Proteobacteria (taxonomy_genus_95p.txt)	0	Betaproteobacteria (taxonomy_genus_95p.txt)	0	0	0	0	0	0	0	0	0	0	0	0	No	0	0	0	0	0	0	1	0	0	0	0	0	0	0	0	0	0	0	0	0	0	0	0	0	0	0	0	0	0
contig_3683	Bacteria (taxonomy_genus_95p.txt)	0	0	0	0	0	0	0	0	0	0	0	0	0	0	0	0	0	0	unknown	0	0	0	0	0	1	0	0	0	0	0	0	0	0	0	0	0	0	0	0	0	0	0	0	0	0	0	0	0
contig_4315	Bacteria (taxonomy_genus_95p.txt)	0	0	0	0	0	0	0	0	0	0	0	0	0	0	0	0	0	0	unknown	0	0	0	0	0	0	1	0	0	0	0	0	0	0	0	0	0	0	0	0	0	0	0	0	0	0	0	0	0
contig_4665	Bacteria (taxonomy_genus_95p.txt)	0	0	0	0	0	0	0	0	0	0	0	0	0	0	0	0	0	0	unknown	1	0	0	0	0	0	0	0	0	0	0	0	0	0	0	0	0	0	0	0	0	0	0	0	0	0	0	0	0
contig_1329	Bacteria (taxonomy_genus_95p.txt)	0	0	0	Actinobacteria (taxonomy_genus_95p.txt)	0	Actinobacteria (taxonomy_genus_95p.txt)	Acidimicrobidae (taxonomy_genus_95p.txt)	0	0	Acidimicrobiales (taxonomy_genus_95p.txt)	Acidimicrobineae (taxonomy_genus_95p.txt)	0	0	0	0	0	Aciditerrimonas (taxonomy_genus_95p.txt)	uncultured Aciditerrimonas sp. (taxonomy_genus_95p.txt)	No	0	0	0	0	0	0	0	0	0	0	0	0	0	0	0	0	0	0	0	0	0	0	0	0	0	0	0	0	0
contig_235	Bacteria (taxonomy_genus_95p.txt)	0	0	Bacteroidetes/Chlorobi group (taxonomy_genus_95p.txt)	Bacteroidetes (taxonomy_genus_95p.txt)	0	Cytophagia (taxonomy_genus_95p.txt)	0	0	0	Cytophagales (taxonomy_genus_95p.txt)	0	0	0	0	0	0	0	0	No	0	0	1	0	0	0	0	0	0	0	0	1	0	1	0	0	0	0	0	0	1	0	0	0	0	0	0	0	0
contig_243	Bacteria (taxonomy_genus_95p.txt)	0	0	Bacteroidetes/Chlorobi group (taxonomy_genus_95p.txt)	Bacteroidetes (taxonomy_genus_95p.txt)	0	Cytophagia (taxonomy_genus_95p.txt)	0	0	0	Cytophagales (taxonomy_genus_95p.txt)	0	0	0	Cytophagaceae (taxonomy_genus_95p.txt)	0	0	0	0	No	0	0	0	0	0	0	0	0	0	0	0	0	0	1	0	0	0	0	0	0	0	0	0	0	0	0	0	0	0
contig_373	Bacteria (taxonomy_genus_95p.txt)	0	0	Bacteroidetes/Chlorobi group (taxonomy_genus_95p.txt)	Bacteroidetes (taxonomy_genus_95p.txt)	0	0	0	0	0	0	0	0	0	0	0	0	0	0	No	0	0	0	0	0	0	0	0	0	0	0	0	0	0	0	0	0	0	0	0	0	0	0	0	0	0	0	0	0
contig_4225	Bacteria (taxonomy_genus_95p.txt)	0	0	Bacteroidetes/Chlorobi group (taxonomy_genus_95p.txt)	Bacteroidetes (taxonomy_genus_95p.txt)	0	0	0	0	0	0	0	0	0	0	0	0	0	0	No	0	0	0	0	0	0	0	0	0	0	0	0	0	0	0	0	3	0	0	0	0	0	0	0	0	0	0	0	0
contig_175	Bacteria (taxonomy_genus_95p.txt)	0	0	0	Chloroflexi (taxonomy_genus_95p.txt)	0	0	0	0	0	0	0	0	0	0	0	0	0	0	No	0	0	0	0	0	0	0	0	0	0	0	0	0	0	0	0	0	0	0	0	0	0	0	0	0	0	0	0	0
contig_2293	Bacteria (taxonomy_genus_95p.txt)	0	0	0	Chloroflexi (taxonomy_genus_95p.txt)	0	Caldilineae (taxonomy_genus_95p.txt)	0	0	0	Caldilineales (taxonomy_genus_95p.txt)	0	0	0	Caldilineaceae (taxonomy_genus_95p.txt)	0	0	Caldilinea (taxonomy_genus_95p.txt)	0	No	0	0	0	0	0	1	0	0	0	0	0	0	0	0	0	0	0	0	0	0	0	0	0	0	0	0	0	0	0
contig_2605	Bacteria (taxonomy_genus_95p.txt)	0	0	0	Chloroflexi (taxonomy_genus_95p.txt)	0	Chloroflexi (taxonomy_genus_95p.txt)	0	0	0	Chloroflexales (taxonomy_genus_95p.txt)	0	0	0	Chloroflexaceae (taxonomy_class_95p.txt)	0	0	0	0	No	0	0	0	0	0	0	0	0	0	0	2	0	4	0	0	1	0	1	0	1	0	0	0	0	0	0	0	0	0
contig_3945	Bacteria (taxonomy_genus_95p.txt)	0	0	0	Chloroflexi (taxonomy_genus_95p.txt)	0	Anaerolineae (taxonomy_genus_95p.txt)	0	0	0	Anaerolineales (taxonomy_genus_95p.txt)	0	0	0	Anaerolineaceae (taxonomy_genus_95p.txt)	0	0	0	uncultured Anaerolineaceae bacterium (taxonomy_class_95p.txt)	No	1	0	0	0	1	0	0	0	0	0	0	0	0	0	0	0	0	0	0	0	0	0	0	0	0	0	0	0	0
contig_605	Bacteria (taxonomy_genus_95p.txt)	0	0	0	Chloroflexi (taxonomy_genus_95p.txt)	0	Chloroflexi (taxonomy_class_95p.txt)	0	0	0	Chloroflexales (taxonomy_class_95p.txt)	0	0	0	Chloroflexaceae (taxonomy_class_95p.txt)	0	0	0	0	No	0	1	0	0	2	0	0	1	0	0	0	0	0	0	0	0	0	0	0	0	0	0	0	0	0	0	0	0	0
contig_103	Bacteria (taxonomy_genus_95p.txt)	0	0	0	Cyanobacteria (taxonomy_genus_95p.txt)	0	0	0	0	0	0	0	0	0	0	0	0	0	0	Yes	0	0	0	0	0	0	0	0	0	0	0	0	0	0	0	0	0	4	0	0	0	0	0	0	0	0	2	0	0
contig_209	Bacteria (taxonomy_genus_95p.txt)	0	0	0	Cyanobacteria (taxonomy_genus_95p.txt)	0	0	0	0	0	0	0	0	0	0	0	0	0	0	Yes	0	0	0	0	0	0	0	0	0	0	0	1	0	0	0	0	0	0	2	0	0	0	0	0	0	0	0	0	0
contig_65	Bacteria (taxonomy_genus_95p.txt)	0	0	0	Cyanobacteria (taxonomy_genus_95p.txt)	0	0	Oscillatoriophycideae (taxonomy_class_95p.txt)	0	0	0	0	0	0	0	0	0	0	0	Yes	0	0	0	0	0	0	0	2	0	0	0	0	0	0	0	0	0	0	0	0	0	0	0	0	0	0	0	0	0
contig_3779	Bacteria (taxonomy_genus_95p.txt)	0	0	0	Firmicutes (taxonomy_genus_95p.txt)	0	Bacilli (taxonomy_genus_95p.txt)	0	0	0	Lactobacillales (taxonomy_genus_95p.txt)	0	0	0	Streptococcaceae (taxonomy_genus_95p.txt)	0	0	Streptococcus (taxonomy_genus_95p.txt)	0	No	0	0	0	0	0	0	0	0	0	0	1	0	0	0	0	0	0	0	0	0	0	0	0	0	0	0	0	0	0
contig_4751	Bacteria (taxonomy_genus_95p.txt)	0	0	0	Planctomycetes (taxonomy_genus_95p.txt)	0	Phycisphaerae (taxonomy_genus_95p.txt)	0	0	0	Phycisphaerales (taxonomy_genus_95p.txt)	0	0	0	Phycisphaeraceae (taxonomy_genus_95p.txt)	0	0	Phycisphaera (taxonomy_genus_95p.txt)	0	No	0	0	0	0	0	0	0	0	1	0	0	0	0	0	0	0	0	0	0	0	0	0	0	0	0	0	1	0	1
contig_521	Bacteria (taxonomy_genus_95p.txt)	0	0	0	Planctomycetes (taxonomy_genus_95p.txt)	0	Planctomycetia (taxonomy_genus_95p.txt)	0	0	0	Planctomycetales (taxonomy_genus_95p.txt)	0	0	0	Planctomycetaceae (taxonomy_genus_95p.txt)	0	0	0	0	No	0	0	0	0	0	1	0	0	0	0	0	0	0	0	0	0	0	0	0	0	0	0	0	0	0	0	0	0	0
contig_637	Bacteria (taxonomy_genus_95p.txt)	0	0	0	Planctomycetes (taxonomy_class_95p.txt)	0	Planctomycetia (taxonomy_class_95p.txt)	0	0	0	Planctomycetales (taxonomy_class_95p.txt)	0	0	0	0	0	0	0	uncultured planctomycete (taxonomy_class_95p.txt)	No	0	0	0	0	0	0	0	0	0	0	0	0	0	0	0	0	0	0	0	0	0	0	0	0	0	0	0	1	0
contig_87	Bacteria (taxonomy_genus_95p.txt)	0	0	0	Planctomycetes (taxonomy_genus_95p.txt)	0	Planctomycetia (taxonomy_genus_95p.txt)	0	0	0	Planctomycetales (taxonomy_genus_95p.txt)	0	0	0	Planctomycetaceae (taxonomy_genus_95p.txt)	0	0	0	0	No	0	0	0	0	1	0	0	0	0	0	0	0	0	0	0	0	0	0	0	0	0	0	0	0	0	0	0	0	0
contig_725	Bacteria (taxonomy_genus_95p.txt)	0	0	0	Proteobacteria (taxonomy_class_95p.txt)	0	Alphaproteobacteria (taxonomy_class_95p.txt)	0	0	0	0	0	0	0	0	0	0	0	0	No	0	0	0	0	0	0	0	1	0	0	0	0	0	0	0	0	0	0	0	0	0	0	0	0	0	0	0	0	0
contig_85	Bacteria (taxonomy_genus_95p.txt)	0	0	0	Proteobacteria (taxonomy_genus_95p.txt)	0	Alphaproteobacteria (taxonomy_genus_95p.txt)	0	0	0	Rhizobiales (taxonomy_genus_95p.txt)	0	0	0	0	0	0	0	0	No	0	0	0	0	0	0	0	0	0	0	0	0	0	0	0	0	0	0	0	0	0	0	0	0	0	0	0	0	1
contig_2991	Bacteria (taxonomy_genus_95p.txt)	0	0	0	Proteobacteria (taxonomy_genus_95p.txt)	0	Gammaproteobacteria (taxonomy_genus_95p.txt)	0	0	0	Xanthomonadales (taxonomy_genus_95p.txt)	0	0	0	Xanthomonadaceae (taxonomy_genus_95p.txt)	0	0	0	0	No	0	0	0	0	0	0	0	0	0	0	0	0	0	0	0	0	0	0	0	0	0	0	0	0	0	0	0	0	0
contig_123	Bacteria (taxonomy_genus_95p.txt)	0	0	0	0	0	0	0	0	0	0	0	0	0	0	0	0	0	0	unknown	0	0	0	0	0	0	0	0	0	0	0	0	0	0	0	0	0	0	0	0	0	0	0	0	0	1	0	0	0
contig_135	Bacteria (taxonomy_genus_95p.txt)	0	0	0	Chloroflexi (taxonomy_genus_95p.txt)	0	Anaerolineae (taxonomy_class_95p.txt)	0	0	0	Anaerolineales (taxonomy_class_95p.txt)	0	0	0	Anaerolineaceae (taxonomy_class_95p.txt)	0	0	0	0	No	0	1	0	0	0	0	0	0	0	0	2	0	1	0	1	0	0	0	0	0	0	0	0	0	0	0	0	0	0
contig_1581	Bacteria (taxonomy_genus_95p.txt)	0	0	0	0	0	0	0	0	0	0	0	0	0	0	0	0	0	0	unknown	0	0	0	0	0	0	0	0	0	0	0	0	0	0	0	0	0	0	0	0	0	0	0	0	0	0	0	2	0
contig_3241	Bacteria (taxonomy_genus_95p.txt)	0	0	0	0	0	0	0	0	0	0	0	0	0	0	0	0	0	0	unknown	0	1	0	0	0	1	0	0	0	0	0	1	0	1	0	0	0	0	0	0	0	0	0	0	0	0	0	0	0
contig_3625	Bacteria (taxonomy_genus_95p.txt)	0	0	0	0	0	0	0	0	0	0	0	0	0	0	0	0	0	0	unknown	0	0	0	0	0	0	0	0	1	0	0	0	0	0	0	0	0	0	0	0	0	0	0	0	0	0	0	0	0
contig_3725	Bacteria (taxonomy_genus_95p.txt)	0	0	0	0	0	0	0	0	0	0	0	0	0	0	0	0	0	0	unknown	1	0	0	0	0	0	0	0	0	0	0	0	0	0	0	2	1	4	0	1	0	0	0	0	0	0	0	0	0
contig_375	Bacteria (taxonomy_genus_95p.txt)	0	0	Bacteroidetes/Chlorobi group (taxonomy_genus_95p.txt)	Bacteroidetes (taxonomy_genus_95p.txt)	0	Flavobacteriia (taxonomy_genus_95p.txt)	0	0	0	Flavobacteriales (taxonomy_genus_95p.txt)	0	0	0	Flavobacteriaceae (taxonomy_genus_95p.txt)	0	0	Flavobacterium (taxonomy_genus_95p.txt)	0	No	0	0	0	1	0	0	0	0	0	0	0	0	0	0	0	0	0	0	0	2	0	1	0	0	0	0	0	0	0
contig_4155	Bacteria (taxonomy_genus_95p.txt)	0	0	0	Actinobacteria (taxonomy_genus_95p.txt)	0	Actinobacteria (taxonomy_genus_95p.txt)	Actinobacteridae (taxonomy_genus_95p.txt)	0	0	Actinomycetales (taxonomy_genus_95p.txt)	0	0	0	0	0	0	0	0	No	0	0	0	0	0	0	0	0	0	0	0	0	0	0	0	0	0	0	0	0	0	1	0	0	0	0	0	0	0
contig_4259	Bacteria (taxonomy_genus_95p.txt)	0	0	0	0	0	0	0	0	0	0	0	0	0	0	0	0	0	0	unknown	0	0	0	0	0	0	0	0	0	0	0	0	0	0	0	0	0	0	0	0	1	0	0	0	0	0	0	0	0
contig_4349	Bacteria (taxonomy_genus_95p.txt)	0	0	0	0	0	0	0	0	0	0	0	0	0	0	0	0	0	0	unknown	0	0	1	0	0	0	0	0	0	0	0	0	0	0	0	0	0	0	2	0	0	0	0	0	0	0	0	0	0
contig_435	Bacteria (taxonomy_genus_95p.txt)	0	0	0	0	0	0	0	0	0	0	0	0	0	0	0	0	0	0	unknown	0	0	0	0	0	0	0	0	0	0	0	0	0	0	0	0	0	0	0	0	0	0	0	0	0	0	0	1	0
contig_67	Bacteria (taxonomy_genus_95p.txt)	0	0	0	0	0	0	0	0	0	0	0	0	0	0	0	0	0	0	unknown	0	0	0	2	0	0	0	0	0	0	0	0	0	0	0	0	0	0	0	0	0	0	0	1	0	0	0	0	0
contig_233	Bacteria (taxonomy_genus_95p.txt)	0	0	0	Actinobacteria (taxonomy_genus_95p.txt)	0	Actinobacteria (taxonomy_genus_95p.txt)	Rubrobacteridae (taxonomy_genus_95p.txt)	0	0	0	0	0	0	0	0	0	0	0	No	2	0	0	0	0	0	0	0	0	0	0	0	0	0	0	1	0	0	0	0	0	0	0	0	0	0	0	0	0
contig_4729	Bacteria (taxonomy_genus_95p.txt)	0	0	0	Actinobacteria (taxonomy_genus_95p.txt)	0	Actinobacteria (taxonomy_genus_95p.txt)	0	0	0	0	0	0	0	0	0	0	0	0	No	0	0	0	0	0	0	0	0	0	0	0	0	0	0	0	0	0	0	0	0	0	0	0	0	0	0	0	0	0
contig_2693	Bacteria (taxonomy_genus_95p.txt)	0	0	Bacteroidetes/Chlorobi group (taxonomy_genus_95p.txt)	Bacteroidetes (taxonomy_genus_95p.txt)	0	Sphingobacteriia (taxonomy_genus_95p.txt)	0	0	0	Sphingobacteriales (taxonomy_genus_95p.txt)	0	0	0	Saprospiraceae (taxonomy_class_95p.txt)	0	0	0	uncultured Saprospiraceae bacterium (taxonomy_class_95p.txt)	No	0	0	0	0	0	0	0	0	0	0	0	0	0	1	0	1	0	0	0	1	0	0	0	0	0	0	0	0	0
contig_3603	Bacteria (taxonomy_genus_95p.txt)	0	0	Bacteroidetes/Chlorobi group (taxonomy_genus_95p.txt)	Bacteroidetes (taxonomy_genus_95p.txt)	0	0	0	0	0	0	0	0	0	0	0	0	0	0	No	0	0	0	0	0	1	0	1	1	0	0	0	0	0	0	0	0	0	0	0	0	0	0	0	0	0	0	0	0
contig_4003	Bacteria (taxonomy_genus_95p.txt)	0	0	Bacteroidetes/Chlorobi group (taxonomy_genus_95p.txt)	Bacteroidetes (taxonomy_genus_95p.txt)	0	0	0	0	0	0	0	0	0	0	0	0	0	0	No	1	0	0	0	0	0	0	0	0	1	0	0	0	0	0	1	0	0	0	1	0	0	0	0	0	0	0	0	0
contig_4241	Bacteria (taxonomy_genus_95p.txt)	0	0	0	Chloroflexi (taxonomy_genus_95p.txt)	0	0	0	0	0	0	0	0	0	0	0	0	0	0	No	0	0	0	0	0	0	0	0	0	0	0	0	0	0	0	0	0	0	0	0	0	0	0	0	0	0	0	0	0
contig_1389	Bacteria (taxonomy_genus_95p.txt)	0	0	0	Cyanobacteria (taxonomy_genus_95p.txt)	0	0	Oscillatoriophycideae (taxonomy_genus_95p.txt)	0	0	0	0	0	0	0	0	0	0	0	Yes	0	0	0	0	0	1	0	0	0	0	0	0	0	0	0	0	0	0	0	0	1	0	0	0	0	0	1	0	0
contig_3435	Bacteria (taxonomy_genus_95p.txt)	0	0	0	Cyanobacteria (taxonomy_genus_95p.txt)	0	0	0	0	0	Nostocales (taxonomy_genus_95p.txt)	0	0	0	0	0	0	0	0	Yes	0	0	0	0	1	0	0	0	0	0	0	0	0	0	0	0	0	0	0	0	0	0	0	0	0	0	0	0	0
contig_3687	Bacteria (taxonomy_genus_95p.txt)	0	0	0	Cyanobacteria (taxonomy_genus_95p.txt)	0	0	0	0	0	0	0	0	0	0	0	0	0	0	Yes	0	0	0	0	0	0	0	4	0	0	0	0	0	0	0	0	0	0	0	0	0	0	0	0	0	0	0	0	0
contig_4385	Bacteria (taxonomy_genus_95p.txt)	0	0	0	Cyanobacteria (taxonomy_genus_95p.txt)	0	0	0	0	0	Pleurocapsales (taxonomy_genus_95p.txt)	0	0	0	0	0	0	Pleurocapsa (taxonomy_genus_95p.txt)	0	Yes	0	0	0	0	0	1	0	0	0	0	0	0	0	1	0	0	0	0	0	0	0	2	0	0	0	0	0	0	0
contig_4625	Bacteria (taxonomy_genus_95p.txt)	0	0	0	Cyanobacteria (taxonomy_genus_95p.txt)	0	0	Oscillatoriophycideae (taxonomy_genus_95p.txt)	0	0	0	0	0	0	0	0	0	0	0	Yes	0	1	0	0	0	0	0	0	0	0	0	0	0	0	0	0	0	0	0	0	6	1	0	1	0	0	0	0	0
contig_1003	Bacteria (taxonomy_genus_95p.txt)	0	0	0	Firmicutes (taxonomy_genus_95p.txt)	0	Clostridia (taxonomy_genus_95p.txt)	0	0	0	Clostridiales (taxonomy_genus_95p.txt)	0	0	0	Clostridiaceae (taxonomy_genus_95p.txt)	0	0	Clostridium (taxonomy_genus_95p.txt)	0	No	0	0	0	0	0	0	0	0	0	0	0	0	0	0	0	0	0	0	0	0	0	0	0	0	0	0	0	0	0
contig_2315	Bacteria (taxonomy_genus_95p.txt)	0	0	0	Firmicutes (taxonomy_genus_95p.txt)	0	Clostridia (taxonomy_genus_95p.txt)	0	0	0	Clostridiales (taxonomy_genus_95p.txt)	0	0	0	0	0	0	0	0	No	0	0	0	0	0	0	0	0	0	0	0	0	0	0	0	0	0	0	0	0	0	0	0	0	0	0	0	0	0
contig_3155	Bacteria (taxonomy_genus_95p.txt)	0	0	0	Firmicutes (taxonomy_genus_95p.txt)	0	Clostridia (taxonomy_genus_95p.txt)	0	0	0	Clostridiales (taxonomy_genus_95p.txt)	0	0	0	0	0	0	0	0	No	0	0	0	0	0	0	0	0	0	0	0	0	0	0	0	0	0	0	0	0	0	0	0	0	0	0	0	0	0
contig_3639	Bacteria (taxonomy_genus_95p.txt)	0	0	0	Firmicutes (taxonomy_genus_95p.txt)	0	Clostridia (taxonomy_genus_95p.txt)	0	0	0	Clostridiales (taxonomy_genus_95p.txt)	0	0	0	Clostridiaceae (taxonomy_genus_95p.txt)	0	0	Clostridium (taxonomy_genus_95p.txt)	0	No	0	0	0	0	0	0	0	0	0	0	0	0	0	0	0	0	0	0	0	0	0	0	0	0	0	0	0	0	0
contig_4377	Bacteria (taxonomy_genus_95p.txt)	0	0	0	Firmicutes (taxonomy_genus_95p.txt)	0	Clostridia (taxonomy_genus_95p.txt)	0	0	0	Clostridiales (taxonomy_genus_95p.txt)	0	0	0	Clostridiaceae (taxonomy_genus_95p.txt)	0	0	Clostridium (taxonomy_genus_95p.txt)	0	No	0	0	0	0	0	0	0	0	0	0	0	0	0	0	0	0	0	0	0	0	0	0	0	0	0	0	0	0	0
contig_4811	Bacteria (taxonomy_genus_95p.txt)	0	0	0	Firmicutes (taxonomy_genus_95p.txt)	0	Bacilli (taxonomy_genus_95p.txt)	0	0	0	Bacillales (taxonomy_genus_95p.txt)	0	0	0	Bacillaceae (taxonomy_genus_95p.txt)	0	0	0	0	No	0	0	0	0	0	0	0	0	0	0	0	0	0	0	0	0	0	0	0	0	0	0	0	0	0	0	0	0	0
contig_335	Bacteria (taxonomy_genus_95p.txt)	0	0	0	Planctomycetes (taxonomy_class_95p.txt)	0	Planctomycetia (taxonomy_class_95p.txt)	0	0	0	Planctomycetales (taxonomy_class_95p.txt)	0	0	0	0	0	0	0	0	No	0	0	0	0	0	0	0	0	0	0	0	0	0	0	0	0	0	0	0	0	0	0	0	0	0	0	0	0	0
contig_3901	Bacteria (taxonomy_genus_95p.txt)	0	0	0	Planctomycetes (taxonomy_class_95p.txt)	0	Planctomycetia (taxonomy_class_95p.txt)	0	0	0	Planctomycetales (taxonomy_class_95p.txt)	0	0	0	0	0	0	0	0	No	0	0	0	3	0	0	0	0	0	0	0	0	0	0	0	0	1	0	0	0	0	1	0	1	0	0	0	0	0
contig_717	Bacteria (taxonomy_genus_95p.txt)	0	0	0	Planctomycetes (taxonomy_class_95p.txt)	0	Planctomycetia (taxonomy_class_95p.txt)	0	0	0	Planctomycetales (taxonomy_class_95p.txt)	0	0	0	0	0	0	0	0	No	0	0	0	0	0	1	0	0	0	0	0	0	0	0	0	0	0	0	0	0	0	0	0	0	0	0	0	0	0
contig_1845	Bacteria (taxonomy_genus_95p.txt)	0	0	0	Planctomycetes (taxonomy_genus_95p.txt)	0	Phycisphaerae (taxonomy_genus_95p.txt)	0	0	0	Phycisphaerales (taxonomy_genus_95p.txt)	0	0	0	Phycisphaeraceae (taxonomy_genus_95p.txt)	0	0	Phycisphaera (taxonomy_genus_95p.txt)	0	No	0	0	3	0	0	0	0	0	0	0	1	0	0	0	0	0	0	0	0	0	0	0	1	0	0	0	0	0	0
contig_731	Bacteria (taxonomy_genus_95p.txt)	0	0	0	Planctomycetes (taxonomy_genus_95p.txt)	0	Planctomycetia (taxonomy_genus_95p.txt)	0	0	0	Planctomycetales (taxonomy_genus_95p.txt)	0	0	0	Planctomycetaceae (taxonomy_genus_95p.txt)	0	0	0	0	No	0	0	0	0	0	0	0	0	0	0	0	0	0	0	0	0	0	0	0	0	0	0	0	0	0	0	0	0	0
contig_91	Bacteria (taxonomy_genus_95p.txt)	0	0	0	Planctomycetes (taxonomy_genus_95p.txt)	0	Planctomycetia (taxonomy_genus_95p.txt)	0	0	0	Planctomycetales (taxonomy_genus_95p.txt)	0	0	0	Planctomycetaceae (taxonomy_genus_95p.txt)	0	0	Planctomyces (taxonomy_genus_95p.txt)	uncultured Planctomyces sp. (taxonomy_genus_95p.txt)	No	0	0	0	0	0	0	0	0	0	0	0	0	0	0	0	0	0	0	0	0	0	0	0	0	0	0	0	0	0
contig_2215	Bacteria (taxonomy_genus_95p.txt)	0	0	0	Proteobacteria (taxonomy_genus_95p.txt)	0	Deltaproteobacteria (taxonomy_class_95p.txt)	0	0	0	0	0	0	0	0	0	0	0	0	No	0	0	0	0	0	0	0	0	0	0	0	0	0	0	0	0	0	0	0	0	0	0	0	0	0	0	0	0	1
contig_4239	Bacteria (taxonomy_genus_95p.txt)	0	0	0	Proteobacteria (taxonomy_genus_95p.txt)	0	Gammaproteobacteria (taxonomy_genus_95p.txt)	0	0	0	0	0	0	0	0	0	0	0	0	No	0	0	0	0	0	0	1	0	0	1	0	1	2	0	0	0	0	0	0	0	1	0	0	0	0	0	0	0	0
contig_495	Bacteria (taxonomy_genus_95p.txt)	0	0	0	Proteobacteria (taxonomy_genus_95p.txt)	0	Deltaproteobacteria (taxonomy_class_95p.txt)	0	0	0	Myxococcales (taxonomy_class_95p.txt)	0	0	0	0	0	0	0	uncultured Myxococcales bacterium (taxonomy_class_95p.txt)	No	1	0	0	0	0	0	0	0	0	0	0	0	0	0	0	0	1	2	0	0	0	0	0	0	0	0	0	0	0
contig_1269	Bacteria (taxonomy_genus_95p.txt)	0	0	0	Proteobacteria (taxonomy_genus_95p.txt)	0	Alphaproteobacteria (taxonomy_genus_95p.txt)	0	0	0	Rhodobacterales (taxonomy_genus_95p.txt)	0	0	0	Rhodobacteraceae (taxonomy_genus_95p.txt)	0	0	Rhodobacter (taxonomy_genus_95p.txt)	0	No	0	0	0	0	0	0	1	0	0	0	0	0	0	0	0	0	0	0	0	0	0	0	0	0	0	0	0	0	0
contig_2193	Bacteria (taxonomy_genus_95p.txt)	0	0	0	Proteobacteria (taxonomy_genus_95p.txt)	0	Betaproteobacteria (taxonomy_genus_95p.txt)	0	0	0	Burkholderiales (taxonomy_genus_95p.txt)	0	0	0	0	0	0	0	0	No	0	0	0	0	0	0	0	0	0	0	0	0	0	0	0	0	0	0	0	0	0	0	0	0	0	0	0	0	0
contig_2251	Bacteria (taxonomy_genus_95p.txt)	0	0	0	Proteobacteria (taxonomy_genus_95p.txt)	0	0	0	0	0	0	0	0	0	0	0	0	0	0	No	0	0	0	0	0	0	0	0	0	0	2	0	1	0	1	0	0	0	0	0	0	0	0	0	0	0	0	0	0
contig_247	Bacteria (taxonomy_genus_95p.txt)	0	0	0	Proteobacteria (taxonomy_genus_95p.txt)	0	Alphaproteobacteria (taxonomy_genus_95p.txt)	0	0	0	Sphingomonadales (taxonomy_genus_95p.txt)	0	0	0	Sphingomonadaceae (taxonomy_genus_95p.txt)	0	0	0	0	No	0	0	0	0	0	1	0	0	0	0	0	1	0	0	0	0	0	1	0	0	0	0	0	0	0	0	0	0	0
contig_319	Bacteria (taxonomy_genus_95p.txt)	0	0	0	Proteobacteria (taxonomy_genus_95p.txt)	0	Deltaproteobacteria (taxonomy_genus_95p.txt)	0	0	0	0	0	0	0	0	0	0	0	uncultured delta proteobacterium (taxonomy_class_95p.txt)	No	1	0	0	0	0	0	0	0	0	0	0	0	0	0	0	0	0	0	0	0	0	0	0	0	0	0	1	0	0
contig_3449	Bacteria (taxonomy_genus_95p.txt)	0	0	0	Proteobacteria (taxonomy_genus_95p.txt)	0	Alphaproteobacteria (taxonomy_genus_95p.txt)	0	0	0	Rhizobiales (taxonomy_genus_95p.txt)	0	0	0	0	0	0	0	0	No	0	0	1	0	2	0	0	0	0	0	0	0	0	0	0	0	0	0	0	0	0	0	0	0	1	0	0	0	0
contig_3531	Bacteria (taxonomy_genus_95p.txt)	0	0	0	Proteobacteria (taxonomy_genus_95p.txt)	0	Deltaproteobacteria (taxonomy_genus_95p.txt)	0	0	0	Myxococcales (taxonomy_genus_95p.txt)	Sorangiineae (taxonomy_genus_95p.txt)	0	0	0	0	0	0	0	No	0	0	0	0	0	0	0	0	0	0	0	1	0	0	0	0	0	1	0	0	0	0	0	0	0	0	0	0	0
contig_2891	Bacteria (taxonomy_genus_95p.txt)	0	0	Chlamydiae/Verrucomicrobia group (taxonomy_genus_95p.txt)	Verrucomicrobia (taxonomy_genus_95p.txt)	0	Verrucomicrobiae (taxonomy_genus_95p.txt)	0	0	0	Verrucomicrobiales (taxonomy_genus_95p.txt)	0	0	0	Verrucomicrobiaceae (taxonomy_genus_95p.txt)	0	0	0	0	No	0	0	0	0	0	0	0	0	0	0	0	0	0	0	0	0	0	0	0	0	0	0	1	0	1	0	0	0	0
contig_749	Bacteria (taxonomy_genus_95p.txt)	0	0	Chlamydiae/Verrucomicrobia group (taxonomy_genus_95p.txt)	Verrucomicrobia (taxonomy_genus_95p.txt)	0	Verrucomicrobiae (taxonomy_genus_95p.txt)	0	0	0	Verrucomicrobiales (taxonomy_genus_95p.txt)	0	0	0	Verrucomicrobiaceae (taxonomy_genus_95p.txt)	0	0	0	0	No	0	0	0	0	0	0	0	0	0	0	0	0	0	0	0	0	0	0	0	0	0	0	0	0	0	0	0	0	0
contig_755	Bacteria (taxonomy_genus_95p.txt)	0	0	Chlamydiae/Verrucomicrobia group (taxonomy_genus_95p.txt)	Verrucomicrobia (taxonomy_genus_95p.txt)	0	0	0	0	0	0	0	0	0	0	0	0	0	0	No	0	0	0	0	0	0	0	0	0	1	0	0	0	0	0	0	0	0	0	0	0	0	0	0	0	0	0	0	0
contig_177	Eukaryota (taxonomy_genus_95p.txt)	0	0	0	0	0	Phyllopharyngea (taxonomy_genus_95p.txt)	0	0	0	0	0	0	0	0	0	0	0	0	No	0	0	0	0	0	0	0	0	0	0	2	0	0	0	0	0	0	0	0	2	0	0	1	0	1	0	0	0	0
contig_2269	Eukaryota (taxonomy_genus_95p.txt)	Metazoa (taxonomy_genus_95p.txt)	0	0	Arthropoda (taxonomy_genus_95p.txt)	0	Arachnida (taxonomy_genus_95p.txt)	Acari (taxonomy_genus_95p.txt)	0	Acariformes (taxonomy_genus_95p.txt)	0	Prostigmata (taxonomy_genus_95p.txt)	0	Hygrobatoidea (taxonomy_genus_95p.txt)	0	0	0	0	0	No	0	0	0	0	0	0	0	0	0	0	0	0	0	0	0	0	0	0	0	0	0	0	0	0	0	0	0	0	0
contig_1313	Eukaryota (taxonomy_genus_95p.txt)	0	0	0	Bacillariophyta (taxonomy_genus_95p.txt)	0	0	0	0	0	0	0	0	0	0	0	0	0	0	Yes	0	0	0	0	0	0	0	0	0	0	0	0	0	0	0	0	0	0	0	0	1	0	0	0	0	0	0	0	0
contig_287	Eukaryota (taxonomy_genus_95p.txt)	0	0	0	Bacillariophyta (taxonomy_genus_95p.txt)	0	0	0	0	0	0	0	0	0	0	0	0	0	0	Yes	0	0	0	0	0	1	1	0	0	0	0	0	0	0	0	0	0	0	0	0	0	0	0	0	0	0	2	2	0
contig_3617	Eukaryota (taxonomy_genus_95p.txt)	0	0	0	Bacillariophyta (taxonomy_genus_95p.txt)	0	0	0	0	0	0	0	0	0	0	0	0	0	0	Yes	0	0	0	0	0	0	1	0	0	0	0	0	0	0	0	0	0	0	0	0	0	0	0	0	0	0	0	0	0
contig_4327	Eukaryota (taxonomy_genus_95p.txt)	0	0	0	Bacillariophyta (taxonomy_genus_95p.txt)	0	0	0	0	0	0	0	0	0	0	0	0	0	0	Yes	0	0	0	0	0	0	0	0	0	0	0	0	0	0	0	0	0	0	0	0	1	0	0	0	0	0	0	0	0
contig_513	Eukaryota (taxonomy_genus_95p.txt)	Viridiplantae (taxonomy_genus_95p.txt)	0	0	Streptophyta (taxonomy_genus_95p.txt)	0	Zygnemophyceae (taxonomy_genus_95p.txt)	0	0	0	0	0	0	0	0	0	0	0	0	Yes	0	0	0	0	0	0	0	0	0	0	0	0	0	0	0	0	0	0	0	0	0	0	0	0	0	1	0	0	0
contig_1115	0	0	0	0	0	0	0	0	0	0	0	0	0	0	0	0	0	0	0	unknown	0	0	0	0	0	0	0	0	0	0	0	0	0	0	0	0	0	0	0	0	0	0	0	0	0	0	0	0	0
contig_651	Eukaryota (taxonomy_class_95p.txt)	Viridiplantae (taxonomy_class_95p.txt)	0	0	Chlorophyta (taxonomy_class_95p.txt)	0	Chlorophyceae (taxonomy_class_95p.txt)	0	0	0	0	0	0	0	0	0	0	0	0	Yes	0	0	0	0	0	0	0	0	0	0	0	0	0	0	0	0	0	0	0	0	0	0	0	0	0	0	0	0	0
contig_4727	Bacteria (taxonomy_genus_95p.txt)	0	0	0	Proteobacteria (taxonomy_genus_95p.txt)	0	Betaproteobacteria (taxonomy_genus_95p.txt)	0	0	0	0	0	0	0	0	0	0	0	0	No	0	0	0	0	0	0	0	0	0	0	0	0	0	0	0	0	0	0	0	0	0	0	0	0	0	0	0	0	0
contig_157	Bacteria (taxonomy_genus_95p.txt)	0	0	0	Chloroflexi (taxonomy_genus_95p.txt)	0	0	0	0	0	0	0	0	0	0	0	0	0	0	No	0	0	0	0	0	0	0	0	0	0	0	0	2	1	0	0	0	0	2	0	0	0	0	0	0	0	0	0	1
contig_1713	Bacteria (taxonomy_genus_95p.txt)	0	0	0	0	0	0	0	0	0	0	0	0	0	0	0	0	0	0	unknown	0	0	1	0	0	0	0	0	0	0	0	0	0	0	0	0	0	0	0	0	0	0	0	0	0	0	0	0	0
contig_1825	Bacteria (taxonomy_genus_95p.txt)	0	0	0	Actinobacteria (taxonomy_class_95p.txt)	0	Actinobacteria (taxonomy_class_95p.txt)	0	0	0	0	0	0	0	0	0	0	0	0	No	0	0	1	0	0	0	0	1	0	0	0	0	0	4	0	0	0	0	0	0	0	0	0	0	0	0	0	0	0
contig_217	Bacteria (taxonomy_genus_95p.txt)	0	0	0	0	0	0	0	0	0	0	0	0	0	0	0	0	0	0	unknown	0	0	0	0	0	0	1	0	0	0	0	0	0	0	0	0	0	0	0	0	0	0	0	0	0	0	0	1	0
contig_2689	Bacteria (taxonomy_genus_95p.txt)	0	0	0	Chloroflexi (taxonomy_genus_95p.txt)	0	Caldilineae (taxonomy_genus_95p.txt)	0	0	0	Caldilineales (taxonomy_genus_95p.txt)	0	0	0	Caldilineaceae (taxonomy_genus_95p.txt)	0	0	0	0	No	0	0	0	0	0	0	0	0	0	0	0	0	0	0	0	0	0	0	0	0	0	0	0	0	0	0	0	0	0
contig_285	Bacteria (taxonomy_genus_95p.txt)	0	0	0	Planctomycetes (taxonomy_class_95p.txt)	0	Planctomycetia (taxonomy_class_95p.txt)	0	0	0	0	0	0	0	0	0	0	0	0	No	0	0	0	0	0	0	0	0	0	0	0	0	0	0	0	0	0	0	0	0	0	0	0	0	0	0	0	2	0
contig_3291	Bacteria (taxonomy_genus_95p.txt)	0	0	Bacteroidetes/Chlorobi group (taxonomy_genus_95p.txt)	Bacteroidetes (taxonomy_genus_95p.txt)	0	Flavobacteriia (taxonomy_genus_95p.txt)	0	0	0	Flavobacteriales (taxonomy_genus_95p.txt)	0	0	0	Flavobacteriaceae (taxonomy_genus_95p.txt)	0	0	0	0	No	0	0	0	0	1	0	0	0	0	0	0	0	0	0	0	0	0	0	0	0	0	0	0	0	0	1	0	0	0
contig_3369	Bacteria (taxonomy_genus_95p.txt)	0	0	Chlamydiae/Verrucomicrobia group (taxonomy_genus_95p.txt)	Verrucomicrobia (taxonomy_genus_95p.txt)	0	0	0	0	0	0	0	0	0	0	0	0	0	0	No	0	0	0	0	1	0	0	0	0	0	0	0	0	1	0	0	0	0	0	0	0	0	0	0	0	0	0	0	0
contig_3383	Bacteria (taxonomy_genus_95p.txt)	0	0	0	Actinobacteria (taxonomy_genus_95p.txt)	0	Actinobacteria (taxonomy_genus_95p.txt)	0	0	0	0	0	0	0	0	0	0	0	0	No	0	0	0	1	0	0	0	0	0	0	1	1	0	0	0	0	0	0	0	1	0	1	0	0	0	0	0	0	0
contig_3561	Bacteria (taxonomy_genus_95p.txt)	0	0	0	Proteobacteria (taxonomy_genus_95p.txt)	0	0	0	0	0	0	0	0	0	0	0	0	0	0	No	0	0	0	0	0	0	0	0	0	0	0	0	0	0	0	0	0	0	0	0	0	0	0	0	0	0	0	0	0
contig_359	Bacteria (taxonomy_genus_95p.txt)	0	0	0	Chloroflexi (taxonomy_genus_95p.txt)	0	0	0	0	0	0	0	0	0	0	0	0	0	0	No	0	0	0	0	0	0	0	0	0	0	0	1	0	0	0	0	0	0	0	0	0	0	0	0	0	0	2	1	0
contig_3707	Bacteria (taxonomy_genus_95p.txt)	0	0	0	Proteobacteria (taxonomy_class_95p.txt)	0	Alphaproteobacteria (taxonomy_class_95p.txt)	0	0	0	0	0	0	0	0	0	0	0	0	No	0	0	0	0	0	0	0	0	0	0	0	0	0	0	0	0	0	0	0	0	0	0	0	0	0	0	0	0	0
contig_41	Bacteria (taxonomy_genus_95p.txt)	0	0	0	0	0	0	0	0	0	0	0	0	0	0	0	0	0	0	unknown	0	0	0	0	0	0	0	0	0	0	0	0	0	0	0	0	0	0	0	0	0	0	0	0	0	0	0	0	0
contig_4285	Bacteria (taxonomy_genus_95p.txt)	0	0	0	Firmicutes (taxonomy_genus_95p.txt)	0	Bacilli (taxonomy_genus_95p.txt)	0	0	0	Bacillales (taxonomy_genus_95p.txt)	0	0	0	Bacillaceae (taxonomy_genus_95p.txt)	0	0	Bacillus (taxonomy_genus_95p.txt)	0	No	1	0	0	0	0	0	0	0	0	0	0	0	0	0	0	0	0	0	0	0	0	0	0	0	0	0	0	0	0
contig_4491	Bacteria (taxonomy_genus_95p.txt)	0	0	0	0	0	0	0	0	0	0	0	0	0	0	0	0	0	0	unknown	0	0	0	0	0	0	0	0	0	0	0	0	0	0	1	0	0	0	1	0	0	0	0	0	0	0	0	0	0
contig_4521	Bacteria (taxonomy_genus_95p.txt)	0	0	0	Chloroflexi (taxonomy_genus_95p.txt)	0	0	0	0	0	0	0	0	0	0	0	0	0	0	No	0	0	0	0	1	0	0	0	0	0	0	0	0	0	0	0	0	0	0	0	0	0	0	0	0	0	0	0	0
contig_4769	Bacteria (taxonomy_genus_95p.txt)	0	0	0	0	0	0	0	0	0	0	0	0	0	0	0	0	0	0	unknown	0	0	0	0	1	0	0	0	0	0	0	0	1	0	1	0	0	1	0	0	1	0	0	0	0	0	0	0	0
contig_813	Bacteria (taxonomy_genus_95p.txt)	0	0	Fibrobacteres/Acidobacteria group (taxonomy_class_95p.txt)	Acidobacteria (taxonomy_class_95p.txt)	0	Acidobacteriia (taxonomy_class_95p.txt)	0	0	0	Acidobacteriales (taxonomy_class_95p.txt)	0	0	0	0	0	0	0	uncultured Acidobacteriales bacterium (taxonomy_class_95p.txt)	No	0	0	0	0	0	0	1	0	0	0	0	0	0	0	0	0	0	0	0	0	0	0	0	0	0	0	0	0	0
contig_139	Bacteria (taxonomy_genus_95p.txt)	0	0	Fibrobacteres/Acidobacteria group (taxonomy_genus_95p.txt)	Acidobacteria (taxonomy_genus_95p.txt)	0	Acidobacteriia (taxonomy_genus_95p.txt)	0	0	0	Acidobacteriales (taxonomy_genus_95p.txt)	0	0	0	Acidobacteriaceae (taxonomy_genus_95p.txt)	0	0	Acidobacterium (taxonomy_genus_95p.txt)	uncultured Acidobacterium sp. (taxonomy_genus_95p.txt)	No	0	0	1	0	1	0	1	0	0	0	0	0	0	0	0	0	0	0	1	0	0	0	0	0	0	0	0	0	0
contig_337	Bacteria (taxonomy_genus_95p.txt)	0	0	0	Actinobacteria (taxonomy_genus_95p.txt)	0	Actinobacteria (taxonomy_genus_95p.txt)	Actinobacteridae (taxonomy_genus_95p.txt)	0	0	Actinomycetales (taxonomy_genus_95p.txt)	Micromonosporineae (taxonomy_genus_95p.txt)	0	0	Micromonosporaceae (taxonomy_genus_95p.txt)	0	0	Verrucosispora (taxonomy_genus_95p.txt)	0	No	0	0	0	0	0	0	0	0	0	0	0	0	0	0	0	0	0	0	0	0	0	0	0	0	0	1	4	1	0
contig_4029	Bacteria (taxonomy_genus_95p.txt)	0	0	0	Actinobacteria (taxonomy_genus_95p.txt)	0	Actinobacteria (taxonomy_genus_95p.txt)	Rubrobacteridae (taxonomy_genus_95p.txt)	0	0	Solirubrobacterales (taxonomy_genus_95p.txt)	0	0	0	0	0	0	0	0	No	0	0	0	0	0	0	0	2	0	0	0	0	0	0	0	0	0	0	0	0	0	0	0	0	0	0	0	0	1
contig_4221	Bacteria (taxonomy_genus_95p.txt)	0	0	0	Actinobacteria (taxonomy_genus_95p.txt)	0	Actinobacteria (taxonomy_genus_95p.txt)	Actinobacteridae (taxonomy_genus_95p.txt)	0	0	Actinomycetales (taxonomy_genus_95p.txt)	Pseudonocardineae (taxonomy_class_95p.txt)	0	0	Pseudonocardiaceae (taxonomy_class_95p.txt)	0	0	0	0	No	0	0	0	0	0	0	0	0	0	0	0	0	0	0	0	0	0	0	0	0	0	0	0	0	0	0	0	0	0
contig_3657	Bacteria (taxonomy_genus_95p.txt)	0	0	Bacteroidetes/Chlorobi group (taxonomy_genus_95p.txt)	Bacteroidetes (taxonomy_genus_95p.txt)	0	Sphingobacteriia (taxonomy_genus_95p.txt)	0	0	0	Sphingobacteriales (taxonomy_genus_95p.txt)	0	0	0	Saprospiraceae (taxonomy_genus_95p.txt)	0	0	0	uncultured Saprospiraceae bacterium (taxonomy_class_95p.txt)	No	0	0	0	0	1	0	0	0	0	0	0	0	0	0	0	0	0	0	0	0	0	0	0	0	0	0	0	0	0
contig_3733	Bacteria (taxonomy_genus_95p.txt)	0	0	Bacteroidetes/Chlorobi group (taxonomy_genus_95p.txt)	Bacteroidetes (taxonomy_genus_95p.txt)	0	Flavobacteriia (taxonomy_genus_95p.txt)	0	0	0	Flavobacteriales (taxonomy_genus_95p.txt)	0	0	0	Flavobacteriaceae (taxonomy_genus_95p.txt)	0	0	Flavobacterium (taxonomy_genus_95p.txt)	0	No	1	0	0	0	0	0	0	0	0	1	0	0	1	0	0	0	0	0	0	2	0	0	0	0	0	0	0	0	0
contig_4157	Bacteria (taxonomy_genus_95p.txt)	0	0	Bacteroidetes/Chlorobi group (taxonomy_genus_95p.txt)	Bacteroidetes (taxonomy_genus_95p.txt)	0	0	0	0	0	0	0	0	0	0	0	0	0	0	No	0	0	1	0	0	0	0	0	0	0	0	0	0	0	0	1	0	0	0	1	0	1	0	0	0	0	0	0	0
contig_4227	Bacteria (taxonomy_genus_95p.txt)	0	0	Bacteroidetes/Chlorobi group (taxonomy_genus_95p.txt)	Bacteroidetes (taxonomy_genus_95p.txt)	0	Sphingobacteriia (taxonomy_class_95p.txt)	0	0	0	0	0	0	0	0	0	0	0	0	No	0	0	0	0	0	0	0	0	0	0	1	0	0	0	0	0	2	0	0	0	0	0	0	0	0	0	0	0	0
contig_745	Bacteria (taxonomy_genus_95p.txt)	0	0	Bacteroidetes/Chlorobi group (taxonomy_genus_95p.txt)	Bacteroidetes (taxonomy_genus_95p.txt)	0	Sphingobacteriia (taxonomy_class_95p.txt)	0	0	0	Sphingobacteriales (taxonomy_class_95p.txt)	0	0	0	0	0	0	0	0	No	0	1	0	0	0	0	0	0	0	0	0	0	0	0	0	0	0	2	1	0	1	1	0	0	0	0	0	0	0
contig_1437	Bacteria (taxonomy_genus_95p.txt)	0	0	0	Chloroflexi (taxonomy_genus_95p.txt)	0	0	0	0	0	0	0	0	0	0	0	0	0	0	No	0	1	0	0	0	0	0	0	0	0	1	0	1	0	0	0	1	3	0	1	0	0	0	0	0	0	0	0	0
contig_437	Bacteria (taxonomy_genus_95p.txt)	0	0	0	Chloroflexi (taxonomy_genus_95p.txt)	0	Anaerolineae (taxonomy_genus_95p.txt)	0	0	0	Anaerolineales (taxonomy_genus_95p.txt)	0	0	0	Anaerolineaceae (taxonomy_genus_95p.txt)	0	0	Bellilinea (taxonomy_genus_95p.txt)	uncultured Bellilinea sp. (taxonomy_genus_95p.txt)	No	0	0	0	0	0	0	0	0	0	0	0	0	0	0	0	0	0	0	0	0	0	0	0	0	0	0	0	0	0
contig_499	Bacteria (taxonomy_genus_95p.txt)	0	0	0	Chloroflexi (taxonomy_genus_95p.txt)	0	0	0	0	0	0	0	0	0	0	0	0	0	0	No	0	1	0	0	0	0	0	0	0	0	0	0	0	0	0	0	0	0	0	0	0	0	0	0	0	0	0	0	0
contig_535	Bacteria (taxonomy_genus_95p.txt)	0	0	0	Cyanobacteria (taxonomy_genus_95p.txt)	0	0	0	0	0	0	0	0	0	0	0	0	0	0	Yes	0	0	1	1	0	0	0	0	0	0	0	1	0	0	1	0	0	0	0	0	0	0	0	0	0	0	0	0	0
contig_771	Bacteria (taxonomy_genus_95p.txt)	0	0	0	Cyanobacteria (taxonomy_genus_95p.txt)	0	0	Oscillatoriophycideae (taxonomy_genus_95p.txt)	0	0	Oscillatoriales (taxonomy_genus_95p.txt)	0	0	0	0	0	0	0	0	Yes	0	0	0	0	0	1	0	0	0	0	0	0	0	0	0	0	0	0	0	0	0	0	0	0	0	0	0	0	0
contig_693	Bacteria (taxonomy_genus_95p.txt)	0	0	0	Firmicutes (taxonomy_genus_95p.txt)	0	Clostridia (taxonomy_genus_95p.txt)	0	0	0	Clostridiales (taxonomy_genus_95p.txt)	0	0	0	Clostridiaceae (taxonomy_genus_95p.txt)	0	0	Oxobacter (taxonomy_genus_95p.txt)	0	No	1	0	0	0	0	0	0	0	0	0	0	0	0	0	0	0	0	0	0	0	0	0	0	0	0	0	0	0	0
contig_2747	Bacteria (taxonomy_genus_95p.txt)	0	0	0	Firmicutes (taxonomy_genus_95p.txt)	0	Clostridia (taxonomy_genus_95p.txt)	0	0	0	Clostridiales (taxonomy_genus_95p.txt)	0	0	0	Clostridiaceae (taxonomy_genus_95p.txt)	0	0	Clostridium (taxonomy_genus_95p.txt)	0	No	0	0	0	0	0	0	0	0	0	0	0	0	0	0	0	0	0	0	0	0	0	0	0	0	0	0	0	0	0
contig_3199	Bacteria (taxonomy_genus_95p.txt)	0	0	0	Firmicutes (taxonomy_genus_95p.txt)	0	Clostridia (taxonomy_genus_95p.txt)	0	0	0	Clostridiales (taxonomy_genus_95p.txt)	0	0	0	Ruminococcaceae (taxonomy_genus_95p.txt)	0	0	0	0	No	0	0	0	0	0	0	0	0	0	0	0	0	0	0	0	0	0	0	0	0	0	0	0	0	0	0	0	0	0
contig_3299	Bacteria (taxonomy_genus_95p.txt)	0	0	0	Firmicutes (taxonomy_genus_95p.txt)	0	Erysipelotrichia (taxonomy_genus_95p.txt)	0	0	0	Erysipelotrichales (taxonomy_genus_95p.txt)	0	0	0	Erysipelotrichaceae (taxonomy_genus_95p.txt)	0	0	Turicibacter (taxonomy_genus_95p.txt)	0	No	0	0	0	0	0	0	0	0	0	0	0	0	0	0	0	0	0	0	0	0	0	0	0	0	0	0	0	0	0
contig_3409	Bacteria (taxonomy_genus_95p.txt)	0	0	0	Firmicutes (taxonomy_genus_95p.txt)	0	Bacilli (taxonomy_genus_95p.txt)	0	0	0	Bacillales (taxonomy_genus_95p.txt)	0	0	0	Alicyclobacillaceae (taxonomy_genus_95p.txt)	0	0	Alicyclobacillus (taxonomy_genus_95p.txt)	0	No	0	0	0	0	0	0	0	0	0	0	0	0	0	0	0	0	0	0	0	0	0	0	0	0	0	0	0	0	0
contig_3459	Bacteria (taxonomy_genus_95p.txt)	0	0	0	Firmicutes (taxonomy_genus_95p.txt)	0	Clostridia (taxonomy_genus_95p.txt)	0	0	0	Clostridiales (taxonomy_genus_95p.txt)	0	0	0	Clostridiaceae (taxonomy_genus_95p.txt)	0	0	Clostridium (taxonomy_genus_95p.txt)	0	No	0	0	0	0	0	0	0	0	0	0	0	0	0	0	0	0	0	0	0	0	0	0	0	0	0	0	0	0	0
contig_351	Bacteria (taxonomy_genus_95p.txt)	0	0	0	Firmicutes (taxonomy_genus_95p.txt)	0	Bacilli (taxonomy_genus_95p.txt)	0	0	0	Bacillales (taxonomy_genus_95p.txt)	0	0	0	Bacillaceae (taxonomy_genus_95p.txt)	0	0	Bacillus (taxonomy_genus_95p.txt)	0	No	0	0	0	0	0	0	0	0	0	0	0	0	0	0	0	0	0	0	0	0	0	0	0	0	0	0	0	0	0
contig_4381	Bacteria (taxonomy_genus_95p.txt)	0	0	0	Firmicutes (taxonomy_genus_95p.txt)	0	Clostridia (taxonomy_genus_95p.txt)	0	0	0	Clostridiales (taxonomy_genus_95p.txt)	0	0	0	0	0	0	0	0	No	0	0	0	0	0	0	0	0	0	0	0	0	0	0	0	0	0	0	0	0	0	0	0	0	0	0	0	0	0
contig_4447	Bacteria (taxonomy_genus_95p.txt)	0	0	0	Firmicutes (taxonomy_genus_95p.txt)	0	Bacilli (taxonomy_genus_95p.txt)	0	0	0	Bacillales (taxonomy_genus_95p.txt)	0	0	0	Bacillaceae (taxonomy_genus_95p.txt)	0	0	Bacillus (taxonomy_genus_95p.txt)	0	No	0	0	0	0	0	0	0	0	0	0	0	0	0	0	0	0	0	0	0	0	0	0	0	0	0	0	0	0	0
contig_4551	Bacteria (taxonomy_genus_95p.txt)	0	0	0	Firmicutes (taxonomy_genus_95p.txt)	0	Bacilli (taxonomy_genus_95p.txt)	0	0	0	Bacillales (taxonomy_genus_95p.txt)	0	0	0	Paenibacillaceae (taxonomy_genus_95p.txt)	0	0	0	0	No	0	0	0	0	0	0	0	0	0	0	0	0	0	0	0	0	0	0	0	0	0	0	0	0	0	0	0	0	0
contig_4775	Bacteria (taxonomy_genus_95p.txt)	0	0	0	Firmicutes (taxonomy_genus_95p.txt)	0	Clostridia (taxonomy_genus_95p.txt)	0	0	0	Clostridiales (taxonomy_genus_95p.txt)	0	0	0	0	0	0	0	0	No	0	0	0	0	0	0	0	0	0	0	0	0	0	0	0	0	0	0	0	0	0	0	0	0	0	0	0	0	0
contig_2407	Bacteria (taxonomy_genus_95p.txt)	0	0	0	Planctomycetes (taxonomy_class_95p.txt)	0	Planctomycetia (taxonomy_class_95p.txt)	0	0	0	Planctomycetales (taxonomy_class_95p.txt)	0	0	0	0	0	0	0	0	No	0	0	0	0	0	0	0	0	0	0	0	0	0	0	0	0	0	0	0	0	0	0	0	0	0	0	0	0	0
contig_3321	Bacteria (taxonomy_genus_95p.txt)	0	0	0	Planctomycetes (taxonomy_genus_95p.txt)	0	Planctomycetia (taxonomy_class_95p.txt)	0	0	0	Planctomycetales (taxonomy_class_95p.txt)	0	0	0	0	0	0	0	0	No	0	0	0	1	0	0	0	0	0	0	1	0	2	0	0	0	0	0	1	0	1	1	0	0	0	0	0	0	0
contig_4599	Bacteria (taxonomy_genus_95p.txt)	0	0	0	Planctomycetes (taxonomy_class_95p.txt)	0	Planctomycetia (taxonomy_class_95p.txt)	0	0	0	Planctomycetales (taxonomy_class_95p.txt)	0	0	0	0	0	0	0	0	No	0	0	0	0	0	0	0	0	0	0	0	0	0	0	0	0	0	0	0	0	0	0	0	0	0	0	1	1	1
contig_3497	Bacteria (taxonomy_genus_95p.txt)	0	0	0	Planctomycetes (taxonomy_genus_95p.txt)	0	Planctomycetia (taxonomy_genus_95p.txt)	0	0	0	Planctomycetales (taxonomy_genus_95p.txt)	0	0	0	Planctomycetaceae (taxonomy_genus_95p.txt)	0	0	Planctomyces (taxonomy_genus_95p.txt)	uncultured Planctomyces sp. (taxonomy_genus_95p.txt)	No	0	1	0	0	0	0	0	0	0	0	0	0	0	0	0	0	0	0	0	0	0	0	0	0	0	0	0	0	0
contig_4375	Bacteria (taxonomy_genus_95p.txt)	0	0	0	Planctomycetes (taxonomy_genus_95p.txt)	0	Planctomycetia (taxonomy_genus_95p.txt)	0	0	0	Planctomycetales (taxonomy_genus_95p.txt)	0	0	0	Planctomycetaceae (taxonomy_genus_95p.txt)	0	0	Planctomyces (taxonomy_genus_95p.txt)	uncultured Planctomyces sp. (taxonomy_genus_95p.txt)	No	1	0	0	0	0	1	0	1	0	0	0	0	0	0	1	1	0	0	0	0	0	0	0	1	0	0	0	0	0
contig_2915	Bacteria (taxonomy_genus_95p.txt)	0	0	0	Proteobacteria (taxonomy_class_95p.txt)	0	Deltaproteobacteria (taxonomy_class_95p.txt)	0	0	0	0	0	0	0	0	0	0	0	uncultured delta proteobacterium (taxonomy_class_95p.txt)	No	0	0	0	0	0	0	0	0	0	0	0	0	0	0	1	0	0	0	0	0	0	0	2	0	0	0	0	0	0
contig_35	Bacteria (taxonomy_genus_95p.txt)	0	0	0	Proteobacteria (taxonomy_genus_95p.txt)	0	Alphaproteobacteria (taxonomy_genus_95p.txt)	0	0	0	0	0	0	0	0	0	0	0	0	No	0	0	0	0	0	0	0	1	0	0	0	0	0	0	0	0	0	0	0	0	0	0	0	0	0	0	0	0	0
contig_4281	Bacteria (taxonomy_genus_95p.txt)	0	0	0	Proteobacteria (taxonomy_genus_95p.txt)	0	Betaproteobacteria (taxonomy_genus_95p.txt)	0	0	0	0	0	0	0	0	0	0	0	0	No	0	0	0	0	0	0	0	1	0	0	0	0	0	0	0	0	0	0	0	0	0	0	0	0	0	0	0	0	0
contig_753	Bacteria (taxonomy_genus_95p.txt)	0	0	0	Proteobacteria (taxonomy_class_95p.txt)	0	Deltaproteobacteria (taxonomy_class_95p.txt)	0	0	0	0	0	0	0	0	0	0	0	0	No	0	0	0	0	1	0	0	0	0	0	0	0	0	0	0	0	0	0	0	0	0	0	0	0	1	0	0	0	0
contig_1847	Bacteria (taxonomy_genus_95p.txt)	0	0	0	Proteobacteria (taxonomy_genus_95p.txt)	0	Alphaproteobacteria (taxonomy_genus_95p.txt)	0	0	0	Rhizobiales (taxonomy_genus_95p.txt)	0	0	0	Hyphomicrobiaceae (taxonomy_genus_95p.txt)	0	0	Pedomicrobium (taxonomy_genus_95p.txt)	0	No	1	0	0	0	0	0	0	0	0	0	0	0	0	0	0	0	0	0	0	0	0	0	0	0	0	0	5	0	0
contig_215	Bacteria (taxonomy_genus_95p.txt)	0	0	0	Proteobacteria (taxonomy_genus_95p.txt)	0	Alphaproteobacteria (taxonomy_genus_95p.txt)	0	0	0	Rhodobacterales (taxonomy_genus_95p.txt)	0	0	0	Rhodobacteraceae (taxonomy_genus_95p.txt)	0	0	Rhodobacter (taxonomy_genus_95p.txt)	0	No	0	0	0	0	2	0	0	0	0	0	0	0	0	0	0	0	0	0	0	0	0	0	0	0	0	0	0	0	0
contig_3219	Bacteria (taxonomy_genus_95p.txt)	0	0	0	Proteobacteria (taxonomy_genus_95p.txt)	0	Alphaproteobacteria (taxonomy_genus_95p.txt)	0	0	0	Rhodobacterales (taxonomy_genus_95p.txt)	0	0	0	Rhodobacteraceae (taxonomy_genus_95p.txt)	0	0	0	0	No	0	0	0	0	0	0	0	0	0	0	0	0	0	0	0	0	0	0	0	0	0	0	0	0	0	0	0	0	0
contig_3983	Bacteria (taxonomy_genus_95p.txt)	0	0	0	Proteobacteria (taxonomy_genus_95p.txt)	0	Alphaproteobacteria (taxonomy_genus_95p.txt)	0	0	0	Rhodobacterales (taxonomy_genus_95p.txt)	0	0	0	Rhodobacteraceae (taxonomy_genus_95p.txt)	0	0	0	0	No	1	0	0	0	0	0	0	2	0	0	0	0	1	0	0	0	0	0	0	0	0	0	0	0	0	0	0	0	0
contig_4187	Bacteria (taxonomy_genus_95p.txt)	0	0	0	Planctomycetes (taxonomy_class_95p.txt)	0	Planctomycetia (taxonomy_class_95p.txt)	0	0	0	Planctomycetales (taxonomy_class_95p.txt)	0	0	0	0	0	0	0	0	No	0	0	0	0	0	0	0	0	0	0	0	0	0	0	0	0	0	0	0	0	0	0	0	0	0	0	0	0	0
contig_1041	Bacteria (taxonomy_genus_95p.txt)	0	0	Chlamydiae/Verrucomicrobia group (taxonomy_genus_95p.txt)	Verrucomicrobia (taxonomy_genus_95p.txt)	0	0	0	0	0	0	0	0	0	0	0	0	0	0	No	0	0	0	0	0	0	0	0	0	0	0	0	0	0	0	0	0	0	0	0	0	0	0	0	0	0	0	0	0
contig_493	Bacteria (taxonomy_genus_95p.txt)	0	0	Chlamydiae/Verrucomicrobia group (taxonomy_genus_95p.txt)	Verrucomicrobia (taxonomy_genus_95p.txt)	0	Verrucomicrobiae (taxonomy_genus_95p.txt)	0	0	0	Verrucomicrobiales (taxonomy_genus_95p.txt)	0	0	0	Verrucomicrobiaceae (taxonomy_genus_95p.txt)	0	0	0	0	No	1	0	0	0	0	0	0	0	0	0	0	0	0	0	0	0	0	1	0	0	0	0	0	0	0	0	0	0	0
contig_2981	Eukaryota (taxonomy_genus_95p.txt)	0	0	0	0	0	Spirotrichea (taxonomy_genus_95p.txt)	Stichotrichia (taxonomy_class_95p.txt)	0	0	0	0	0	0	0	0	0	0	0	unknown	0	0	0	0	0	0	0	0	0	0	0	0	0	0	0	0	0	0	0	0	0	0	0	0	0	1	1	0	0
contig_3577	Eukaryota (taxonomy_genus_95p.txt)	0	0	0	Bacillariophyta (taxonomy_genus_95p.txt)	0	Bacillariophyceae (taxonomy_genus_95p.txt)	0	0	0	0	0	0	0	0	0	0	0	0	Yes	1	0	0	0	0	0	0	0	0	0	0	0	0	0	0	0	0	0	0	0	0	0	0	0	0	0	0	0	0
contig_2403	Eukaryota (taxonomy_genus_95p.txt)	Viridiplantae (taxonomy_genus_95p.txt)	0	0	Chlorophyta (taxonomy_genus_95p.txt)	0	Trebouxiophyceae (taxonomy_genus_95p.txt)	0	0	0	0	0	0	0	0	0	0	0	0	Yes	0	0	0	0	0	0	0	0	0	0	0	0	0	0	0	0	0	0	0	0	0	0	0	0	0	0	0	0	0
contig_79	Eukaryota (taxonomy_genus_95p.txt)	Viridiplantae (taxonomy_genus_95p.txt)	0	0	Streptophyta (taxonomy_genus_95p.txt)	0	0	0	0	0	0	0	0	0	0	0	0	0	0	Yes	0	0	0	0	0	0	0	0	0	0	0	0	0	0	0	0	0	0	0	0	0	0	0	0	1	0	0	0	0
contig_3461	0	0	0	0	0	0	0	0	0	0	0	0	0	0	0	0	0	0	0	unknown	0	0	0	0	0	0	0	0	0	0	0	0	0	0	0	0	0	0	0	0	0	0	0	0	0	0	0	0	0
contig_4659	Eukaryota (taxonomy_genus_95p.txt)	0	0	0	0	0	0	0	0	0	0	0	0	0	0	0	0	0	0	unknown	0	0	0	0	0	0	0	0	0	0	0	0	0	0	0	0	0	0	0	0	0	0	0	0	0	0	0	0	0
contig_517	Bacteria (taxonomy_genus_95p.txt)	0	0	0	Cyanobacteria (taxonomy_genus_95p.txt)	0	0	0	0	0	0	0	0	0	0	0	0	0	0	Yes	0	0	0	0	0	0	0	0	0	0	0	0	0	0	0	0	0	0	0	0	0	0	0	0	0	0	0	0	0
contig_2725	Bacteria (taxonomy_genus_95p.txt)	0	0	0	Proteobacteria (taxonomy_class_95p.txt)	0	Deltaproteobacteria (taxonomy_class_95p.txt)	0	0	0	0	0	0	0	0	0	0	0	uncultured delta proteobacterium (taxonomy_class_95p.txt)	No	0	0	0	0	0	0	0	0	0	0	0	0	0	0	0	0	0	0	0	0	0	0	0	0	0	0	0	0	0
contig_467	Bacteria (taxonomy_genus_95p.txt)	0	0	0	Proteobacteria (taxonomy_genus_95p.txt)	0	Deltaproteobacteria (taxonomy_class_95p.txt)	0	0	0	0	0	0	0	0	0	0	0	uncultured delta proteobacterium (taxonomy_class_95p.txt)	No	0	0	0	0	0	0	1	0	0	0	0	0	0	0	0	0	0	0	0	0	0	0	0	0	0	0	0	0	0
contig_531	Bacteria (taxonomy_genus_95p.txt)	0	0	0	Proteobacteria (taxonomy_class_95p.txt)	0	Betaproteobacteria (taxonomy_class_95p.txt)	0	0	0	0	0	0	0	0	0	0	0	0	No	0	0	0	0	0	0	0	0	0	0	0	0	0	0	0	0	0	0	0	0	0	0	0	0	0	0	0	0	0
contig_145	Bacteria (taxonomy_genus_95p.txt)	0	0	0	Proteobacteria (taxonomy_genus_95p.txt)	0	Gammaproteobacteria (taxonomy_genus_95p.txt)	0	0	0	Xanthomonadales (taxonomy_genus_95p.txt)	0	0	0	Xanthomonadaceae (taxonomy_genus_95p.txt)	0	0	0	0	No	0	0	0	0	0	0	0	0	0	0	0	0	0	0	0	0	0	0	0	0	0	0	0	0	0	0	0	0	0
contig_1773	Bacteria (taxonomy_genus_95p.txt)	0	0	0	0	0	0	0	0	0	0	0	0	0	0	0	0	0	0	unknown	0	0	0	0	0	0	0	0	0	0	0	0	0	0	0	0	0	0	0	0	0	0	0	0	0	0	0	0	0
contig_199	Bacteria (taxonomy_genus_95p.txt)	0	0	Bacteroidetes/Chlorobi group (taxonomy_genus_95p.txt)	Bacteroidetes (taxonomy_genus_95p.txt)	0	0	0	0	0	0	0	0	0	0	0	0	0	0	No	0	0	0	0	0	0	0	0	0	0	0	0	0	0	0	0	0	0	0	0	1	0	0	0	0	0	0	0	0
contig_2283	Bacteria (taxonomy_genus_95p.txt)	0	0	0	0	0	0	0	0	0	0	0	0	0	0	0	0	0	0	unknown	0	0	0	0	0	1	0	0	0	0	0	0	0	0	0	0	0	0	0	0	0	0	0	0	0	0	0	0	0
contig_231	Bacteria (taxonomy_genus_95p.txt)	0	0	0	Chloroflexi (taxonomy_genus_95p.txt)	0	0	0	0	0	0	0	0	0	0	0	0	0	0	No	0	1	0	0	1	0	0	0	0	0	0	0	3	1	0	0	0	0	0	0	0	0	0	0	0	0	0	0	0
contig_2337	Bacteria (taxonomy_genus_95p.txt)	0	0	0	Chloroflexi (taxonomy_genus_95p.txt)	0	0	0	0	0	0	0	0	0	0	0	0	0	0	No	0	0	0	0	0	0	0	0	0	0	0	1	0	0	0	0	0	0	0	0	0	0	0	0	0	0	4	0	0
contig_277	Bacteria (taxonomy_genus_95p.txt)	0	0	0	0	0	0	0	0	0	0	0	0	0	0	0	0	0	0	unknown	0	0	0	0	0	0	0	0	0	0	0	0	0	0	0	0	0	0	0	0	0	0	0	0	0	0	0	0	0
contig_2917	Bacteria (taxonomy_genus_95p.txt)	0	0	0	0	0	0	0	0	0	0	0	0	0	0	0	0	0	0	unknown	0	0	0	0	0	0	0	0	0	1	0	0	0	0	0	0	0	0	0	0	0	0	0	0	0	0	0	0	0
contig_3037	Bacteria (taxonomy_genus_95p.txt)	0	0	0	Chloroflexi (taxonomy_genus_95p.txt)	0	0	0	0	0	0	0	0	0	0	0	0	0	0	No	0	0	0	0	0	0	0	0	0	0	0	0	0	0	0	0	0	0	0	0	0	0	0	0	0	0	0	0	0
contig_3799	Bacteria (taxonomy_genus_95p.txt)	0	0	0	0	0	0	0	0	0	0	0	0	0	0	0	0	0	0	unknown	0	0	0	0	0	0	0	0	0	0	0	0	0	0	0	0	0	0	0	0	0	0	0	0	0	0	0	0	0
contig_4819	Bacteria (taxonomy_genus_95p.txt)	0	0	Chlamydiae/Verrucomicrobia group (taxonomy_class_95p.txt)	Verrucomicrobia (taxonomy_class_95p.txt)	0	Verrucomicrobiae (taxonomy_class_95p.txt)	0	0	0	Verrucomicrobiales (taxonomy_class_95p.txt)	0	0	0	Verrucomicrobiaceae (taxonomy_class_95p.txt)	0	0	0	0	No	0	0	0	0	0	0	0	0	0	0	2	0	0	0	1	0	0	0	0	0	0	0	0	0	0	0	0	0	0
contig_687	Bacteria (taxonomy_genus_95p.txt)	0	0	Fibrobacteres/Acidobacteria group (taxonomy_genus_95p.txt)	Acidobacteria (taxonomy_genus_95p.txt)	0	0	0	0	0	0	0	0	0	0	0	0	0	0	No	0	0	0	0	0	0	0	0	0	0	0	0	0	0	0	0	0	0	0	0	0	0	0	0	0	0	0	0	0
contig_785	Bacteria (taxonomy_genus_95p.txt)	0	0	0	Proteobacteria (taxonomy_genus_95p.txt)	0	Gammaproteobacteria (taxonomy_genus_95p.txt)	0	0	0	0	0	0	0	0	0	0	0	0	No	0	0	0	0	1	0	1	0	0	0	0	0	0	0	0	0	0	0	0	0	0	0	1	0	0	0	0	0	0
contig_797	Bacteria (taxonomy_genus_95p.txt)	0	0	0	Firmicutes (taxonomy_genus_95p.txt)	0	Bacilli (taxonomy_genus_95p.txt)	0	0	0	Bacillales (taxonomy_genus_95p.txt)	0	0	0	Paenibacillaceae (taxonomy_genus_95p.txt)	0	0	Paenibacillus (taxonomy_genus_95p.txt)	0	No	0	0	0	0	0	0	1	0	0	0	0	0	0	0	0	0	0	0	0	0	0	0	0	0	0	0	0	0	0
contig_3327	Bacteria (taxonomy_genus_95p.txt)	0	0	Fibrobacteres/Acidobacteria group (taxonomy_genus_95p.txt)	Acidobacteria (taxonomy_genus_95p.txt)	0	Acidobacteriia (taxonomy_genus_95p.txt)	0	0	0	Acidobacteriales (taxonomy_genus_95p.txt)	0	0	0	Acidobacteriaceae (taxonomy_genus_95p.txt)	0	0	Acidobacterium (taxonomy_genus_95p.txt)	uncultured Acidobacterium sp. (taxonomy_genus_95p.txt)	No	0	0	0	0	0	0	0	0	0	0	0	0	0	0	0	0	0	0	0	0	0	0	0	0	0	0	1	0	0
contig_4715	Bacteria (taxonomy_genus_95p.txt)	0	0	Fibrobacteres/Acidobacteria group (taxonomy_genus_95p.txt)	Acidobacteria (taxonomy_genus_95p.txt)	0	Acidobacteriia (taxonomy_genus_95p.txt)	0	0	0	Acidobacteriales (taxonomy_genus_95p.txt)	0	0	0	Acidobacteriaceae (taxonomy_genus_95p.txt)	0	0	Acidobacterium (taxonomy_genus_95p.txt)	uncultured Acidobacterium sp. (taxonomy_genus_95p.txt)	No	0	0	0	0	1	0	0	0	0	0	0	0	0	0	0	0	0	0	0	0	0	0	0	0	0	1	0	1	0
contig_173	Bacteria (taxonomy_genus_95p.txt)	0	0	0	Actinobacteria (taxonomy_genus_95p.txt)	0	Actinobacteria (taxonomy_genus_95p.txt)	Rubrobacteridae (taxonomy_genus_95p.txt)	0	0	Solirubrobacterales (taxonomy_genus_95p.txt)	0	0	0	Conexibacteraceae (taxonomy_genus_95p.txt)	0	0	Conexibacter (taxonomy_genus_95p.txt)	uncultured Conexibacter sp. (taxonomy_genus_95p.txt)	No	0	0	0	0	0	0	0	0	0	0	0	0	0	0	0	0	0	0	0	0	0	0	0	0	0	0	0	0	0
contig_1899	Bacteria (taxonomy_genus_95p.txt)	0	0	0	Actinobacteria (taxonomy_genus_95p.txt)	0	Actinobacteria (taxonomy_genus_95p.txt)	Actinobacteridae (taxonomy_genus_95p.txt)	0	0	Actinomycetales (taxonomy_genus_95p.txt)	Frankineae (taxonomy_genus_95p.txt)	0	0	0	0	0	0	0	No	0	0	0	0	0	0	0	1	0	0	0	0	0	0	0	0	0	0	0	0	0	0	0	0	0	0	0	0	0
contig_245	Bacteria (taxonomy_genus_95p.txt)	0	0	0	Actinobacteria (taxonomy_genus_95p.txt)	0	Actinobacteria (taxonomy_genus_95p.txt)	0	0	0	0	0	0	0	0	0	0	0	uncultured actinobacterium (taxonomy_class_95p.txt)	No	0	0	0	0	1	0	0	2	0	0	0	0	0	0	0	0	0	0	0	0	0	0	0	0	0	0	0	0	0
contig_3457	Bacteria (taxonomy_genus_95p.txt)	0	0	0	Actinobacteria (taxonomy_genus_95p.txt)	0	Actinobacteria (taxonomy_genus_95p.txt)	Coriobacteridae (taxonomy_genus_95p.txt)	0	0	Coriobacteriales (taxonomy_genus_95p.txt)	Coriobacterineae (taxonomy_genus_95p.txt)	0	0	Coriobacteriaceae (taxonomy_genus_95p.txt)	0	0	0	0	No	0	0	0	0	0	0	0	0	0	0	2	0	0	0	0	0	0	0	0	0	0	0	0	0	0	0	0	0	0
contig_477	Bacteria (taxonomy_genus_95p.txt)	0	0	0	Actinobacteria (taxonomy_genus_95p.txt)	0	Actinobacteria (taxonomy_genus_95p.txt)	0	0	0	0	0	0	0	0	0	0	0	0	No	0	0	0	0	0	0	0	0	0	0	0	0	0	0	0	0	0	0	0	0	0	0	0	0	0	0	0	0	0
contig_2227	Bacteria (taxonomy_genus_95p.txt)	0	0	Bacteroidetes/Chlorobi group (taxonomy_genus_95p.txt)	Bacteroidetes (taxonomy_genus_95p.txt)	0	Cytophagia (taxonomy_genus_95p.txt)	0	0	0	Cytophagales (taxonomy_genus_95p.txt)	0	0	0	Cytophagaceae (taxonomy_genus_95p.txt)	0	0	0	0	No	0	0	0	0	0	0	0	0	0	0	0	1	0	0	0	0	0	0	0	0	0	0	0	0	0	0	0	0	0
contig_2587	Bacteria (taxonomy_genus_95p.txt)	0	0	Bacteroidetes/Chlorobi group (taxonomy_genus_95p.txt)	Bacteroidetes (taxonomy_genus_95p.txt)	0	0	0	0	0	0	0	0	0	0	0	0	0	0	No	0	0	0	0	0	0	0	0	0	0	0	0	0	0	2	0	0	1	0	1	0	0	0	0	0	0	0	0	0
contig_3331	Bacteria (taxonomy_genus_95p.txt)	0	0	Bacteroidetes/Chlorobi group (taxonomy_genus_95p.txt)	Bacteroidetes (taxonomy_genus_95p.txt)	0	0	0	0	0	0	0	0	0	0	0	0	0	0	No	0	0	0	0	0	0	0	0	0	0	0	0	1	0	0	0	0	0	0	0	0	0	0	0	1	0	1	0	0
contig_3831	Bacteria (taxonomy_genus_95p.txt)	0	0	Bacteroidetes/Chlorobi group (taxonomy_genus_95p.txt)	Bacteroidetes (taxonomy_genus_95p.txt)	0	0	0	0	0	0	0	0	0	0	0	0	0	0	No	0	0	0	0	0	0	0	0	0	1	0	0	0	0	0	1	0	0	1	0	0	0	0	0	0	0	0	0	0
contig_3981	Bacteria (taxonomy_genus_95p.txt)	0	0	Bacteroidetes/Chlorobi group (taxonomy_genus_95p.txt)	Bacteroidetes (taxonomy_genus_95p.txt)	0	Flavobacteriia (taxonomy_genus_95p.txt)	0	0	0	Flavobacteriales (taxonomy_genus_95p.txt)	0	0	0	Flavobacteriaceae (taxonomy_genus_95p.txt)	0	0	0	0	No	0	0	0	0	0	0	0	2	0	0	0	0	0	0	0	0	0	1	0	0	0	0	0	0	0	0	0	0	0
contig_4277	Bacteria (taxonomy_genus_95p.txt)	0	0	Bacteroidetes/Chlorobi group (taxonomy_genus_95p.txt)	Bacteroidetes (taxonomy_genus_95p.txt)	0	Sphingobacteriia (taxonomy_genus_95p.txt)	0	0	0	Sphingobacteriales (taxonomy_genus_95p.txt)	0	0	0	0	0	0	0	0	No	0	0	0	0	0	0	0	0	1	0	0	0	0	1	0	0	0	0	0	0	0	0	0	0	0	0	0	0	0
contig_4299	Bacteria (taxonomy_genus_95p.txt)	0	0	Bacteroidetes/Chlorobi group (taxonomy_genus_95p.txt)	Bacteroidetes (taxonomy_genus_95p.txt)	0	Sphingobacteriia (taxonomy_class_95p.txt)	0	0	0	0	0	0	0	0	0	0	0	0	No	0	0	0	0	1	0	0	0	0	0	0	0	0	0	0	0	0	1	1	0	0	0	3	0	0	0	0	0	0
contig_4759	Bacteria (taxonomy_genus_95p.txt)	0	0	Bacteroidetes/Chlorobi group (taxonomy_genus_95p.txt)	Bacteroidetes (taxonomy_genus_95p.txt)	0	0	0	0	0	0	0	0	0	0	0	0	0	0	No	0	0	0	0	1	0	0	0	0	0	0	0	0	1	0	0	0	0	0	0	1	0	0	0	0	0	0	0	0
contig_723	Bacteria (taxonomy_genus_95p.txt)	0	0	Bacteroidetes/Chlorobi group (taxonomy_genus_95p.txt)	Bacteroidetes (taxonomy_genus_95p.txt)	0	Cytophagia (taxonomy_genus_95p.txt)	0	0	0	Cytophagales (taxonomy_genus_95p.txt)	0	0	0	0	0	0	0	0	No	0	0	1	0	0	0	0	0	0	1	1	1	0	0	0	1	0	0	0	0	0	1	0	0	0	0	0	0	0
contig_77	Bacteria (taxonomy_genus_95p.txt)	0	0	0	Chloroflexi (taxonomy_genus_95p.txt)	0	0	0	0	0	0	0	0	0	0	0	0	0	0	No	0	0	0	0	0	0	0	0	0	0	0	0	0	0	0	0	0	0	0	0	0	0	0	0	0	0	0	0	0
contig_2123	Bacteria (taxonomy_genus_95p.txt)	0	0	0	Cyanobacteria (taxonomy_genus_95p.txt)	0	0	0	0	0	0	0	0	0	0	0	0	0	0	Yes	0	0	0	0	0	0	0	0	0	0	0	0	0	0	0	0	0	0	0	0	0	0	0	0	0	0	0	0	0
contig_2423	Bacteria (taxonomy_genus_95p.txt)	0	0	0	Cyanobacteria (taxonomy_genus_95p.txt)	0	0	Oscillatoriophycideae (taxonomy_genus_95p.txt)	0	0	Oscillatoriales (taxonomy_genus_95p.txt)	0	0	0	0	0	0	0	0	Yes	0	0	0	0	0	0	0	0	0	0	0	0	0	0	2	0	0	0	0	1	0	0	0	1	0	0	0	0	0
contig_313	Bacteria (taxonomy_genus_95p.txt)	0	0	0	Cyanobacteria (taxonomy_genus_95p.txt)	0	0	0	0	0	0	0	0	0	0	0	0	0	0	Yes	0	0	0	0	0	0	0	0	0	0	0	0	0	0	0	0	0	0	0	0	0	0	0	0	0	1	1	1	0
contig_381	Bacteria (taxonomy_genus_95p.txt)	0	0	0	Cyanobacteria (taxonomy_genus_95p.txt)	0	0	0	0	0	0	0	0	0	0	0	0	0	0	Yes	1	0	0	0	0	0	0	0	0	0	0	0	0	0	0	0	0	0	0	0	0	0	0	0	0	0	0	0	0
contig_4027	Bacteria (taxonomy_genus_95p.txt)	0	0	0	Cyanobacteria (taxonomy_genus_95p.txt)	0	0	Oscillatoriophycideae (taxonomy_genus_95p.txt)	0	0	0	0	0	0	0	0	0	0	0	Yes	0	0	0	0	1	0	0	0	0	0	0	0	0	0	0	0	0	0	0	0	0	0	0	0	0	0	0	0	0
contig_75	Bacteria (taxonomy_genus_95p.txt)	0	0	0	Deinococcus-Thermus (taxonomy_genus_95p.txt)	0	Deinococci (taxonomy_genus_95p.txt)	0	0	0	Thermales (taxonomy_genus_95p.txt)	0	0	0	Thermaceae (taxonomy_genus_95p.txt)	0	0	0	0	No	0	0	0	0	0	0	0	0	0	0	0	1	0	0	0	0	0	0	0	1	0	0	0	0	0	0	0	0	0
contig_2145	Bacteria (taxonomy_genus_95p.txt)	0	0	0	Firmicutes (taxonomy_genus_95p.txt)	0	Bacilli (taxonomy_genus_95p.txt)	0	0	0	Bacillales (taxonomy_genus_95p.txt)	0	0	0	Staphylococcaceae (taxonomy_genus_95p.txt)	0	0	0	0	No	0	0	0	0	0	0	0	0	0	0	0	0	0	0	0	0	0	0	0	0	0	0	0	0	0	0	0	0	0
contig_3429	Bacteria (taxonomy_genus_95p.txt)	0	0	0	Firmicutes (taxonomy_genus_95p.txt)	0	Clostridia (taxonomy_genus_95p.txt)	0	0	0	Clostridiales (taxonomy_genus_95p.txt)	0	0	0	0	0	0	0	0	No	0	0	0	0	0	0	0	0	0	0	0	0	0	0	0	0	0	0	0	0	0	0	0	0	0	0	0	0	0
contig_3587	Bacteria (taxonomy_genus_95p.txt)	0	0	0	Firmicutes (taxonomy_genus_95p.txt)	0	Clostridia (taxonomy_genus_95p.txt)	0	0	0	Clostridiales (taxonomy_genus_95p.txt)	0	0	0	Clostridiaceae (taxonomy_genus_95p.txt)	0	0	Oxobacter (taxonomy_genus_95p.txt)	0	No	0	0	0	0	0	0	0	0	0	0	0	0	0	0	0	0	0	0	0	0	0	0	0	0	0	0	0	0	0
contig_3845	Bacteria (taxonomy_genus_95p.txt)	0	0	0	Firmicutes (taxonomy_genus_95p.txt)	0	Clostridia (taxonomy_genus_95p.txt)	0	0	0	Clostridiales (taxonomy_genus_95p.txt)	0	0	0	Clostridiaceae (taxonomy_genus_95p.txt)	0	0	Clostridium (taxonomy_genus_95p.txt)	0	No	2	0	0	0	0	0	0	0	0	0	0	0	0	0	0	0	0	0	0	0	0	0	0	0	0	0	0	0	0
contig_4367	Bacteria (taxonomy_genus_95p.txt)	0	0	0	Firmicutes (taxonomy_genus_95p.txt)	0	Clostridia (taxonomy_genus_95p.txt)	0	0	0	Clostridiales (taxonomy_genus_95p.txt)	0	0	0	Clostridiaceae (taxonomy_genus_95p.txt)	0	0	Clostridium (taxonomy_genus_95p.txt)	0	No	0	0	0	0	0	0	0	0	0	0	0	0	0	0	0	0	0	0	0	0	0	0	0	0	0	0	0	0	0
contig_4403	Bacteria (taxonomy_genus_95p.txt)	0	0	0	Firmicutes (taxonomy_genus_95p.txt)	0	Bacilli (taxonomy_genus_95p.txt)	0	0	0	Bacillales (taxonomy_genus_95p.txt)	0	0	0	Bacillaceae (taxonomy_genus_95p.txt)	0	0	Bacillus (taxonomy_genus_95p.txt)	0	No	0	0	0	0	0	0	0	0	0	0	0	0	0	0	0	0	0	0	0	0	0	0	0	0	0	0	0	0	0
contig_4567	Bacteria (taxonomy_genus_95p.txt)	0	0	0	Firmicutes (taxonomy_genus_95p.txt)	0	Clostridia (taxonomy_genus_95p.txt)	0	0	0	Clostridiales (taxonomy_genus_95p.txt)	0	0	0	Clostridiaceae (taxonomy_genus_95p.txt)	0	0	0	0	No	0	0	0	0	0	0	0	0	0	0	0	0	0	0	0	0	0	0	0	0	0	0	0	0	0	0	0	0	0
contig_705	Bacteria (taxonomy_genus_95p.txt)	0	0	0	Firmicutes (taxonomy_genus_95p.txt)	0	Clostridia (taxonomy_genus_95p.txt)	0	0	0	Clostridiales (taxonomy_genus_95p.txt)	0	0	0	Clostridiaceae (taxonomy_genus_95p.txt)	0	0	Clostridium (taxonomy_genus_95p.txt)	0	No	0	0	0	0	0	0	0	0	0	0	0	0	0	0	0	0	0	0	0	0	0	0	0	0	0	0	0	0	0
contig_4245	Bacteria (taxonomy_genus_95p.txt)	0	0	Bacteroidetes/Chlorobi group (taxonomy_genus_95p.txt)	Ignavibacteriae (taxonomy_genus_95p.txt)	0	Ignavibacteria (taxonomy_genus_95p.txt)	0	0	0	Ignavibacteriales (taxonomy_genus_95p.txt)	0	0	0	0	0	0	0	0	No	0	0	0	0	0	0	0	0	0	0	0	0	0	0	0	0	0	0	0	0	0	0	0	0	0	0	0	0	0
contig_1427	Bacteria (taxonomy_genus_95p.txt)	0	0	0	Planctomycetes (taxonomy_class_95p.txt)	0	Planctomycetia (taxonomy_class_95p.txt)	0	0	0	Planctomycetales (taxonomy_class_95p.txt)	0	0	0	0	0	0	0	0	No	0	0	0	0	0	0	0	0	0	0	0	0	0	0	0	0	0	0	0	0	0	0	0	0	0	0	0	0	0
contig_2749	Bacteria (taxonomy_genus_95p.txt)	0	0	0	Planctomycetes (taxonomy_genus_95p.txt)	0	Planctomycetia (taxonomy_class_95p.txt)	0	0	0	Planctomycetales (taxonomy_class_95p.txt)	0	0	0	0	0	0	0	0	No	0	0	0	0	0	0	0	0	0	0	0	0	0	0	0	0	0	0	0	0	0	0	0	0	0	0	0	0	0
contig_3385	Bacteria (taxonomy_genus_95p.txt)	0	0	0	Planctomycetes (taxonomy_class_95p.txt)	0	Planctomycetia (taxonomy_class_95p.txt)	0	0	0	Planctomycetales (taxonomy_class_95p.txt)	0	0	0	0	0	0	0	0	No	0	0	0	0	0	0	0	0	0	0	0	0	0	0	0	0	0	0	0	0	0	0	0	0	0	0	0	3	0
contig_3677	Bacteria (taxonomy_genus_95p.txt)	0	0	0	Planctomycetes (taxonomy_genus_95p.txt)	0	0	0	0	0	0	0	0	0	0	0	0	0	0	No	0	0	0	0	0	0	0	0	0	0	0	0	0	0	0	0	0	0	0	0	0	0	0	0	0	0	0	0	0
contig_387	Bacteria (taxonomy_genus_95p.txt)	0	0	0	Planctomycetes (taxonomy_class_95p.txt)	0	Planctomycetia (taxonomy_class_95p.txt)	0	0	0	Planctomycetales (taxonomy_class_95p.txt)	0	0	0	0	0	0	0	0	No	0	0	0	0	0	0	0	0	0	0	0	0	0	0	0	0	0	0	0	0	1	0	0	0	0	0	0	0	1
contig_787	Bacteria (taxonomy_genus_95p.txt)	0	0	0	Planctomycetes (taxonomy_genus_95p.txt)	0	Planctomycetia (taxonomy_genus_95p.txt)	0	0	0	Planctomycetales (taxonomy_genus_95p.txt)	0	0	0	Planctomycetaceae (taxonomy_genus_95p.txt)	0	0	0	0	No	0	0	0	0	0	0	0	0	1	0	0	0	0	0	0	0	0	0	0	0	0	1	0	0	0	0	0	0	0
contig_877	Bacteria (taxonomy_genus_95p.txt)	0	0	0	Planctomycetes (taxonomy_class_95p.txt)	0	Planctomycetia (taxonomy_class_95p.txt)	0	0	0	Planctomycetales (taxonomy_class_95p.txt)	0	0	0	0	0	0	0	uncultured planctomycete (taxonomy_class_95p.txt)	No	0	0	0	0	0	1	0	0	0	0	0	0	0	0	0	0	0	0	0	0	0	0	0	0	0	0	0	0	0
contig_1985	Bacteria (taxonomy_genus_95p.txt)	0	0	0	Planctomycetes (taxonomy_genus_95p.txt)	0	Planctomycetia (taxonomy_genus_95p.txt)	0	0	0	Planctomycetales (taxonomy_genus_95p.txt)	0	0	0	Planctomycetaceae (taxonomy_genus_95p.txt)	0	0	0	0	No	0	1	0	0	0	0	0	0	0	0	0	0	0	0	0	0	0	0	0	0	0	0	0	0	0	1	0	0	0
contig_791	Bacteria (taxonomy_genus_95p.txt)	0	0	0	Planctomycetes (taxonomy_genus_95p.txt)	0	Planctomycetia (taxonomy_genus_95p.txt)	0	0	0	Planctomycetales (taxonomy_genus_95p.txt)	0	0	0	Planctomycetaceae (taxonomy_genus_95p.txt)	0	0	0	0	No	0	0	0	0	0	0	1	0	0	0	0	0	0	0	0	0	0	0	0	0	0	0	0	0	0	0	0	0	0
contig_2001	Bacteria (taxonomy_genus_95p.txt)	0	0	0	Proteobacteria (taxonomy_genus_95p.txt)	0	0	0	0	0	0	0	0	0	0	0	0	0	0	No	0	0	0	0	0	0	0	0	0	0	0	0	0	0	0	0	1	0	0	0	0	0	0	0	0	0	0	0	0
contig_385	Bacteria (taxonomy_genus_95p.txt)	0	0	0	Proteobacteria (taxonomy_class_95p.txt)	0	Deltaproteobacteria (taxonomy_class_95p.txt)	0	0	0	0	0	0	0	0	0	0	0	0	No	0	0	0	0	0	0	0	0	0	0	0	0	0	0	0	0	0	0	0	0	0	0	0	0	0	1	0	0	0
contig_893	Bacteria (taxonomy_genus_95p.txt)	0	0	0	Proteobacteria (taxonomy_class_95p.txt)	0	0	0	0	0	0	0	0	0	0	0	0	0	0	No	0	0	0	0	1	0	0	0	0	0	0	0	0	0	0	0	0	0	0	1	0	0	0	0	0	0	0	1	0
contig_2121	Bacteria (taxonomy_genus_95p.txt)	0	0	0	Proteobacteria (taxonomy_genus_95p.txt)	0	Alphaproteobacteria (taxonomy_genus_95p.txt)	0	0	0	Rhodobacterales (taxonomy_genus_95p.txt)	0	0	0	Rhodobacteraceae (taxonomy_genus_95p.txt)	0	0	0	0	No	0	0	0	0	0	0	0	0	0	0	0	0	0	0	0	0	1	0	0	0	0	0	0	0	0	0	0	0	0
contig_253	Bacteria (taxonomy_genus_95p.txt)	0	0	0	Proteobacteria (taxonomy_genus_95p.txt)	0	Gammaproteobacteria (taxonomy_genus_95p.txt)	0	0	0	0	0	0	0	0	0	0	0	0	No	0	0	0	0	0	0	0	0	1	1	0	0	0	0	0	0	0	0	0	0	0	0	0	0	0	1	0	0	0
contig_2609	Bacteria (taxonomy_genus_95p.txt)	0	0	0	Proteobacteria (taxonomy_genus_95p.txt)	0	Gammaproteobacteria (taxonomy_genus_95p.txt)	0	0	0	0	0	0	0	0	0	0	0	0	No	0	0	0	0	0	0	0	0	0	0	0	0	0	0	0	0	0	0	0	0	0	0	0	0	0	0	0	0	0
contig_3325	Bacteria (taxonomy_genus_95p.txt)	0	0	0	Proteobacteria (taxonomy_genus_95p.txt)	0	Alphaproteobacteria (taxonomy_genus_95p.txt)	0	0	0	Rhodospirillales (taxonomy_genus_95p.txt)	0	0	0	Rhodospirillaceae (taxonomy_genus_95p.txt)	0	0	0	0	No	0	0	0	0	0	0	0	0	0	0	0	0	0	0	0	0	0	0	0	0	0	0	0	0	0	0	1	1	0
contig_3611	Bacteria (taxonomy_genus_95p.txt)	0	0	0	Proteobacteria (taxonomy_genus_95p.txt)	0	Alphaproteobacteria (taxonomy_genus_95p.txt)	0	0	0	0	0	0	0	0	0	0	0	0	No	0	0	0	0	0	0	0	0	0	0	0	0	0	0	0	0	0	0	0	0	0	0	0	0	0	0	3	0	0
contig_3957	Bacteria (taxonomy_genus_95p.txt)	0	0	0	Proteobacteria (taxonomy_genus_95p.txt)	0	Alphaproteobacteria (taxonomy_genus_95p.txt)	0	0	0	0	0	0	0	0	0	0	0	0	No	0	0	0	0	0	0	0	0	0	0	0	0	0	0	0	0	0	0	0	0	0	0	0	0	0	0	0	0	0
contig_4139	Bacteria (taxonomy_genus_95p.txt)	0	0	0	Proteobacteria (taxonomy_genus_95p.txt)	0	Deltaproteobacteria (taxonomy_genus_95p.txt)	0	0	0	Myxococcales (taxonomy_genus_95p.txt)	0	0	0	0	0	0	0	0	No	0	0	0	0	1	0	0	0	0	0	0	0	0	0	0	0	0	0	0	0	0	0	0	0	0	0	0	0	0
contig_4355	Bacteria (taxonomy_genus_95p.txt)	0	0	0	Proteobacteria (taxonomy_genus_95p.txt)	0	Deltaproteobacteria (taxonomy_genus_95p.txt)	0	0	0	Myxococcales (taxonomy_genus_95p.txt)	Nannocystineae (taxonomy_genus_95p.txt)	0	0	Nannocystaceae (taxonomy_genus_95p.txt)	0	0	0	0	No	0	0	0	0	0	0	0	1	0	0	0	0	0	0	0	0	0	0	0	0	0	0	0	0	0	0	1	0	0
contig_505	Bacteria (taxonomy_genus_95p.txt)	0	0	0	Proteobacteria (taxonomy_genus_95p.txt)	0	Alphaproteobacteria (taxonomy_genus_95p.txt)	0	0	0	0	0	0	0	0	0	0	0	0	No	0	0	0	0	0	0	1	0	0	0	0	0	1	0	0	1	0	0	0	1	0	0	0	0	0	0	0	0	0
contig_55	Bacteria (taxonomy_genus_95p.txt)	0	0	0	Proteobacteria (taxonomy_genus_95p.txt)	0	Deltaproteobacteria (taxonomy_genus_95p.txt)	0	0	0	Myxococcales (taxonomy_genus_95p.txt)	Sorangiineae (taxonomy_genus_95p.txt)	0	0	Polyangiaceae (taxonomy_genus_95p.txt)	0	0	0	0	No	0	0	0	0	0	0	0	0	0	0	0	0	0	0	0	0	0	0	0	0	0	0	0	0	0	1	1	0	0
contig_589	Bacteria (taxonomy_genus_95p.txt)	0	0	0	Proteobacteria (taxonomy_genus_95p.txt)	0	Betaproteobacteria (taxonomy_genus_95p.txt)	0	0	0	Rhodocyclales (taxonomy_genus_95p.txt)	0	0	0	Rhodocyclaceae (taxonomy_genus_95p.txt)	0	0	0	0	No	0	0	0	0	0	0	0	0	0	0	0	0	0	0	0	0	0	0	0	0	0	0	0	0	0	0	0	0	0
contig_81	Bacteria (taxonomy_genus_95p.txt)	0	0	0	Proteobacteria (taxonomy_genus_95p.txt)	0	Deltaproteobacteria (taxonomy_genus_95p.txt)	0	0	0	Desulfuromonadales (taxonomy_genus_95p.txt)	0	0	0	Geobacteraceae (taxonomy_genus_95p.txt)	0	0	Geothermobacter (taxonomy_genus_95p.txt)	uncultured Geothermobacter sp. (taxonomy_genus_95p.txt)	No	0	0	0	0	0	0	0	0	0	0	0	0	0	0	0	0	0	0	0	0	0	0	0	0	0	0	0	0	0
contig_297	Bacteria (taxonomy_genus_95p.txt)	0	0	Chlamydiae/Verrucomicrobia group (taxonomy_genus_95p.txt)	Verrucomicrobia (taxonomy_genus_95p.txt)	0	Verrucomicrobiae (taxonomy_genus_95p.txt)	0	0	0	Verrucomicrobiales (taxonomy_genus_95p.txt)	0	0	0	Verrucomicrobiaceae (taxonomy_genus_95p.txt)	0	0	0	0	No	0	0	0	0	0	0	0	0	0	0	0	0	0	0	0	0	0	0	0	0	0	0	0	0	0	0	0	0	0
contig_3151	Bacteria (taxonomy_genus_95p.txt)	0	0	Chlamydiae/Verrucomicrobia group (taxonomy_genus_95p.txt)	Verrucomicrobia (taxonomy_genus_95p.txt)	0	0	0	0	0	0	0	0	0	0	0	0	0	0	No	0	0	0	0	0	0	0	0	0	0	0	0	0	0	0	0	0	0	0	0	0	1	0	0	0	0	0	0	0
contig_3185	Bacteria (taxonomy_genus_95p.txt)	0	0	Chlamydiae/Verrucomicrobia group (taxonomy_genus_95p.txt)	Verrucomicrobia (taxonomy_genus_95p.txt)	0	Verrucomicrobiae (taxonomy_class_95p.txt)	0	0	0	Verrucomicrobiales (taxonomy_class_95p.txt)	0	0	0	0	0	0	0	0	No	0	0	0	0	1	0	1	0	0	0	0	0	0	1	0	0	0	0	0	0	0	0	0	0	0	0	1	0	0
contig_3517	Bacteria (taxonomy_genus_95p.txt)	0	0	Chlamydiae/Verrucomicrobia group (taxonomy_genus_95p.txt)	Verrucomicrobia (taxonomy_genus_95p.txt)	0	Verrucomicrobiae (taxonomy_genus_95p.txt)	0	0	0	Verrucomicrobiales (taxonomy_genus_95p.txt)	0	0	0	0	0	0	0	0	No	0	0	0	0	0	0	0	0	0	0	0	0	0	0	0	0	0	0	0	0	0	0	0	0	0	0	0	0	0
contig_767	Bacteria (taxonomy_genus_95p.txt)	0	0	Chlamydiae/Verrucomicrobia group (taxonomy_genus_95p.txt)	Verrucomicrobia (taxonomy_genus_95p.txt)	0	Verrucomicrobiae (taxonomy_genus_95p.txt)	0	0	0	Verrucomicrobiales (taxonomy_genus_95p.txt)	0	0	0	Verrucomicrobiaceae (taxonomy_genus_95p.txt)	0	0	0	0	No	0	0	0	0	0	0	0	0	0	0	0	0	0	0	0	0	0	0	0	0	0	0	0	0	0	0	0	0	0
contig_1315	Eukaryota (taxonomy_genus_95p.txt)	Metazoa (taxonomy_genus_95p.txt)	0	0	Nematoda (taxonomy_genus_95p.txt)	0	Enoplea (taxonomy_genus_95p.txt)	Dorylaimia (taxonomy_genus_95p.txt)	0	0	Dorylaimida (taxonomy_genus_95p.txt)	Dorylaimina (taxonomy_genus_95p.txt)	0	0	0	0	0	0	0	No	0	0	0	0	0	0	0	0	0	0	0	0	0	0	0	0	1	0	1	0	0	0	0	0	0	0	0	0	0
contig_1921	Eukaryota (taxonomy_genus_95p.txt)	0	0	0	0	0	Oligohymenophorea (taxonomy_genus_95p.txt)	Peritrichia (taxonomy_genus_95p.txt)	0	0	0	0	0	0	Vorticellidae (taxonomy_genus_95p.txt)	0	0	0	0	No	0	0	0	0	1	0	0	0	0	0	0	0	0	0	0	0	0	0	0	0	0	0	0	0	0	0	0	0	0
contig_4089	Eukaryota (taxonomy_genus_95p.txt)	0	0	0	0	0	0	0	0	0	0	0	0	0	0	0	0	0	0	unknown	0	0	0	0	0	0	0	0	0	0	0	0	0	0	0	0	0	0	0	0	0	0	0	0	0	0	0	0	0
contig_2889	Eukaryota (taxonomy_genus_95p.txt)	Metazoa (taxonomy_genus_95p.txt)	0	0	Mollusca (taxonomy_genus_95p.txt)	0	Gastropoda (taxonomy_genus_95p.txt)	0	0	0	0	0	0	0	0	0	0	0	0	No	0	0	0	0	0	0	0	0	0	0	0	0	0	0	0	0	0	0	0	0	0	0	0	0	0	0	0	0	0
contig_4111	0	0	0	0	0	0	0	0	0	0	0	0	0	0	0	0	0	0	0	unknown	0	0	0	0	0	0	0	0	0	0	0	0	0	0	0	0	0	0	0	0	0	0	0	0	0	0	4	2	0
contig_3251	Bacteria (taxonomy_genus_95p.txt)	0	0	0	Proteobacteria (taxonomy_genus_95p.txt)	0	Alphaproteobacteria (taxonomy_genus_95p.txt)	0	0	0	Rhodospirillales (taxonomy_genus_95p.txt)	0	0	0	Rhodospirillaceae (taxonomy_genus_95p.txt)	0	0	Defluviicoccus (taxonomy_genus_95p.txt)	uncultured Defluviicoccus sp. (taxonomy_genus_95p.txt)	No	0	0	0	0	0	0	0	0	0	0	0	0	0	0	0	0	0	0	0	0	1	0	0	0	0	0	0	0	0
contig_4235	Bacteria (taxonomy_genus_95p.txt)	0	0	0	Proteobacteria (taxonomy_genus_95p.txt)	0	Betaproteobacteria (taxonomy_genus_95p.txt)	0	0	0	0	0	0	0	0	0	0	0	uncultured beta proteobacterium (taxonomy_class_95p.txt)	No	0	0	0	0	0	0	0	1	0	0	0	0	0	0	0	0	0	0	0	0	0	0	0	0	0	0	0	0	0
contig_1143	Bacteria (taxonomy_genus_95p.txt)	0	0	0	Firmicutes (taxonomy_genus_95p.txt)	0	Bacilli (taxonomy_genus_95p.txt)	0	0	0	Bacillales (taxonomy_genus_95p.txt)	0	0	0	0	0	0	0	0	No	0	0	0	0	0	0	0	0	0	0	0	0	0	0	0	0	0	0	0	0	0	0	0	0	0	0	0	0	0
contig_1375	Bacteria (taxonomy_genus_95p.txt)	0	0	0	0	0	0	0	0	0	0	0	0	0	0	0	0	0	0	unknown	0	0	0	0	0	0	0	1	0	0	0	0	0	0	0	0	0	0	0	0	0	0	0	0	0	0	0	0	0
contig_1459	Bacteria (taxonomy_genus_95p.txt)	0	0	0	Chloroflexi (taxonomy_class_95p.txt)	0	0	0	0	0	0	0	0	0	0	0	0	0	0	No	0	0	0	0	0	0	0	0	0	0	0	0	0	0	0	0	0	0	0	0	0	0	0	0	0	0	0	0	0
contig_1505	Bacteria (taxonomy_genus_95p.txt)	0	0	0	Proteobacteria (taxonomy_class_95p.txt)	0	Alphaproteobacteria (taxonomy_class_95p.txt)	0	0	0	0	0	0	0	0	0	0	0	0	No	0	0	0	0	0	0	0	0	0	0	0	0	0	0	0	0	0	0	0	0	0	0	0	0	0	0	0	0	0
contig_151	Bacteria (taxonomy_genus_95p.txt)	0	0	0	Planctomycetes (taxonomy_class_95p.txt)	0	Planctomycetia (taxonomy_class_95p.txt)	0	0	0	Planctomycetales (taxonomy_class_95p.txt)	0	0	0	0	0	0	0	0	No	0	0	0	0	0	1	0	0	0	0	0	0	0	0	0	0	0	0	0	0	0	0	0	0	0	0	0	1	0
contig_1759	Bacteria (taxonomy_genus_95p.txt)	0	0	0	0	0	0	0	0	0	0	0	0	0	0	0	0	0	0	unknown	0	0	0	0	0	0	0	0	0	0	0	0	0	0	0	0	0	0	0	0	0	0	0	0	0	0	0	0	0
contig_189	Bacteria (taxonomy_genus_95p.txt)	0	0	0	0	0	0	0	0	0	0	0	0	0	0	0	0	0	0	unknown	0	0	0	0	0	0	0	0	0	0	0	0	0	0	0	0	0	0	0	0	0	0	0	0	0	0	0	0	0
contig_2223	Bacteria (taxonomy_genus_95p.txt)	0	0	0	Proteobacteria (taxonomy_genus_95p.txt)	0	Alphaproteobacteria (taxonomy_genus_95p.txt)	0	0	0	0	0	0	0	0	0	0	0	0	No	0	0	0	0	0	0	0	0	0	0	0	1	0	0	0	0	0	0	0	0	0	0	0	0	0	2	2	1	0
contig_2559	Bacteria (taxonomy_genus_95p.txt)	0	0	Chlamydiae/Verrucomicrobia group (taxonomy_genus_95p.txt)	Verrucomicrobia (taxonomy_genus_95p.txt)	0	Verrucomicrobiae (taxonomy_genus_95p.txt)	0	0	0	Verrucomicrobiales (taxonomy_genus_95p.txt)	0	0	0	Verrucomicrobiaceae (taxonomy_genus_95p.txt)	0	0	0	0	No	0	0	0	0	0	0	0	0	0	0	0	0	0	0	0	0	0	0	0	0	0	0	0	0	0	0	0	0	1
contig_2755	Bacteria (taxonomy_genus_95p.txt)	0	0	Bacteroidetes/Chlorobi group (taxonomy_class_95p.txt)	Bacteroidetes (taxonomy_class_95p.txt)	0	0	0	0	0	0	0	0	0	0	0	0	0	0	No	0	0	0	0	1	0	0	1	0	0	0	0	0	0	0	0	0	0	0	0	0	0	0	0	0	0	0	0	0
contig_3179	Bacteria (taxonomy_genus_95p.txt)	0	0	Bacteroidetes/Chlorobi group (taxonomy_genus_95p.txt)	Bacteroidetes (taxonomy_genus_95p.txt)	0	Sphingobacteriia (taxonomy_class_95p.txt)	0	0	0	Sphingobacteriales (taxonomy_class_95p.txt)	0	0	0	0	0	0	0	uncultured Sphingobacteriales bacterium (taxonomy_class_95p.txt)	No	0	0	0	0	0	0	0	0	0	0	0	0	0	2	0	0	0	0	0	0	0	0	0	0	0	0	1	0	0
contig_3527	Bacteria (taxonomy_genus_95p.txt)	0	0	0	Planctomycetes (taxonomy_genus_95p.txt)	0	Planctomycetia (taxonomy_genus_95p.txt)	0	0	0	Planctomycetales (taxonomy_genus_95p.txt)	0	0	0	Planctomycetaceae (taxonomy_genus_95p.txt)	0	0	0	0	No	0	0	0	0	0	0	0	0	0	0	0	0	0	0	0	0	0	0	0	0	0	0	0	0	0	0	0	0	0
contig_3557	Bacteria (taxonomy_genus_95p.txt)	0	0	0	Proteobacteria (taxonomy_genus_95p.txt)	0	Alphaproteobacteria (taxonomy_genus_95p.txt)	0	0	0	0	0	0	0	0	0	0	0	0	No	0	0	0	1	0	0	0	0	1	0	0	3	0	0	0	0	0	0	0	0	0	0	0	0	0	0	0	0	0
contig_3859	Bacteria (taxonomy_genus_95p.txt)	0	0	0	Chloroflexi (taxonomy_class_95p.txt)	0	0	0	0	0	0	0	0	0	0	0	0	0	0	No	0	0	0	0	0	0	0	0	0	0	0	0	0	0	0	0	0	0	0	0	0	0	0	0	0	1	1	0	0
contig_417	Bacteria (taxonomy_genus_95p.txt)	0	0	0	0	0	0	0	0	0	0	0	0	0	0	0	0	0	0	unknown	0	0	0	0	0	0	0	0	0	0	0	0	0	0	0	0	0	0	0	0	0	0	0	0	0	0	0	0	0
contig_4269	Bacteria (taxonomy_genus_95p.txt)	0	0	0	0	0	0	0	0	0	0	0	0	0	0	0	0	0	0	unknown	0	0	0	0	0	0	0	0	0	0	0	0	0	0	0	0	0	0	0	0	0	0	0	0	0	0	0	0	1
contig_4297	Bacteria (taxonomy_genus_95p.txt)	0	0	0	Chloroflexi (taxonomy_genus_95p.txt)	0	0	0	0	0	0	0	0	0	0	0	0	0	0	No	0	0	0	0	0	0	0	0	0	0	0	0	0	0	0	0	0	0	0	0	0	0	0	0	0	0	0	0	0
contig_4443	Bacteria (taxonomy_genus_95p.txt)	0	0	Fibrobacteres/Acidobacteria group (taxonomy_genus_95p.txt)	Acidobacteria (taxonomy_genus_95p.txt)	0	0	0	0	0	0	0	0	0	0	0	0	0	0	No	0	0	0	0	0	0	0	0	0	0	0	0	0	0	0	0	0	0	0	0	0	0	0	0	0	0	0	0	0
contig_4595	Bacteria (taxonomy_genus_95p.txt)	0	0	0	Proteobacteria (taxonomy_genus_95p.txt)	0	Alphaproteobacteria (taxonomy_genus_95p.txt)	0	0	0	Rhizobiales (taxonomy_genus_95p.txt)	0	0	0	0	0	0	0	0	No	0	0	0	0	0	0	0	0	0	0	0	0	1	0	1	0	0	0	0	0	0	0	0	0	0	0	0	0	0
contig_639	Bacteria (taxonomy_genus_95p.txt)	0	0	Bacteroidetes/Chlorobi group (taxonomy_genus_95p.txt)	0	0	0	0	0	0	0	0	0	0	0	0	0	0	0	unknown	0	1	0	0	0	0	0	0	0	0	0	0	0	0	0	0	0	0	0	0	2	0	0	0	0	0	0	0	0
contig_675	Bacteria (taxonomy_genus_95p.txt)	0	0	0	0	0	0	0	0	0	0	0	0	0	0	0	0	0	0	unknown	0	0	0	0	0	0	0	0	0	0	1	0	0	0	0	0	0	0	0	0	0	0	0	0	0	0	0	0	0
contig_891	Bacteria (taxonomy_genus_95p.txt)	0	0	Bacteroidetes/Chlorobi group (taxonomy_genus_95p.txt)	Bacteroidetes (taxonomy_genus_95p.txt)	0	Flavobacteriia (taxonomy_genus_95p.txt)	0	0	0	Flavobacteriales (taxonomy_genus_95p.txt)	0	0	0	0	0	0	0	0	No	0	0	0	0	0	1	0	0	0	0	0	0	0	0	0	0	0	0	0	0	0	0	0	0	0	0	0	1	0
contig_981	Bacteria (taxonomy_genus_95p.txt)	0	0	0	0	0	0	0	0	0	0	0	0	0	0	0	0	0	0	unknown	0	0	0	0	0	0	0	0	0	0	0	0	0	0	0	0	0	0	0	0	0	0	0	0	0	0	1	0	0
contig_1197	Bacteria (taxonomy_genus_95p.txt)	0	0	Fibrobacteres/Acidobacteria group (taxonomy_genus_95p.txt)	Acidobacteria (taxonomy_genus_95p.txt)	0	Acidobacteriia (taxonomy_genus_95p.txt)	0	0	0	Acidobacteriales (taxonomy_genus_95p.txt)	0	0	0	Acidobacteriaceae (taxonomy_genus_95p.txt)	0	0	Acidobacterium (taxonomy_genus_95p.txt)	uncultured Acidobacterium sp. (taxonomy_genus_95p.txt)	No	0	0	0	0	0	0	0	0	0	0	0	0	0	0	0	0	0	0	0	0	0	0	0	0	0	0	0	0	0
contig_3085	Bacteria (taxonomy_genus_95p.txt)	0	0	Fibrobacteres/Acidobacteria group (taxonomy_genus_95p.txt)	Acidobacteria (taxonomy_genus_95p.txt)	0	Acidobacteriia (taxonomy_genus_95p.txt)	0	0	0	Acidobacteriales (taxonomy_genus_95p.txt)	0	0	0	Acidobacteriaceae (taxonomy_genus_95p.txt)	0	0	Acidobacterium (taxonomy_genus_95p.txt)	uncultured Acidobacterium sp. (taxonomy_genus_95p.txt)	No	0	0	0	0	0	0	0	0	0	0	0	0	0	0	0	0	0	0	0	0	0	0	0	0	0	0	0	0	0
contig_4237	Bacteria (taxonomy_genus_95p.txt)	0	0	Fibrobacteres/Acidobacteria group (taxonomy_genus_95p.txt)	Acidobacteria (taxonomy_genus_95p.txt)	0	0	0	0	0	0	0	0	0	0	0	0	0	0	No	0	0	0	0	0	0	0	0	0	0	0	1	0	0	0	0	0	0	0	0	0	0	0	0	0	0	0	0	0
contig_937	Bacteria (taxonomy_genus_95p.txt)	0	0	Fibrobacteres/Acidobacteria group (taxonomy_class_95p.txt)	Acidobacteria (taxonomy_class_95p.txt)	0	Acidobacteriia (taxonomy_class_95p.txt)	0	0	0	Acidobacteriales (taxonomy_class_95p.txt)	0	0	0	Acidobacteriaceae (taxonomy_class_95p.txt)	0	0	0	0	No	0	0	0	0	0	0	0	0	0	0	0	0	0	0	0	0	0	0	0	0	0	0	0	0	0	0	1	0	0
contig_2247	Bacteria (taxonomy_genus_95p.txt)	0	0	0	Actinobacteria (taxonomy_class_95p.txt)	0	Actinobacteria (taxonomy_class_95p.txt)	0	0	0	0	0	0	0	0	0	0	0	0	No	0	0	0	0	0	0	0	0	0	0	0	0	0	0	0	0	0	0	1	0	0	0	0	0	0	0	0	0	0
contig_789	Bacteria (taxonomy_genus_95p.txt)	0	0	0	Actinobacteria (taxonomy_genus_95p.txt)	0	Actinobacteria (taxonomy_genus_95p.txt)	Actinobacteridae (taxonomy_genus_95p.txt)	0	0	Actinomycetales (taxonomy_genus_95p.txt)	0	0	0	0	0	0	0	0	No	0	0	0	0	0	0	0	0	0	0	0	0	0	0	0	0	0	0	0	0	0	0	0	0	0	0	0	0	1
contig_111	Bacteria (taxonomy_genus_95p.txt)	0	0	Bacteroidetes/Chlorobi group (taxonomy_genus_95p.txt)	Bacteroidetes (taxonomy_genus_95p.txt)	0	0	0	0	0	0	0	0	0	0	0	0	0	0	No	0	0	0	0	0	0	0	0	0	1	0	0	0	0	0	0	0	1	0	0	0	0	0	0	1	0	0	0	0
contig_3479	Bacteria (taxonomy_genus_95p.txt)	0	0	Bacteroidetes/Chlorobi group (taxonomy_genus_95p.txt)	Bacteroidetes (taxonomy_genus_95p.txt)	0	Sphingobacteriia (taxonomy_genus_95p.txt)	0	0	0	Sphingobacteriales (taxonomy_genus_95p.txt)	0	0	0	Saprospiraceae (taxonomy_genus_95p.txt)	0	0	0	0	No	0	0	0	0	0	0	0	1	0	0	0	0	0	0	0	0	0	0	0	0	0	0	0	0	0	0	0	0	0
contig_3613	Bacteria (taxonomy_genus_95p.txt)	0	0	Bacteroidetes/Chlorobi group (taxonomy_genus_95p.txt)	Bacteroidetes (taxonomy_genus_95p.txt)	0	Cytophagia (taxonomy_genus_95p.txt)	0	0	0	Cytophagales (taxonomy_genus_95p.txt)	0	0	0	0	0	0	0	0	No	0	1	0	0	0	0	0	0	0	0	0	0	0	0	0	0	0	0	0	0	0	1	0	0	0	0	0	0	0
contig_3659	Bacteria (taxonomy_genus_95p.txt)	0	0	Bacteroidetes/Chlorobi group (taxonomy_genus_95p.txt)	Bacteroidetes (taxonomy_genus_95p.txt)	0	Cytophagia (taxonomy_genus_95p.txt)	0	0	0	Cytophagales (taxonomy_genus_95p.txt)	0	0	0	Cytophagaceae (taxonomy_genus_95p.txt)	0	0	Runella (taxonomy_genus_95p.txt)	0	No	0	0	0	0	0	0	0	0	0	0	0	0	0	0	0	0	0	0	0	0	0	0	0	0	0	0	0	0	0
contig_389	Bacteria (taxonomy_genus_95p.txt)	0	0	Bacteroidetes/Chlorobi group (taxonomy_genus_95p.txt)	Bacteroidetes (taxonomy_genus_95p.txt)	0	Sphingobacteriia (taxonomy_genus_95p.txt)	0	0	0	Sphingobacteriales (taxonomy_genus_95p.txt)	0	0	0	0	0	0	0	0	No	0	0	0	0	0	0	0	0	0	0	0	0	0	0	2	1	0	0	1	1	0	0	0	0	0	0	0	0	0
contig_4581	Bacteria (taxonomy_genus_95p.txt)	0	0	Bacteroidetes/Chlorobi group (taxonomy_genus_95p.txt)	Bacteroidetes (taxonomy_genus_95p.txt)	0	0	0	0	0	0	0	0	0	0	0	0	0	0	No	0	0	0	0	0	0	0	0	0	0	0	0	0	0	0	0	1	1	0	1	0	0	0	0	0	0	0	0	0
contig_4723	Bacteria (taxonomy_genus_95p.txt)	0	0	Bacteroidetes/Chlorobi group (taxonomy_genus_95p.txt)	Bacteroidetes (taxonomy_genus_95p.txt)	0	Sphingobacteriia (taxonomy_class_95p.txt)	0	0	0	Sphingobacteriales (taxonomy_class_95p.txt)	0	0	0	Saprospiraceae (taxonomy_class_95p.txt)	0	0	0	0	No	0	0	0	0	0	0	0	0	1	0	0	0	0	2	0	0	0	0	0	0	0	0	0	0	0	0	0	0	0
contig_1199	Bacteria (taxonomy_genus_95p.txt)	0	0	0	Chloroflexi (taxonomy_genus_95p.txt)	0	0	0	0	0	0	0	0	0	0	0	0	0	0	No	0	0	0	0	0	0	0	0	0	0	0	0	0	0	0	0	0	0	0	0	0	0	0	0	0	0	0	0	0
contig_2025	Bacteria (taxonomy_genus_95p.txt)	0	0	0	Chloroflexi (taxonomy_genus_95p.txt)	0	0	0	0	0	0	0	0	0	0	0	0	0	0	No	0	0	0	0	0	0	0	0	0	0	0	0	0	0	0	0	0	0	0	0	0	0	0	0	0	0	0	0	1
contig_2869	Bacteria (taxonomy_genus_95p.txt)	0	0	0	Chloroflexi (taxonomy_genus_95p.txt)	0	Caldilineae (taxonomy_genus_95p.txt)	0	0	0	Caldilineales (taxonomy_genus_95p.txt)	0	0	0	Caldilineaceae (taxonomy_genus_95p.txt)	0	0	Caldilinea (taxonomy_genus_95p.txt)	uncultured Caldilinea sp. (taxonomy_genus_95p.txt)	No	0	0	0	0	0	0	0	0	0	0	0	0	0	0	0	0	0	0	0	0	0	0	0	0	0	0	0	0	0
contig_3147	Bacteria (taxonomy_genus_95p.txt)	0	0	0	Chloroflexi (taxonomy_genus_95p.txt)	0	Chloroflexi (taxonomy_genus_95p.txt)	0	0	0	Chloroflexales (taxonomy_genus_95p.txt)	0	0	0	0	0	0	0	0	No	0	0	0	0	0	0	0	4	0	0	0	0	0	0	0	0	0	0	0	0	0	0	0	0	0	0	0	0	0
contig_1289	Bacteria (taxonomy_genus_95p.txt)	0	0	0	Cyanobacteria (taxonomy_genus_95p.txt)	0	0	Oscillatoriophycideae (taxonomy_genus_95p.txt)	0	0	Oscillatoriales (taxonomy_genus_95p.txt)	0	0	0	0	0	0	Leptolyngbya (taxonomy_genus_95p.txt)	0	Yes	0	2	0	0	0	0	0	0	0	1	0	0	0	0	0	0	1	0	1	0	0	0	0	1	0	0	0	0	0
contig_263	Bacteria (taxonomy_genus_95p.txt)	0	0	0	Cyanobacteria (taxonomy_genus_95p.txt)	0	0	0	0	0	Nostocales (taxonomy_genus_95p.txt)	0	0	0	0	0	0	0	0	Yes	0	0	0	0	0	0	0	0	0	0	0	0	0	0	0	0	0	0	0	0	0	0	0	0	0	0	0	0	0
contig_3473	Bacteria (taxonomy_genus_95p.txt)	0	0	0	Cyanobacteria (taxonomy_genus_95p.txt)	0	0	Oscillatoriophycideae (taxonomy_genus_95p.txt)	0	0	Oscillatoriales (taxonomy_genus_95p.txt)	0	0	0	0	0	0	0	0	Yes	0	0	0	0	0	0	0	0	0	0	0	0	0	0	0	0	0	0	0	0	0	0	0	0	0	0	2	4	0
contig_4219	Bacteria (taxonomy_genus_95p.txt)	0	0	0	Cyanobacteria (taxonomy_genus_95p.txt)	0	0	0	0	0	0	0	0	0	0	0	0	0	0	Yes	0	0	0	0	0	0	0	0	0	0	0	0	0	0	0	0	0	0	0	0	0	0	0	0	0	0	1	1	0
contig_727	Bacteria (taxonomy_genus_95p.txt)	0	0	0	Cyanobacteria (taxonomy_genus_95p.txt)	0	0	0	0	0	0	0	0	0	0	0	0	0	0	Yes	0	0	0	0	0	0	1	0	0	0	0	0	0	0	0	0	0	0	0	0	0	0	0	0	1	0	0	0	0
contig_3783	Bacteria (taxonomy_genus_95p.txt)	0	0	0	Deinococcus-Thermus (taxonomy_genus_95p.txt)	0	Deinococci (taxonomy_genus_95p.txt)	0	0	0	Deinococcales (taxonomy_genus_95p.txt)	0	0	0	0	0	0	0	0	No	0	0	0	0	0	1	0	0	0	0	0	0	0	0	0	0	0	0	0	0	0	0	0	0	0	0	0	0	2
contig_3395	Bacteria (taxonomy_genus_95p.txt)	0	0	0	Firmicutes (taxonomy_genus_95p.txt)	0	Clostridia (taxonomy_genus_95p.txt)	0	0	0	Clostridiales (taxonomy_genus_95p.txt)	0	0	0	Clostridiaceae (taxonomy_genus_95p.txt)	0	0	0	0	No	0	0	0	0	0	0	0	0	0	0	0	0	0	0	0	0	0	0	0	0	0	0	0	0	0	0	1	0	0
contig_141	Bacteria (taxonomy_genus_95p.txt)	0	0	0	Firmicutes (taxonomy_genus_95p.txt)	0	Clostridia (taxonomy_genus_95p.txt)	0	0	0	Clostridiales (taxonomy_genus_95p.txt)	0	0	0	0	0	0	0	0	No	0	0	0	0	0	0	0	0	0	0	0	0	0	0	0	0	0	0	0	0	0	0	0	0	0	0	0	0	0
contig_1579	Bacteria (taxonomy_genus_95p.txt)	0	0	0	0	0	0	0	0	0	0	0	0	0	0	0	0	0	0	unknown	0	0	0	0	0	0	0	0	0	0	0	0	0	0	0	0	0	0	0	0	0	0	0	0	0	0	0	0	0
contig_183	Bacteria (taxonomy_genus_95p.txt)	0	0	0	Firmicutes (taxonomy_genus_95p.txt)	0	Clostridia (taxonomy_genus_95p.txt)	0	0	0	Clostridiales (taxonomy_genus_95p.txt)	0	0	0	0	0	0	0	0	No	0	0	0	0	0	0	0	0	0	0	0	0	0	0	0	0	0	0	0	0	0	0	0	0	0	0	0	0	0
contig_1925	Bacteria (taxonomy_genus_95p.txt)	0	0	0	Firmicutes (taxonomy_genus_95p.txt)	0	Clostridia (taxonomy_genus_95p.txt)	0	0	0	Clostridiales (taxonomy_genus_95p.txt)	0	0	0	Clostridiaceae (taxonomy_genus_95p.txt)	0	0	Clostridium (taxonomy_genus_95p.txt)	0	No	0	0	0	0	0	0	0	0	0	0	0	0	0	0	0	0	0	0	0	0	0	0	0	0	0	0	0	0	0
contig_2097	Bacteria (taxonomy_genus_95p.txt)	0	0	0	Firmicutes (taxonomy_genus_95p.txt)	0	Clostridia (taxonomy_genus_95p.txt)	0	0	0	Clostridiales (taxonomy_genus_95p.txt)	0	0	0	Clostridiaceae (taxonomy_genus_95p.txt)	0	0	0	0	No	0	0	0	0	0	0	0	0	1	0	0	0	0	0	0	0	0	0	0	0	0	0	0	0	0	0	0	0	0
contig_333	Bacteria (taxonomy_genus_95p.txt)	0	0	0	Firmicutes (taxonomy_genus_95p.txt)	0	Bacilli (taxonomy_genus_95p.txt)	0	0	0	Bacillales (taxonomy_genus_95p.txt)	0	0	0	Bacillaceae (taxonomy_genus_95p.txt)	0	0	Bacillus (taxonomy_genus_95p.txt)	0	No	0	0	0	0	0	0	0	0	0	0	0	0	0	0	0	0	0	0	0	0	0	0	0	0	0	0	0	1	0
contig_3397	Bacteria (taxonomy_genus_95p.txt)	0	0	0	Firmicutes (taxonomy_genus_95p.txt)	0	Negativicutes (taxonomy_class_95p.txt)	0	0	0	Selenomonadales (taxonomy_class_95p.txt)	0	0	0	Veillonellaceae (taxonomy_class_95p.txt)	0	0	0	uncultured Veillonellaceae bacterium (taxonomy_class_95p.txt)	No	0	0	0	0	0	0	0	0	0	0	0	0	0	0	0	0	0	0	0	0	0	0	0	0	0	0	0	0	0
contig_3413	Bacteria (taxonomy_genus_95p.txt)	0	0	0	Firmicutes (taxonomy_genus_95p.txt)	0	Clostridia (taxonomy_genus_95p.txt)	0	0	0	Clostridiales (taxonomy_genus_95p.txt)	0	0	0	0	0	0	0	0	No	0	0	0	0	0	0	0	0	0	0	0	0	0	0	0	0	0	0	0	0	0	0	0	0	0	0	0	0	0
contig_3447	Bacteria (taxonomy_genus_95p.txt)	0	0	0	Firmicutes (taxonomy_genus_95p.txt)	0	0	0	0	0	0	0	0	0	0	0	0	0	0	No	0	0	0	0	0	0	0	0	0	0	0	0	0	0	0	0	0	0	0	0	0	0	0	0	0	0	0	0	0
contig_3589	Bacteria (taxonomy_genus_95p.txt)	0	0	0	Firmicutes (taxonomy_genus_95p.txt)	0	Clostridia (taxonomy_genus_95p.txt)	0	0	0	Clostridiales (taxonomy_genus_95p.txt)	0	0	0	0	0	0	0	0	No	0	0	0	0	0	0	0	0	0	0	0	0	0	0	0	0	0	0	0	0	0	0	0	0	0	0	0	0	0
contig_3795	Bacteria (taxonomy_genus_95p.txt)	0	0	0	Firmicutes (taxonomy_genus_95p.txt)	0	Clostridia (taxonomy_genus_95p.txt)	0	0	0	Clostridiales (taxonomy_genus_95p.txt)	0	0	0	Clostridiaceae (taxonomy_genus_95p.txt)	0	0	Clostridium (taxonomy_genus_95p.txt)	0	No	0	0	0	0	0	0	0	0	0	0	0	0	0	0	0	0	0	0	0	0	0	0	0	0	0	0	0	0	0
contig_4039	Bacteria (taxonomy_genus_95p.txt)	0	0	0	Firmicutes (taxonomy_genus_95p.txt)	0	Bacilli (taxonomy_genus_95p.txt)	0	0	0	Bacillales (taxonomy_genus_95p.txt)	0	0	0	Bacillaceae (taxonomy_genus_95p.txt)	0	0	Bacillus (taxonomy_genus_95p.txt)	0	No	0	0	0	0	0	0	0	0	0	0	0	0	0	0	0	0	0	0	0	0	0	0	0	0	0	0	0	0	0
contig_4361	Bacteria (taxonomy_genus_95p.txt)	0	0	0	Firmicutes (taxonomy_genus_95p.txt)	0	Bacilli (taxonomy_genus_95p.txt)	0	0	0	Bacillales (taxonomy_genus_95p.txt)	0	0	0	Paenibacillaceae (taxonomy_genus_95p.txt)	0	0	Paenibacillus (taxonomy_genus_95p.txt)	0	No	2	0	0	0	0	0	0	0	0	0	0	0	0	0	0	0	0	0	0	0	0	0	0	0	0	0	0	0	0
contig_4601	Bacteria (taxonomy_genus_95p.txt)	0	0	0	Firmicutes (taxonomy_genus_95p.txt)	0	Clostridia (taxonomy_genus_95p.txt)	0	0	0	Clostridiales (taxonomy_genus_95p.txt)	0	0	0	Clostridiaceae (taxonomy_genus_95p.txt)	0	0	Clostridium (taxonomy_genus_95p.txt)	0	No	0	0	0	0	0	0	0	0	0	0	0	0	0	0	0	0	0	0	0	0	0	0	0	0	0	0	0	0	0
contig_4731	Bacteria (taxonomy_genus_95p.txt)	0	0	0	Firmicutes (taxonomy_genus_95p.txt)	0	Clostridia (taxonomy_genus_95p.txt)	0	0	0	Clostridiales (taxonomy_genus_95p.txt)	0	0	0	Ruminococcaceae (taxonomy_genus_95p.txt)	0	0	0	0	No	0	0	0	0	0	0	0	0	0	0	0	0	0	0	0	0	0	0	0	0	0	0	0	0	0	0	0	0	0
contig_3645	Bacteria (taxonomy_genus_95p.txt)	0	0	0	Planctomycetes (taxonomy_class_95p.txt)	0	Planctomycetia (taxonomy_class_95p.txt)	0	0	0	Planctomycetales (taxonomy_class_95p.txt)	0	0	0	0	0	0	0	0	No	0	0	0	0	0	1	1	0	0	0	0	0	0	0	0	0	0	0	0	0	0	0	0	0	0	0	0	1	0
contig_4499	Bacteria (taxonomy_genus_95p.txt)	0	0	0	Planctomycetes (taxonomy_genus_95p.txt)	0	Planctomycetia (taxonomy_genus_95p.txt)	0	0	0	Planctomycetales (taxonomy_genus_95p.txt)	0	0	0	Planctomycetaceae (taxonomy_genus_95p.txt)	0	0	0	0	No	0	0	0	0	0	0	2	0	0	0	0	0	0	0	0	0	0	0	0	0	0	0	0	0	0	0	0	0	0
contig_4607	Bacteria (taxonomy_genus_95p.txt)	0	0	0	Planctomycetes (taxonomy_genus_95p.txt)	0	Planctomycetia (taxonomy_genus_95p.txt)	0	0	0	Planctomycetales (taxonomy_genus_95p.txt)	0	0	0	Planctomycetaceae (taxonomy_genus_95p.txt)	0	0	Gemmata (taxonomy_genus_95p.txt)	0	No	0	0	0	0	0	0	0	0	0	0	0	0	0	0	0	0	0	0	0	0	0	0	0	0	0	0	2	0	0
contig_219	Bacteria (taxonomy_genus_95p.txt)	0	0	0	Proteobacteria (taxonomy_genus_95p.txt)	0	Deltaproteobacteria (taxonomy_genus_95p.txt)	0	0	0	0	0	0	0	0	0	0	0	uncultured delta proteobacterium (taxonomy_class_95p.txt)	No	0	0	0	0	0	0	1	0	0	0	0	0	0	0	0	0	0	0	0	0	0	0	0	0	0	0	0	0	0
contig_2265	Bacteria (taxonomy_genus_95p.txt)	0	0	0	Proteobacteria (taxonomy_genus_95p.txt)	0	Deltaproteobacteria (taxonomy_class_95p.txt)	0	0	0	0	0	0	0	0	0	0	0	uncultured delta proteobacterium (taxonomy_class_95p.txt)	No	0	0	0	0	0	0	1	0	0	0	0	0	0	0	0	0	0	0	0	0	0	0	0	0	0	0	0	0	1
contig_2291	Bacteria (taxonomy_genus_95p.txt)	0	0	0	Proteobacteria (taxonomy_class_95p.txt)	0	Betaproteobacteria (taxonomy_class_95p.txt)	0	0	0	0	0	0	0	0	0	0	0	0	No	0	0	0	0	0	0	0	0	0	0	0	0	0	0	0	0	0	0	0	0	0	0	0	0	0	0	0	0	0
contig_3635	Bacteria (taxonomy_genus_95p.txt)	0	0	0	Proteobacteria (taxonomy_genus_95p.txt)	0	Gammaproteobacteria (taxonomy_genus_95p.txt)	0	0	0	0	0	0	0	0	0	0	0	0	No	0	0	0	0	0	0	1	0	0	0	0	0	0	1	0	0	0	0	0	0	0	0	0	0	0	0	0	0	0
contig_201	Bacteria (taxonomy_genus_95p.txt)	0	0	0	Proteobacteria (taxonomy_genus_95p.txt)	0	Gammaproteobacteria (taxonomy_genus_95p.txt)	0	0	0	0	0	0	0	0	0	0	0	0	No	0	0	0	0	0	0	0	0	0	0	0	0	0	0	0	0	0	0	0	0	0	0	0	0	0	0	0	0	0
contig_2759	Bacteria (taxonomy_genus_95p.txt)	0	0	0	Proteobacteria (taxonomy_genus_95p.txt)	0	Deltaproteobacteria (taxonomy_genus_95p.txt)	0	0	0	Desulfovibrionales (taxonomy_genus_95p.txt)	0	0	0	Desulfovibrionaceae (taxonomy_genus_95p.txt)	0	0	Desulfovibrio (taxonomy_genus_95p.txt)	0	No	0	0	0	0	0	0	0	0	0	0	0	0	0	0	0	0	0	0	0	0	0	0	0	0	0	0	0	0	0
contig_3255	Bacteria (taxonomy_genus_95p.txt)	0	0	0	Proteobacteria (taxonomy_genus_95p.txt)	0	Alphaproteobacteria (taxonomy_genus_95p.txt)	0	0	0	Rhodobacterales (taxonomy_genus_95p.txt)	0	0	0	Hyphomonadaceae (taxonomy_genus_95p.txt)	0	0	Hirschia (taxonomy_genus_95p.txt)	0	No	0	0	0	0	0	0	0	0	0	0	0	0	0	0	0	0	0	0	0	0	0	0	0	0	0	0	0	0	0
contig_3361	Bacteria (taxonomy_genus_95p.txt)	0	0	0	Proteobacteria (taxonomy_genus_95p.txt)	0	Gammaproteobacteria (taxonomy_genus_95p.txt)	0	0	0	Chromatiales (taxonomy_genus_95p.txt)	0	0	0	Chromatiaceae (taxonomy_genus_95p.txt)	0	0	0	0	No	0	0	0	0	1	0	0	0	0	0	0	0	0	0	0	0	0	0	0	0	0	0	0	0	0	0	0	1	0
contig_3475	Bacteria (taxonomy_genus_95p.txt)	0	0	0	Proteobacteria (taxonomy_genus_95p.txt)	0	Betaproteobacteria (taxonomy_genus_95p.txt)	0	0	0	0	0	0	0	0	0	0	0	0	No	0	0	0	0	0	0	0	0	0	0	0	0	0	0	0	0	0	0	0	0	0	0	0	0	0	0	2	0	1
contig_3651	Bacteria (taxonomy_genus_95p.txt)	0	0	0	Proteobacteria (taxonomy_genus_95p.txt)	0	Deltaproteobacteria (taxonomy_genus_95p.txt)	0	0	0	Myxococcales (taxonomy_genus_95p.txt)	Cystobacterineae (taxonomy_genus_95p.txt)	0	0	Cystobacteraceae (taxonomy_genus_95p.txt)	0	0	0	0	No	0	1	0	0	0	0	0	0	0	0	0	0	0	0	0	0	0	0	0	0	0	0	0	0	0	0	0	0	0
contig_3727	Bacteria (taxonomy_genus_95p.txt)	0	0	0	Proteobacteria (taxonomy_genus_95p.txt)	0	Deltaproteobacteria (taxonomy_genus_95p.txt)	0	0	0	0	0	0	0	0	0	0	0	0	No	1	0	0	1	0	0	1	0	0	1	0	0	0	0	0	0	0	1	0	0	0	0	0	1	0	0	0	0	0
contig_421	Bacteria (taxonomy_genus_95p.txt)	0	0	0	Proteobacteria (taxonomy_genus_95p.txt)	0	Deltaproteobacteria (taxonomy_genus_95p.txt)	0	0	0	Myxococcales (taxonomy_genus_95p.txt)	Sorangiineae (taxonomy_genus_95p.txt)	0	0	0	0	0	0	0	No	0	0	0	0	1	0	0	0	0	0	0	0	0	0	0	0	0	0	0	0	0	0	0	0	0	0	0	0	0
contig_4231	Bacteria (taxonomy_genus_95p.txt)	0	0	0	Proteobacteria (taxonomy_genus_95p.txt)	0	Gammaproteobacteria (taxonomy_genus_95p.txt)	0	0	0	Chromatiales (taxonomy_genus_95p.txt)	0	0	0	0	0	0	0	0	No	0	0	0	0	0	0	0	0	0	0	0	0	0	0	0	0	0	0	0	0	0	0	0	0	0	0	0	0	0
contig_4273	Bacteria (taxonomy_genus_95p.txt)	0	0	0	Proteobacteria (taxonomy_genus_95p.txt)	0	Alphaproteobacteria (taxonomy_genus_95p.txt)	0	0	0	Rhodobacterales (taxonomy_genus_95p.txt)	0	0	0	Rhodobacteraceae (taxonomy_genus_95p.txt)	0	0	Paracoccus (taxonomy_genus_95p.txt)	0	No	0	0	0	0	0	0	0	0	0	0	0	0	0	0	0	0	0	0	0	0	0	0	0	0	0	0	0	0	0
contig_4391	Bacteria (taxonomy_genus_95p.txt)	0	0	0	Proteobacteria (taxonomy_genus_95p.txt)	0	Deltaproteobacteria (taxonomy_genus_95p.txt)	0	0	0	Myxococcales (taxonomy_genus_95p.txt)	0	0	0	0	0	0	0	0	No	0	0	0	0	0	1	0	0	0	0	0	0	0	0	0	0	0	0	0	0	0	0	0	0	0	0	0	0	0
contig_4445	Bacteria (taxonomy_genus_95p.txt)	0	0	0	Proteobacteria (taxonomy_genus_95p.txt)	0	Deltaproteobacteria (taxonomy_genus_95p.txt)	0	0	0	Myxococcales (taxonomy_genus_95p.txt)	Sorangiineae (taxonomy_genus_95p.txt)	0	0	Polyangiaceae (taxonomy_genus_95p.txt)	0	0	0	0	No	0	0	0	0	1	0	1	0	0	0	0	0	0	0	0	0	0	0	0	0	0	0	0	0	0	0	0	1	0
contig_4509	Bacteria (taxonomy_genus_95p.txt)	0	0	0	Proteobacteria (taxonomy_genus_95p.txt)	0	Alphaproteobacteria (taxonomy_genus_95p.txt)	0	0	0	Rhodobacterales (taxonomy_genus_95p.txt)	0	0	0	Rhodobacteraceae (taxonomy_genus_95p.txt)	0	0	0	0	No	0	0	0	0	0	0	0	0	0	0	0	0	0	0	0	0	0	0	0	0	0	0	0	0	0	0	0	0	0
contig_4517	Bacteria (taxonomy_genus_95p.txt)	0	0	0	Proteobacteria (taxonomy_genus_95p.txt)	0	Alphaproteobacteria (taxonomy_genus_95p.txt)	0	0	0	Rhizobiales (taxonomy_genus_95p.txt)	0	0	0	0	0	0	0	0	No	0	0	0	0	1	0	0	0	0	0	0	0	0	0	0	0	0	0	0	0	0	0	0	0	0	0	0	0	1
contig_3543	Bacteria (taxonomy_genus_95p.txt)	0	0	0	Spirochaetes (taxonomy_genus_95p.txt)	0	Spirochaetia (taxonomy_genus_95p.txt)	0	0	0	Spirochaetales (taxonomy_genus_95p.txt)	0	0	0	Leptospiraceae (taxonomy_genus_95p.txt)	0	0	Leptospira (taxonomy_genus_95p.txt)	0	No	0	0	0	0	0	0	0	0	0	0	0	0	0	0	0	0	0	0	1	0	0	0	0	1	0	0	0	0	0
contig_765	Bacteria (taxonomy_genus_95p.txt)	0	0	Chlamydiae/Verrucomicrobia group (taxonomy_genus_95p.txt)	Verrucomicrobia (taxonomy_genus_95p.txt)	0	Verrucomicrobiae (taxonomy_genus_95p.txt)	0	0	0	Verrucomicrobiales (taxonomy_genus_95p.txt)	0	0	0	Verrucomicrobiaceae (taxonomy_genus_95p.txt)	0	0	Verrucomicrobium (taxonomy_genus_95p.txt)	uncultured Verrucomicrobium sp. (taxonomy_genus_95p.txt)	No	0	0	0	0	0	0	0	0	0	0	0	0	0	0	0	0	0	0	0	0	0	0	0	0	0	0	0	0	0
contig_3129	Eukaryota (taxonomy_genus_95p.txt)	0	0	0	0	0	0	0	0	0	0	0	0	0	0	0	0	0	0	unknown	0	0	0	0	0	0	0	0	0	0	0	0	0	0	0	0	0	0	0	0	0	0	0	0	0	0	0	0	0
contig_4621	Eukaryota (taxonomy_genus_95p.txt)	0	0	0	Apicomplexa (taxonomy_genus_95p.txt)	0	Coccidia (taxonomy_genus_95p.txt)	0	0	0	Eucoccidiorida (taxonomy_genus_95p.txt)	0	0	0	0	0	0	0	0	No	0	0	0	0	0	0	0	0	0	0	0	0	0	0	0	0	0	0	0	0	0	0	0	0	0	0	0	0	0
contig_1869	Eukaryota (taxonomy_genus_95p.txt)	0	0	0	Bacillariophyta (taxonomy_genus_95p.txt)	0	0	0	0	0	0	0	0	0	0	0	0	0	0	Yes	0	0	0	0	0	0	0	0	0	0	0	0	0	0	0	0	0	0	0	0	2	0	0	0	0	0	0	0	0
contig_2449	Eukaryota (taxonomy_genus_95p.txt)	0	0	0	Bacillariophyta (taxonomy_genus_95p.txt)	0	0	0	0	0	0	0	0	0	0	0	0	0	0	Yes	1	0	0	0	0	0	0	0	0	0	0	0	0	0	0	0	0	0	0	0	0	0	0	0	0	0	0	0	0
contig_3307	Eukaryota (taxonomy_genus_95p.txt)	0	0	0	Bacillariophyta (taxonomy_genus_95p.txt)	0	0	0	0	0	0	0	0	0	0	0	0	0	0	Yes	0	0	0	0	0	0	0	0	0	0	0	0	0	0	0	0	0	0	0	0	0	0	0	0	0	0	0	0	0
contig_131	Eukaryota (taxonomy_class_95p.txt)	Viridiplantae (taxonomy_class_95p.txt)	0	0	Chlorophyta (taxonomy_class_95p.txt)	0	Chlorophyceae (taxonomy_class_95p.txt)	0	0	0	0	0	0	0	0	0	0	0	0	Yes	0	0	0	0	0	0	0	0	0	0	0	0	0	0	0	0	0	0	0	0	0	0	0	0	0	0	0	0	0
contig_1349	Bacteria (taxonomy_genus_95p.txt)	0	0	0	0	0	0	0	0	0	0	0	0	0	0	0	0	0	0	unknown	0	0	0	0	0	0	0	0	0	0	0	0	0	0	0	0	2	3	0	0	0	0	0	0	0	0	0	0	0
contig_3189	0	0	0	0	0	0	0	0	0	0	0	0	0	0	0	0	0	0	0	unknown	0	0	0	0	0	0	0	0	0	0	0	0	0	0	0	0	0	0	0	0	0	0	0	0	0	0	0	0	0
contig_573	0	0	0	0	0	0	0	0	0	0	0	0	0	0	0	0	0	0	0	unknown	0	0	0	0	0	0	0	0	0	0	0	0	0	0	0	0	0	0	0	0	0	0	0	0	0	0	0	0	0
contig_901	Bacteria (taxonomy_genus_95p.txt)	0	0	Bacteroidetes/Chlorobi group (taxonomy_genus_95p.txt)	Bacteroidetes (taxonomy_genus_95p.txt)	0	0	0	0	0	0	0	0	0	0	0	0	0	0	No	0	0	0	0	0	0	0	0	0	0	0	2	0	1	0	0	0	0	0	0	0	0	0	0	0	0	1	0	0
contig_2373	Bacteria (taxonomy_genus_95p.txt)	0	0	0	Proteobacteria (taxonomy_genus_95p.txt)	0	Alphaproteobacteria (taxonomy_genus_95p.txt)	0	0	0	0	0	0	0	0	0	0	0	0	No	0	1	0	0	0	0	1	0	0	0	0	0	0	0	0	0	0	0	0	0	0	0	0	0	0	0	0	0	0
contig_3111	Bacteria (taxonomy_genus_95p.txt)	0	0	0	Proteobacteria (taxonomy_genus_95p.txt)	0	Alphaproteobacteria (taxonomy_class_95p.txt)	0	0	0	0	0	0	0	0	0	0	0	uncultured alpha proteobacterium (taxonomy_class_95p.txt)	No	0	0	0	0	0	0	1	0	0	0	3	0	0	0	0	0	0	0	0	0	0	0	0	0	0	0	0	0	0
contig_4257	Bacteria (taxonomy_genus_95p.txt)	0	0	0	Proteobacteria (taxonomy_genus_95p.txt)	0	Alphaproteobacteria (taxonomy_genus_95p.txt)	0	0	0	0	0	0	0	0	0	0	0	uncultured alpha proteobacterium (taxonomy_class_95p.txt)	No	0	0	1	0	0	0	0	0	1	0	0	0	0	0	0	0	0	0	0	0	0	0	0	0	0	0	0	0	0
contig_1025	Bacteria (taxonomy_genus_95p.txt)	0	0	0	Proteobacteria (taxonomy_genus_95p.txt)	0	0	0	0	0	0	0	0	0	0	0	0	0	0	No	0	0	0	0	0	0	0	0	0	0	0	0	0	0	0	0	0	0	0	0	0	0	0	0	0	0	0	0	0
contig_1235	Bacteria (taxonomy_genus_95p.txt)	0	0	Bacteroidetes/Chlorobi group (taxonomy_genus_95p.txt)	Bacteroidetes (taxonomy_genus_95p.txt)	0	0	0	0	0	0	0	0	0	0	0	0	0	0	No	0	0	0	0	0	0	0	0	0	0	0	0	0	0	0	0	0	0	2	1	0	0	0	0	0	0	0	0	0
contig_1783	Bacteria (taxonomy_genus_95p.txt)	0	0	0	Firmicutes (taxonomy_genus_95p.txt)	0	Clostridia (taxonomy_genus_95p.txt)	0	0	0	Clostridiales (taxonomy_genus_95p.txt)	0	0	0	0	0	0	0	0	No	0	0	0	0	0	0	0	0	0	0	0	0	0	0	0	0	0	0	0	0	0	0	0	0	0	0	0	0	0
contig_1837	Bacteria (taxonomy_genus_95p.txt)	0	0	0	Firmicutes (taxonomy_genus_95p.txt)	0	Bacilli (taxonomy_genus_95p.txt)	0	0	0	Bacillales (taxonomy_genus_95p.txt)	0	0	0	0	0	0	0	0	No	0	0	0	0	0	0	0	0	0	0	0	0	0	0	0	0	0	0	0	0	0	0	0	0	0	0	0	0	0
contig_2697	Bacteria (taxonomy_genus_95p.txt)	0	0	Chlamydiae/Verrucomicrobia group (taxonomy_genus_95p.txt)	Verrucomicrobia (taxonomy_genus_95p.txt)	0	Verrucomicrobiae (taxonomy_genus_95p.txt)	0	0	0	Verrucomicrobiales (taxonomy_genus_95p.txt)	0	0	0	0	0	0	0	0	No	0	0	0	0	1	0	0	0	1	0	0	0	0	0	0	0	0	0	0	0	0	0	0	0	0	0	0	0	0
contig_329	Bacteria (taxonomy_genus_95p.txt)	0	0	0	Planctomycetes (taxonomy_class_95p.txt)	0	Planctomycetia (taxonomy_class_95p.txt)	0	0	0	0	0	0	0	0	0	0	0	0	No	0	0	0	0	0	0	0	0	0	0	0	0	0	0	0	0	0	0	0	0	0	0	0	0	0	0	0	0	0
contig_3537	Bacteria (taxonomy_genus_95p.txt)	0	0	0	0	0	0	0	0	0	0	0	0	0	0	0	0	0	0	unknown	0	0	0	0	0	2	0	0	0	0	0	1	0	0	0	0	0	0	0	0	0	0	0	0	0	0	0	0	0
contig_3565	Bacteria (taxonomy_genus_95p.txt)	0	0	0	0	0	0	0	0	0	0	0	0	0	0	0	0	0	0	unknown	0	0	0	0	0	0	0	0	0	0	0	0	0	0	0	0	0	0	0	0	0	0	0	0	0	0	0	0	0
contig_357	Bacteria (taxonomy_genus_95p.txt)	0	0	0	0	0	0	0	0	0	0	0	0	0	0	0	0	0	0	unknown	0	0	0	0	0	0	0	0	0	0	0	0	0	0	0	0	0	0	0	0	0	0	0	0	0	0	0	0	0
contig_3667	Bacteria (taxonomy_genus_95p.txt)	0	0	0	Planctomycetes (taxonomy_genus_95p.txt)	0	Planctomycetia (taxonomy_genus_95p.txt)	0	0	0	Planctomycetales (taxonomy_genus_95p.txt)	0	0	0	Planctomycetaceae (taxonomy_genus_95p.txt)	0	0	0	0	No	0	0	0	0	0	0	0	0	0	0	0	1	0	0	0	0	0	0	0	0	0	0	0	0	0	0	0	0	0
contig_371	Bacteria (taxonomy_genus_95p.txt)	0	0	0	Proteobacteria (taxonomy_genus_95p.txt)	0	Alphaproteobacteria (taxonomy_genus_95p.txt)	0	0	0	0	0	0	0	0	0	0	0	0	No	0	0	0	1	0	0	1	0	0	0	0	0	0	0	1	1	0	0	0	0	0	0	0	0	1	0	0	0	0
contig_4247	Bacteria (taxonomy_genus_95p.txt)	0	0	Bacteroidetes/Chlorobi group (taxonomy_genus_95p.txt)	Bacteroidetes (taxonomy_genus_95p.txt)	0	0	0	0	0	0	0	0	0	0	0	0	0	0	No	0	1	0	0	0	0	0	0	0	0	0	0	0	0	0	0	0	0	0	0	0	0	0	0	0	0	0	0	0
contig_4271	Bacteria (taxonomy_genus_95p.txt)	0	0	0	0	0	0	0	0	0	0	0	0	0	0	0	0	0	0	unknown	0	0	0	0	0	1	0	0	0	0	0	0	0	0	0	0	0	0	0	0	0	0	0	0	0	0	0	0	0
contig_4463	Bacteria (taxonomy_genus_95p.txt)	0	0	0	0	0	0	0	0	0	0	0	0	0	0	0	0	0	0	unknown	0	0	0	0	0	0	0	1	0	0	0	0	0	0	0	0	0	0	0	0	0	0	0	0	0	0	0	0	0
contig_4545	Bacteria (taxonomy_genus_95p.txt)	0	0	0	Proteobacteria (taxonomy_genus_95p.txt)	0	Alphaproteobacteria (taxonomy_genus_95p.txt)	0	0	0	Rhizobiales (taxonomy_genus_95p.txt)	0	0	0	0	0	0	0	0	No	0	0	0	0	1	0	0	0	0	0	0	0	0	0	0	0	0	0	0	0	0	0	0	0	0	0	0	0	0
contig_761	Bacteria (taxonomy_genus_95p.txt)	0	0	Bacteroidetes/Chlorobi group (taxonomy_genus_95p.txt)	Bacteroidetes (taxonomy_genus_95p.txt)	0	Flavobacteriia (taxonomy_genus_95p.txt)	0	0	0	Flavobacteriales (taxonomy_genus_95p.txt)	0	0	0	Flavobacteriaceae (taxonomy_genus_95p.txt)	0	0	0	0	No	0	1	0	0	0	0	0	0	0	0	0	0	0	0	0	0	0	0	0	0	0	0	0	0	0	0	0	0	0
contig_2281	Bacteria (taxonomy_genus_95p.txt)	0	0	0	0	0	0	0	0	0	0	0	0	0	0	0	0	0	0	unknown	0	0	0	0	0	0	0	0	0	0	0	0	0	0	0	0	0	0	0	0	0	0	0	0	0	0	0	0	0
contig_2457	Bacteria (taxonomy_genus_95p.txt)	0	0	0	Actinobacteria (taxonomy_class_95p.txt)	0	Actinobacteria (taxonomy_class_95p.txt)	0	0	0	0	0	0	0	0	0	0	0	0	No	0	0	0	0	0	0	0	0	0	0	0	0	0	0	0	0	0	0	0	0	0	0	1	0	0	0	0	0	1
contig_1291	Bacteria (taxonomy_genus_95p.txt)	0	0	0	Actinobacteria (taxonomy_genus_95p.txt)	0	Actinobacteria (taxonomy_genus_95p.txt)	Actinobacteridae (taxonomy_genus_95p.txt)	0	0	Actinomycetales (taxonomy_genus_95p.txt)	0	0	0	0	0	0	0	0	No	0	0	0	0	0	0	0	0	0	0	0	0	0	0	0	0	0	0	0	0	0	0	0	0	0	0	3	0	1
contig_1731	Bacteria (taxonomy_genus_95p.txt)	0	0	0	Actinobacteria (taxonomy_genus_95p.txt)	0	Actinobacteria (taxonomy_genus_95p.txt)	Actinobacteridae (taxonomy_genus_95p.txt)	0	0	Actinomycetales (taxonomy_genus_95p.txt)	Corynebacterineae (taxonomy_genus_95p.txt)	0	0	Corynebacteriaceae (taxonomy_genus_95p.txt)	0	0	Corynebacterium (taxonomy_genus_95p.txt)	0	No	0	0	0	0	0	0	0	0	0	0	0	0	0	0	0	0	0	0	0	0	0	0	0	0	0	0	0	0	0
contig_3525	Bacteria (taxonomy_genus_95p.txt)	0	0	0	Actinobacteria (taxonomy_genus_95p.txt)	0	Actinobacteria (taxonomy_genus_95p.txt)	0	0	0	0	0	0	0	0	0	0	0	0	No	0	0	0	0	0	0	0	0	0	0	0	0	0	0	0	0	0	0	0	0	0	0	0	0	0	0	0	0	1
contig_3693	Bacteria (taxonomy_genus_95p.txt)	0	0	0	Actinobacteria (taxonomy_genus_95p.txt)	0	Actinobacteria (taxonomy_genus_95p.txt)	Actinobacteridae (taxonomy_genus_95p.txt)	0	0	Actinomycetales (taxonomy_genus_95p.txt)	Corynebacterineae (taxonomy_genus_95p.txt)	0	0	Mycobacteriaceae (taxonomy_genus_95p.txt)	0	0	Mycobacterium (taxonomy_genus_95p.txt)	0	No	0	0	0	0	0	0	0	0	0	0	0	0	0	0	0	0	0	0	0	0	0	0	0	0	0	0	0	0	0
contig_1517	Bacteria (taxonomy_genus_95p.txt)	0	0	Bacteroidetes/Chlorobi group (taxonomy_genus_95p.txt)	Bacteroidetes (taxonomy_genus_95p.txt)	0	0	0	0	0	0	0	0	0	0	0	0	0	0	No	0	0	0	0	2	0	0	0	0	0	0	0	0	0	0	0	0	0	0	0	0	0	0	0	0	0	0	0	0
contig_275	Bacteria (taxonomy_genus_95p.txt)	0	0	Bacteroidetes/Chlorobi group (taxonomy_genus_95p.txt)	Bacteroidetes (taxonomy_genus_95p.txt)	0	Sphingobacteriia (taxonomy_class_95p.txt)	0	0	0	Sphingobacteriales (taxonomy_class_95p.txt)	0	0	0	0	0	0	0	0	No	0	0	0	0	0	0	1	0	0	0	1	0	0	0	0	0	0	0	0	0	0	0	0	0	0	0	0	0	0
contig_4511	Bacteria (taxonomy_genus_95p.txt)	0	0	Bacteroidetes/Chlorobi group (taxonomy_genus_95p.txt)	Bacteroidetes (taxonomy_genus_95p.txt)	0	Cytophagia (taxonomy_genus_95p.txt)	0	0	0	Cytophagales (taxonomy_genus_95p.txt)	0	0	0	0	0	0	0	0	No	0	0	0	0	0	0	0	0	0	0	0	0	0	0	0	0	0	0	1	0	0	0	0	0	0	0	0	0	0
contig_799	Bacteria (taxonomy_genus_95p.txt)	0	0	Bacteroidetes/Chlorobi group (taxonomy_genus_95p.txt)	Bacteroidetes (taxonomy_genus_95p.txt)	0	Sphingobacteriia (taxonomy_class_95p.txt)	0	0	0	Sphingobacteriales (taxonomy_class_95p.txt)	0	0	0	Saprospiraceae (taxonomy_class_95p.txt)	0	0	0	uncultured Saprospiraceae bacterium (taxonomy_class_95p.txt)	No	0	0	0	0	0	0	0	0	0	0	0	0	0	0	0	0	0	0	0	0	0	0	0	0	0	0	0	0	0
contig_2737	Bacteria (taxonomy_genus_95p.txt)	0	0	0	Chloroflexi (taxonomy_genus_95p.txt)	0	Chloroflexi (taxonomy_class_95p.txt)	0	0	0	Chloroflexales (taxonomy_class_95p.txt)	0	0	0	0	0	0	0	0	No	0	0	0	0	0	0	0	0	0	0	0	0	0	0	0	0	2	0	1	0	0	0	0	0	0	0	0	0	0
contig_317	Bacteria (taxonomy_genus_95p.txt)	0	0	0	Chloroflexi (taxonomy_genus_95p.txt)	0	0	0	0	0	0	0	0	0	0	0	0	0	0	No	0	0	0	0	1	0	0	0	0	0	0	0	0	0	0	0	0	0	0	0	0	0	0	0	0	0	0	0	0
contig_3633	Bacteria (taxonomy_genus_95p.txt)	0	0	0	Chloroflexi (taxonomy_genus_95p.txt)	0	Chloroflexi (taxonomy_genus_95p.txt)	0	0	0	Chloroflexales (taxonomy_genus_95p.txt)	0	0	0	0	0	0	0	0	No	0	1	0	0	0	0	0	0	0	0	0	0	0	0	0	0	0	0	0	0	0	0	0	0	0	0	0	0	0
contig_3675	Bacteria (taxonomy_genus_95p.txt)	0	0	0	Chloroflexi (taxonomy_genus_95p.txt)	0	0	0	0	0	0	0	0	0	0	0	0	0	0	No	0	0	0	0	0	0	0	0	0	0	0	0	0	0	0	0	0	0	0	0	0	0	0	0	0	0	0	0	0
contig_423	Bacteria (taxonomy_genus_95p.txt)	0	0	0	Chloroflexi (taxonomy_genus_95p.txt)	0	Chloroflexi (taxonomy_genus_95p.txt)	0	0	0	Chloroflexales (taxonomy_genus_95p.txt)	0	0	0	Chloroflexaceae (taxonomy_genus_95p.txt)	0	0	Chloroflexus (taxonomy_genus_95p.txt)	uncultured Chloroflexus sp. (taxonomy_genus_95p.txt)	No	0	0	0	0	0	0	0	0	0	0	0	0	0	0	0	0	0	0	0	0	0	0	0	0	0	0	0	0	0
contig_1163	Bacteria (taxonomy_genus_95p.txt)	0	0	0	Cyanobacteria (taxonomy_genus_95p.txt)	0	0	0	0	0	Stigonematales (taxonomy_genus_95p.txt)	0	0	0	0	0	0	0	0	Yes	0	0	0	0	0	0	0	1	0	0	0	0	0	0	0	0	0	0	0	0	0	0	0	0	0	0	0	0	0
contig_1979	Bacteria (taxonomy_genus_95p.txt)	0	0	0	Cyanobacteria (taxonomy_genus_95p.txt)	0	0	0	0	0	0	0	0	0	0	0	0	0	0	Yes	0	0	0	0	0	0	0	0	0	0	0	0	0	0	0	0	0	0	0	0	0	0	0	0	0	0	0	0	0
contig_3173	Bacteria (taxonomy_genus_95p.txt)	0	0	0	Cyanobacteria (taxonomy_genus_95p.txt)	0	0	Oscillatoriophycideae (taxonomy_genus_95p.txt)	0	0	Oscillatoriales (taxonomy_genus_95p.txt)	0	0	0	0	0	0	Leptolyngbya (taxonomy_genus_95p.txt)	0	Yes	0	0	0	2	0	0	0	0	0	0	0	0	0	0	0	0	0	0	0	0	0	0	0	0	0	0	0	0	0
contig_3381	Bacteria (taxonomy_genus_95p.txt)	0	0	0	Cyanobacteria (taxonomy_genus_95p.txt)	0	0	Oscillatoriophycideae (taxonomy_genus_95p.txt)	0	0	Oscillatoriales (taxonomy_genus_95p.txt)	0	0	0	0	0	0	0	0	Yes	0	0	0	0	0	0	0	0	0	0	0	0	0	0	0	0	0	0	0	0	0	0	0	0	1	0	0	1	0
contig_339	Bacteria (taxonomy_genus_95p.txt)	0	0	0	Cyanobacteria (taxonomy_genus_95p.txt)	0	0	0	0	0	0	0	0	0	0	0	0	0	0	Yes	0	0	0	0	0	0	0	0	0	0	0	0	0	0	0	0	0	0	0	0	0	0	0	0	0	0	0	0	0
contig_4233	Bacteria (taxonomy_genus_95p.txt)	0	0	0	Cyanobacteria (taxonomy_genus_95p.txt)	0	0	Oscillatoriophycideae (taxonomy_genus_95p.txt)	0	0	0	0	0	0	0	0	0	0	0	Yes	0	0	0	1	0	0	0	0	0	0	0	0	0	0	0	0	0	0	0	0	0	0	0	0	0	0	0	0	0
contig_4255	Bacteria (taxonomy_genus_95p.txt)	0	0	0	Cyanobacteria (taxonomy_genus_95p.txt)	0	0	0	0	0	0	0	0	0	0	0	0	0	0	Yes	0	0	0	0	0	0	0	0	0	0	0	0	0	0	0	0	0	0	0	0	0	0	0	0	0	1	0	0	0
contig_461	Bacteria (taxonomy_genus_95p.txt)	0	0	0	Cyanobacteria (taxonomy_genus_95p.txt)	0	0	Oscillatoriophycideae (taxonomy_genus_95p.txt)	0	0	Oscillatoriales (taxonomy_genus_95p.txt)	0	0	0	0	0	0	0	0	Yes	0	0	0	0	0	0	0	0	0	0	0	0	0	0	0	0	0	0	0	0	0	0	0	0	0	0	0	0	0
contig_2105	Bacteria (taxonomy_genus_95p.txt)	0	0	0	Firmicutes (taxonomy_genus_95p.txt)	0	Clostridia (taxonomy_genus_95p.txt)	0	0	0	Clostridiales (taxonomy_genus_95p.txt)	0	0	0	Clostridiaceae (taxonomy_genus_95p.txt)	0	0	Oxobacter (taxonomy_genus_95p.txt)	0	No	0	0	0	0	0	0	0	0	0	0	0	0	0	0	0	0	0	0	0	0	0	0	0	0	0	0	0	0	0
contig_113	Bacteria (taxonomy_genus_95p.txt)	0	0	0	Firmicutes (taxonomy_genus_95p.txt)	0	Clostridia (taxonomy_genus_95p.txt)	0	0	0	Clostridiales (taxonomy_genus_95p.txt)	0	0	0	Clostridiaceae (taxonomy_genus_95p.txt)	0	0	0	0	No	0	0	0	0	0	0	0	0	0	0	0	0	0	0	0	0	0	0	0	0	0	0	0	0	0	0	0	0	0
contig_1287	Bacteria (taxonomy_genus_95p.txt)	0	0	0	Firmicutes (taxonomy_genus_95p.txt)	0	0	0	0	0	0	0	0	0	0	0	0	0	0	No	0	0	0	0	0	0	0	0	0	0	0	0	0	0	0	0	0	0	0	0	0	0	0	0	0	0	0	0	0
contig_169	Bacteria (taxonomy_genus_95p.txt)	0	0	0	Firmicutes (taxonomy_genus_95p.txt)	0	Clostridia (taxonomy_genus_95p.txt)	0	0	0	Clostridiales (taxonomy_genus_95p.txt)	0	0	0	Clostridiaceae (taxonomy_genus_95p.txt)	0	0	Clostridium (taxonomy_genus_95p.txt)	uncultured Clostridium sp. (taxonomy_genus_95p.txt)	No	0	0	0	0	0	0	0	0	0	0	0	0	0	0	0	0	0	0	0	0	0	0	0	0	0	1	0	0	0
contig_2825	Bacteria (taxonomy_genus_95p.txt)	0	0	0	Firmicutes (taxonomy_genus_95p.txt)	0	Bacilli (taxonomy_genus_95p.txt)	0	0	0	Bacillales (taxonomy_genus_95p.txt)	0	0	0	Bacillaceae (taxonomy_genus_95p.txt)	0	0	0	0	No	0	0	0	0	0	0	0	0	0	0	0	0	0	0	0	0	0	0	0	0	0	0	0	0	0	0	0	0	0
contig_3115	Bacteria (taxonomy_genus_95p.txt)	0	0	0	Firmicutes (taxonomy_genus_95p.txt)	0	Clostridia (taxonomy_genus_95p.txt)	0	0	0	Clostridiales (taxonomy_genus_95p.txt)	0	0	0	0	0	0	0	0	No	0	0	0	0	0	0	0	0	0	0	0	0	0	0	0	0	0	0	0	0	0	0	0	0	0	0	0	0	0
contig_3187	Bacteria (taxonomy_genus_95p.txt)	0	0	0	Firmicutes (taxonomy_genus_95p.txt)	0	Clostridia (taxonomy_genus_95p.txt)	0	0	0	Clostridiales (taxonomy_genus_95p.txt)	0	0	0	Peptococcaceae (taxonomy_genus_95p.txt)	0	0	Pelotomaculum (taxonomy_genus_95p.txt)	0	No	0	0	0	0	0	0	0	0	0	0	0	0	0	0	0	0	0	0	0	0	0	0	0	0	0	0	0	0	0
contig_3417	Bacteria (taxonomy_genus_95p.txt)	0	0	0	Firmicutes (taxonomy_genus_95p.txt)	0	Clostridia (taxonomy_genus_95p.txt)	0	0	0	Clostridiales (taxonomy_genus_95p.txt)	0	0	0	Clostridiaceae (taxonomy_genus_95p.txt)	0	0	Clostridium (taxonomy_genus_95p.txt)	0	No	0	0	0	0	0	0	0	0	0	0	0	0	0	0	0	0	0	0	0	0	0	0	0	0	0	0	0	0	0
contig_383	Bacteria (taxonomy_genus_95p.txt)	0	0	0	Firmicutes (taxonomy_genus_95p.txt)	0	Clostridia (taxonomy_genus_95p.txt)	0	0	0	Clostridiales (taxonomy_genus_95p.txt)	0	0	0	Clostridiaceae (taxonomy_genus_95p.txt)	0	0	Clostridium (taxonomy_genus_95p.txt)	0	No	0	0	0	0	0	0	0	0	0	0	0	0	0	0	0	0	0	0	0	0	0	0	0	0	0	0	0	0	0
contig_4339	Bacteria (taxonomy_genus_95p.txt)	0	0	0	Firmicutes (taxonomy_genus_95p.txt)	0	Clostridia (taxonomy_genus_95p.txt)	0	0	0	Clostridiales (taxonomy_genus_95p.txt)	0	0	0	Clostridiales Family XI. Incertae Sedis (taxonomy_genus_95p.txt)	0	0	Sedimentibacter (taxonomy_genus_95p.txt)	0	No	0	0	0	0	0	0	0	0	0	0	0	0	0	0	0	0	0	0	0	0	0	0	0	0	0	0	0	0	0
contig_4617	Bacteria (taxonomy_genus_95p.txt)	0	0	0	Firmicutes (taxonomy_genus_95p.txt)	0	Clostridia (taxonomy_genus_95p.txt)	0	0	0	Clostridiales (taxonomy_genus_95p.txt)	0	0	0	Clostridiaceae (taxonomy_genus_95p.txt)	0	0	0	0	No	0	0	0	0	0	0	0	0	0	0	0	0	0	0	0	0	0	0	0	0	0	0	0	0	0	0	0	0	0
contig_4739	Bacteria (taxonomy_genus_95p.txt)	0	0	0	Firmicutes (taxonomy_genus_95p.txt)	0	Clostridia (taxonomy_genus_95p.txt)	0	0	0	Clostridiales (taxonomy_genus_95p.txt)	0	0	0	Clostridiaceae (taxonomy_genus_95p.txt)	0	0	Clostridium (taxonomy_genus_95p.txt)	0	No	0	0	0	0	0	0	0	0	0	0	0	0	0	0	0	0	0	0	0	0	0	0	0	0	0	0	0	0	0
contig_575	Bacteria (taxonomy_genus_95p.txt)	0	0	0	Gemmatimonadetes (taxonomy_genus_95p.txt)	0	Gemmatimonadetes (taxonomy_genus_95p.txt)	0	0	0	Gemmatimonadales (taxonomy_genus_95p.txt)	0	0	0	Gemmatimonadaceae (taxonomy_genus_95p.txt)	0	0	Gemmatimonas (taxonomy_genus_95p.txt)	uncultured Gemmatimonas sp. (taxonomy_genus_95p.txt)	No	0	1	0	0	0	0	0	0	0	0	0	0	0	0	0	0	1	1	0	0	0	0	0	0	0	0	0	0	0
contig_2903	Bacteria (taxonomy_genus_95p.txt)	0	0	0	Planctomycetes (taxonomy_genus_95p.txt)	0	Planctomycetia (taxonomy_genus_95p.txt)	0	0	0	Planctomycetales (taxonomy_genus_95p.txt)	0	0	0	Planctomycetaceae (taxonomy_genus_95p.txt)	0	0	0	0	No	0	0	0	0	0	0	0	0	0	0	0	0	0	0	0	0	0	0	0	0	0	0	0	0	0	0	0	0	0
contig_3319	Bacteria (taxonomy_genus_95p.txt)	0	0	0	Planctomycetes (taxonomy_genus_95p.txt)	0	Planctomycetia (taxonomy_genus_95p.txt)	0	0	0	Planctomycetales (taxonomy_genus_95p.txt)	0	0	0	Planctomycetaceae (taxonomy_genus_95p.txt)	0	0	0	0	No	0	0	0	0	0	0	0	0	0	0	0	0	0	0	0	0	0	0	0	0	1	0	0	0	0	0	0	0	0
contig_3501	Bacteria (taxonomy_genus_95p.txt)	0	0	0	Planctomycetes (taxonomy_class_95p.txt)	0	0	0	0	0	0	0	0	0	0	0	0	0	0	No	0	0	0	0	1	0	0	0	0	0	0	0	0	0	0	0	0	0	0	0	0	0	0	0	1	0	0	0	0
contig_3503	Bacteria (taxonomy_genus_95p.txt)	0	0	0	Planctomycetes (taxonomy_class_95p.txt)	0	Planctomycetia (taxonomy_class_95p.txt)	0	0	0	Planctomycetales (taxonomy_class_95p.txt)	0	0	0	0	0	0	0	uncultured planctomycete (taxonomy_class_95p.txt)	No	0	0	0	0	0	0	0	0	0	0	0	0	0	0	0	0	0	1	0	0	0	0	0	0	1	0	0	0	0
contig_1091	Bacteria (taxonomy_genus_95p.txt)	0	0	0	Planctomycetes (taxonomy_genus_95p.txt)	0	Planctomycetia (taxonomy_genus_95p.txt)	0	0	0	Planctomycetales (taxonomy_genus_95p.txt)	0	0	0	Planctomycetaceae (taxonomy_genus_95p.txt)	0	0	Gemmata (taxonomy_genus_95p.txt)	0	No	0	0	0	0	0	0	0	0	0	0	0	0	0	0	0	0	0	0	0	0	0	0	0	0	1	0	0	0	0
contig_289	Bacteria (taxonomy_genus_95p.txt)	0	0	0	Planctomycetes (taxonomy_genus_95p.txt)	0	Planctomycetia (taxonomy_genus_95p.txt)	0	0	0	Planctomycetales (taxonomy_genus_95p.txt)	0	0	0	Planctomycetaceae (taxonomy_genus_95p.txt)	0	0	0	0	No	0	0	0	0	0	0	0	0	0	0	0	0	0	0	0	0	0	0	0	0	0	0	0	0	0	0	1	0	0
contig_3009	Bacteria (taxonomy_genus_95p.txt)	0	0	0	Planctomycetes (taxonomy_genus_95p.txt)	0	Planctomycetia (taxonomy_genus_95p.txt)	0	0	0	Planctomycetales (taxonomy_genus_95p.txt)	0	0	0	Planctomycetaceae (taxonomy_genus_95p.txt)	0	0	0	0	No	0	0	0	0	0	0	0	0	0	0	0	0	0	0	0	0	0	0	0	0	0	0	0	0	0	0	0	0	0
contig_3161	Bacteria (taxonomy_genus_95p.txt)	0	0	0	Planctomycetes (taxonomy_genus_95p.txt)	0	Planctomycetia (taxonomy_genus_95p.txt)	0	0	0	Planctomycetales (taxonomy_genus_95p.txt)	0	0	0	Planctomycetaceae (taxonomy_genus_95p.txt)	0	0	Planctomyces (taxonomy_genus_95p.txt)	0	No	0	0	0	0	0	0	0	0	0	0	0	0	0	0	0	0	0	0	0	0	0	0	0	0	0	0	0	0	0
contig_4405	Bacteria (taxonomy_genus_95p.txt)	0	0	0	Planctomycetes (taxonomy_genus_95p.txt)	0	Planctomycetia (taxonomy_genus_95p.txt)	0	0	0	Planctomycetales (taxonomy_genus_95p.txt)	0	0	0	Planctomycetaceae (taxonomy_genus_95p.txt)	0	0	Gemmata (taxonomy_genus_95p.txt)	uncultured Gemmata sp. (taxonomy_genus_95p.txt)	No	0	0	0	0	0	0	0	0	0	0	0	0	0	0	0	0	0	0	0	0	0	0	0	0	0	0	1	0	0
contig_4487	Bacteria (taxonomy_genus_95p.txt)	0	0	0	Planctomycetes (taxonomy_genus_95p.txt)	0	Planctomycetia (taxonomy_genus_95p.txt)	0	0	0	Planctomycetales (taxonomy_genus_95p.txt)	0	0	0	Planctomycetaceae (taxonomy_genus_95p.txt)	0	0	0	0	No	1	0	0	0	0	0	0	0	0	0	0	0	0	0	0	0	0	0	0	0	0	0	0	1	0	0	0	0	0
contig_4539	Bacteria (taxonomy_genus_95p.txt)	0	0	0	Planctomycetes (taxonomy_genus_95p.txt)	0	Planctomycetia (taxonomy_genus_95p.txt)	0	0	0	Planctomycetales (taxonomy_genus_95p.txt)	0	0	0	Planctomycetaceae (taxonomy_genus_95p.txt)	0	0	Gemmata (taxonomy_genus_95p.txt)	uncultured Gemmata sp. (taxonomy_genus_95p.txt)	No	0	0	0	0	0	0	0	0	0	0	0	0	0	0	0	0	0	0	0	0	0	0	0	0	0	0	0	0	0
contig_99	Bacteria (taxonomy_genus_95p.txt)	0	0	0	Planctomycetes (taxonomy_genus_95p.txt)	0	Planctomycetia (taxonomy_genus_95p.txt)	0	0	0	Planctomycetales (taxonomy_genus_95p.txt)	0	0	0	Planctomycetaceae (taxonomy_genus_95p.txt)	0	0	Planctomyces (taxonomy_genus_95p.txt)	0	No	0	0	0	0	0	0	0	0	0	0	0	0	0	0	0	0	0	0	0	0	0	0	0	0	0	0	2	0	0
contig_1405	Bacteria (taxonomy_genus_95p.txt)	0	0	0	Proteobacteria (taxonomy_genus_95p.txt)	0	Deltaproteobacteria (taxonomy_class_95p.txt)	0	0	0	0	0	0	0	0	0	0	0	uncultured delta proteobacterium (taxonomy_class_95p.txt)	No	0	0	0	0	0	0	0	0	2	0	0	0	0	0	0	0	0	0	0	0	0	0	0	0	0	0	0	0	0
contig_161	Bacteria (taxonomy_genus_95p.txt)	0	0	0	Proteobacteria (taxonomy_genus_95p.txt)	0	Deltaproteobacteria (taxonomy_genus_95p.txt)	0	0	0	Myxococcales (taxonomy_genus_95p.txt)	0	0	0	0	0	0	0	0	No	0	0	0	0	0	0	0	0	0	0	0	0	0	0	0	0	0	0	0	0	0	0	0	0	0	0	0	0	0
contig_1907	Bacteria (taxonomy_genus_95p.txt)	0	0	0	Proteobacteria (taxonomy_class_95p.txt)	0	Deltaproteobacteria (taxonomy_class_95p.txt)	0	0	0	0	0	0	0	0	0	0	0	0	No	0	0	0	0	0	0	0	0	0	0	0	0	0	0	0	0	0	0	0	0	0	0	0	0	0	0	0	0	0
contig_211	Bacteria (taxonomy_genus_95p.txt)	0	0	0	Proteobacteria (taxonomy_genus_95p.txt)	0	Deltaproteobacteria (taxonomy_class_95p.txt)	0	0	0	0	0	0	0	0	0	0	0	0	No	0	0	0	0	0	0	0	0	0	0	0	0	3	0	0	0	1	0	0	0	0	0	0	0	0	0	0	0	0
contig_2701	Bacteria (taxonomy_genus_95p.txt)	0	0	0	Proteobacteria (taxonomy_class_95p.txt)	0	Alphaproteobacteria (taxonomy_class_95p.txt)	0	0	0	0	0	0	0	0	0	0	0	0	No	0	0	0	0	1	0	0	1	0	0	0	0	0	0	0	0	0	0	0	0	0	0	0	0	0	0	0	0	0
contig_279	Bacteria (taxonomy_genus_95p.txt)	0	0	0	Proteobacteria (taxonomy_genus_95p.txt)	0	Alphaproteobacteria (taxonomy_genus_95p.txt)	0	0	0	Rhizobiales (taxonomy_genus_95p.txt)	0	0	0	0	0	0	0	0	No	0	0	0	0	0	0	0	0	0	0	0	0	0	0	0	0	0	0	0	0	0	0	0	0	0	0	0	0	0
contig_3521	Bacteria (taxonomy_genus_95p.txt)	0	0	0	Proteobacteria (taxonomy_genus_95p.txt)	0	Deltaproteobacteria (taxonomy_genus_95p.txt)	0	0	0	Myxococcales (taxonomy_genus_95p.txt)	0	0	0	0	0	0	0	0	No	0	0	0	0	0	0	0	0	0	0	0	0	0	0	1	0	0	0	0	0	0	0	0	0	0	0	0	0	0
contig_3835	Bacteria (taxonomy_genus_95p.txt)	0	0	0	Proteobacteria (taxonomy_genus_95p.txt)	0	Alphaproteobacteria (taxonomy_genus_95p.txt)	0	0	0	0	0	0	0	0	0	0	0	uncultured alpha proteobacterium (taxonomy_class_95p.txt)	No	0	0	0	0	1	0	0	0	0	0	0	0	0	0	0	0	0	0	0	0	0	0	0	0	0	0	0	0	0
contig_1325	Bacteria (taxonomy_genus_95p.txt)	0	0	0	Proteobacteria (taxonomy_genus_95p.txt)	0	Gammaproteobacteria (taxonomy_genus_95p.txt)	0	0	0	0	0	0	0	0	0	0	0	0	No	0	0	0	0	0	0	0	0	0	0	0	0	0	0	0	0	0	0	0	0	0	0	0	0	0	0	0	0	0
contig_1807	Bacteria (taxonomy_genus_95p.txt)	0	0	0	Proteobacteria (taxonomy_genus_95p.txt)	0	Alphaproteobacteria (taxonomy_genus_95p.txt)	0	0	0	Rhodospirillales (taxonomy_genus_95p.txt)	0	0	0	Rhodospirillaceae (taxonomy_genus_95p.txt)	0	0	Defluviicoccus (taxonomy_genus_95p.txt)	0	No	0	0	0	0	0	0	0	1	0	0	0	0	0	0	0	0	0	0	0	0	0	0	0	0	0	0	0	0	0
contig_2527	Bacteria (taxonomy_genus_95p.txt)	0	0	0	Proteobacteria (taxonomy_genus_95p.txt)	0	Gammaproteobacteria (taxonomy_genus_95p.txt)	0	0	0	Pseudomonadales (taxonomy_genus_95p.txt)	0	0	0	Moraxellaceae (taxonomy_genus_95p.txt)	0	0	0	0	No	0	0	0	0	0	0	0	0	0	0	0	0	0	0	0	0	0	0	0	0	0	0	0	0	0	0	0	0	0
contig_2975	Bacteria (taxonomy_genus_95p.txt)	0	0	0	Proteobacteria (taxonomy_genus_95p.txt)	0	Gammaproteobacteria (taxonomy_genus_95p.txt)	0	0	0	Oceanospirillales (taxonomy_genus_95p.txt)	0	0	0	Halomonadaceae (taxonomy_genus_95p.txt)	0	0	Halomonas (taxonomy_genus_95p.txt)	0	No	0	0	0	0	0	0	0	0	0	0	0	0	0	0	0	0	0	0	0	0	0	0	0	0	0	0	0	0	0
contig_341	Bacteria (taxonomy_genus_95p.txt)	0	0	0	Proteobacteria (taxonomy_genus_95p.txt)	0	0	0	0	0	0	0	0	0	0	0	0	0	0	No	0	0	0	0	0	0	0	0	0	1	0	0	0	0	0	1	0	0	0	0	0	0	0	0	1	0	0	0	0
contig_3433	Bacteria (taxonomy_genus_95p.txt)	0	0	0	Proteobacteria (taxonomy_genus_95p.txt)	0	Alphaproteobacteria (taxonomy_genus_95p.txt)	0	0	0	Rhodobacterales (taxonomy_genus_95p.txt)	0	0	0	Rhodobacteraceae (taxonomy_genus_95p.txt)	0	0	0	0	No	0	0	0	0	0	0	0	0	0	0	0	0	0	0	0	0	0	0	0	0	0	0	0	0	0	0	0	0	0
contig_3485	Bacteria (taxonomy_genus_95p.txt)	0	0	0	Proteobacteria (taxonomy_genus_95p.txt)	0	Deltaproteobacteria (taxonomy_genus_95p.txt)	0	0	0	Myxococcales (taxonomy_genus_95p.txt)	Sorangiineae (taxonomy_genus_95p.txt)	0	0	Polyangiaceae (taxonomy_genus_95p.txt)	0	0	0	0	No	0	0	0	0	0	2	0	0	0	0	0	0	0	0	0	0	0	0	0	0	0	0	0	0	0	0	0	1	0
contig_3487	Bacteria (taxonomy_genus_95p.txt)	0	0	0	Proteobacteria (taxonomy_genus_95p.txt)	0	Alphaproteobacteria (taxonomy_genus_95p.txt)	0	0	0	Rhizobiales (taxonomy_genus_95p.txt)	0	0	0	Hyphomicrobiaceae (taxonomy_genus_95p.txt)	0	0	0	0	No	0	0	0	0	0	0	0	0	0	0	0	0	0	0	0	0	0	0	0	0	0	0	0	0	0	0	1	0	0
contig_349	Bacteria (taxonomy_genus_95p.txt)	0	0	0	Proteobacteria (taxonomy_genus_95p.txt)	0	Alphaproteobacteria (taxonomy_genus_95p.txt)	0	0	0	0	0	0	0	0	0	0	Micavibrio (taxonomy_genus_95p.txt)	0	No	0	0	0	0	0	0	0	0	0	0	0	0	0	0	0	0	0	0	0	0	0	0	0	0	0	0	0	0	0
contig_3579	Bacteria (taxonomy_genus_95p.txt)	0	0	0	Proteobacteria (taxonomy_genus_95p.txt)	0	Deltaproteobacteria (taxonomy_genus_95p.txt)	0	0	0	Myxococcales (taxonomy_genus_95p.txt)	Sorangiineae (taxonomy_genus_95p.txt)	0	0	Polyangiaceae (taxonomy_genus_95p.txt)	0	0	0	0	No	0	0	0	0	0	0	0	0	0	0	0	0	0	0	0	0	0	0	0	1	0	0	0	0	0	0	0	0	0
contig_3665	0	0	0	0	0	0	0	0	0	0	0	0	0	0	0	0	0	0	0	unknown	0	0	2	0	0	0	0	0	0	0	0	0	0	0	0	0	0	0	0	0	0	0	0	0	0	0	0	0	0
contig_37	Bacteria (taxonomy_genus_95p.txt)	0	0	0	Proteobacteria (taxonomy_genus_95p.txt)	0	Deltaproteobacteria (taxonomy_genus_95p.txt)	0	0	0	Bdellovibrionales (taxonomy_genus_95p.txt)	0	0	0	Bdellovibrionaceae (taxonomy_genus_95p.txt)	0	0	Bdellovibrio (taxonomy_genus_95p.txt)	0	No	0	0	0	0	0	0	0	0	0	0	0	0	0	0	1	0	0	0	0	0	0	0	0	1	0	0	0	0	0
contig_3985	Bacteria (taxonomy_genus_95p.txt)	0	0	0	Proteobacteria (taxonomy_genus_95p.txt)	0	Deltaproteobacteria (taxonomy_genus_95p.txt)	0	0	0	Desulfovibrionales (taxonomy_genus_95p.txt)	0	0	0	0	0	0	0	0	No	0	0	0	0	0	0	0	0	0	0	0	0	0	0	0	1	0	0	0	0	0	0	0	0	0	0	0	0	0
contig_4507	Bacteria (taxonomy_genus_95p.txt)	0	0	0	Proteobacteria (taxonomy_genus_95p.txt)	0	Gammaproteobacteria (taxonomy_genus_95p.txt)	0	0	0	0	0	0	0	0	0	0	0	0	No	0	0	0	0	0	0	0	0	0	0	0	0	0	0	0	0	0	0	0	0	0	0	0	0	0	0	0	0	0
contig_4719	Bacteria (taxonomy_genus_95p.txt)	0	0	0	Proteobacteria (taxonomy_genus_95p.txt)	0	Deltaproteobacteria (taxonomy_genus_95p.txt)	0	0	0	Bdellovibrionales (taxonomy_genus_95p.txt)	0	0	0	Bdellovibrionaceae (taxonomy_genus_95p.txt)	0	0	Bdellovibrio (taxonomy_genus_95p.txt)	uncultured Bdellovibrio sp. (taxonomy_genus_95p.txt)	No	0	0	0	0	0	0	0	0	0	0	0	0	0	0	0	0	0	0	0	0	0	0	0	0	0	0	0	0	0
contig_25	Bacteria (taxonomy_genus_95p.txt)	0	0	Chlamydiae/Verrucomicrobia group (taxonomy_genus_95p.txt)	Verrucomicrobia (taxonomy_genus_95p.txt)	0	Verrucomicrobiae (taxonomy_genus_95p.txt)	0	0	0	Verrucomicrobiales (taxonomy_genus_95p.txt)	0	0	0	Verrucomicrobiaceae (taxonomy_genus_95p.txt)	0	0	0	0	No	0	0	0	0	0	0	0	0	0	0	0	0	0	0	0	0	0	0	0	0	0	0	0	0	0	0	0	0	0
contig_4677	Bacteria (taxonomy_genus_95p.txt)	0	0	Chlamydiae/Verrucomicrobia group (taxonomy_genus_95p.txt)	Verrucomicrobia (taxonomy_genus_95p.txt)	0	0	0	0	0	0	0	0	0	0	0	0	0	0	No	0	0	0	0	0	0	0	0	0	0	3	0	0	0	0	0	0	0	0	0	0	0	0	0	0	0	0	0	0
contig_1897	Eukaryota (taxonomy_genus_95p.txt)	0	0	0	0	0	Heterolobosea (taxonomy_genus_95p.txt)	0	0	0	0	0	0	0	0	0	0	0	0	No	0	0	0	0	0	0	0	0	0	0	0	0	0	0	0	0	0	0	0	0	0	0	0	0	0	0	0	0	0
contig_1937	Eukaryota (taxonomy_genus_95p.txt)	0	0	0	0	0	0	0	0	0	0	0	0	0	0	0	0	0	0	unknown	0	0	0	0	0	0	0	0	0	0	0	0	0	0	0	0	0	0	0	0	0	0	0	0	0	0	0	0	0
contig_3237	Eukaryota (taxonomy_genus_95p.txt)	0	0	0	0	0	0	0	0	0	0	0	0	0	0	0	0	0	0	unknown	0	0	0	0	0	0	0	0	0	0	0	0	0	0	0	0	0	0	0	0	0	0	0	0	0	0	0	0	0
contig_3373	Eukaryota (taxonomy_genus_95p.txt)	0	0	0	0	0	Spirotrichea (taxonomy_genus_95p.txt)	Stichotrichia (taxonomy_genus_95p.txt)	0	0	0	0	0	0	0	0	0	0	0	No	0	0	0	0	0	0	0	0	0	0	0	0	0	0	0	0	0	0	0	0	0	0	0	0	0	0	1	0	0
contig_3721	Eukaryota (taxonomy_genus_95p.txt)	0	0	0	Bacillariophyta (taxonomy_genus_95p.txt)	0	0	0	0	0	0	0	0	0	0	0	0	0	0	Yes	0	0	0	0	0	0	0	0	0	0	0	0	0	0	0	0	0	0	0	0	0	0	0	0	0	0	0	0	0
contig_4179	Eukaryota (taxonomy_genus_95p.txt)	0	0	0	0	0	0	0	0	0	0	0	0	0	0	0	0	0	0	unknown	0	0	0	0	0	0	0	0	0	0	0	0	0	0	0	0	0	0	0	0	0	0	0	0	0	0	0	0	0
contig_4657	Eukaryota (taxonomy_genus_95p.txt)	0	0	0	0	0	Litostomatea (taxonomy_genus_95p.txt)	Haptoria (taxonomy_genus_95p.txt)	0	0	Pleurostomatida (taxonomy_genus_95p.txt)	0	0	0	Litonotidae (taxonomy_genus_95p.txt)	0	0	Loxophyllum (taxonomy_genus_95p.txt)	0	No	0	0	0	0	0	1	0	0	0	0	0	0	0	0	0	0	0	0	0	0	0	0	0	0	0	0	0	0	0
contig_4707	Eukaryota (taxonomy_genus_95p.txt)	0	0	0	0	0	0	0	0	0	0	0	0	0	0	0	0	0	0	unknown	0	0	0	0	0	0	0	1	0	0	0	0	0	0	0	0	0	0	0	0	0	0	0	0	0	0	0	0	0
contig_95	Eukaryota (taxonomy_genus_95p.txt)	0	0	0	0	0	Litostomatea (taxonomy_genus_95p.txt)	Haptoria (taxonomy_genus_95p.txt)	0	0	Haptorida (taxonomy_genus_95p.txt)	0	0	0	Lacrymariidae (taxonomy_genus_95p.txt)	0	0	0	0	No	0	0	0	0	0	0	0	0	0	0	0	0	0	0	0	0	0	0	0	0	0	0	0	0	0	0	0	0	0
contig_191	Eukaryota (taxonomy_genus_95p.txt)	0	0	0	Bacillariophyta (taxonomy_genus_95p.txt)	0	0	0	0	0	0	0	0	0	0	0	0	0	0	Yes	0	0	0	0	0	0	0	0	0	0	0	0	0	0	0	0	0	0	0	0	0	0	0	0	0	0	0	0	0
contig_3005	Eukaryota (taxonomy_genus_95p.txt)	0	0	0	Bacillariophyta (taxonomy_genus_95p.txt)	0	Bacillariophyceae (taxonomy_genus_95p.txt)	0	0	0	0	0	0	0	0	0	0	0	0	Yes	0	0	0	0	0	0	0	0	0	0	0	0	0	0	0	0	0	0	0	0	0	0	0	0	0	0	0	0	0
contig_167	Eukaryota (taxonomy_genus_95p.txt)	Viridiplantae (taxonomy_genus_95p.txt)	0	0	Chlorophyta (taxonomy_genus_95p.txt)	0	Trebouxiophyceae (taxonomy_genus_95p.txt)	0	0	0	Chlorellales (taxonomy_genus_95p.txt)	0	0	0	Oocystaceae (taxonomy_genus_95p.txt)	0	0	0	0	Yes	0	0	0	0	0	0	0	0	0	0	0	0	0	0	0	0	0	0	0	0	0	0	0	0	0	0	0	0	0
contig_3607	Eukaryota (taxonomy_genus_95p.txt)	Viridiplantae (taxonomy_genus_95p.txt)	0	0	Chlorophyta (taxonomy_genus_95p.txt)	0	Chlorophyceae (taxonomy_genus_95p.txt)	0	0	0	0	0	0	0	0	0	0	0	0	Yes	0	0	0	0	0	0	0	0	0	0	0	0	0	0	0	0	0	0	0	0	0	0	0	0	0	0	0	0	0
contig_4691	Eukaryota (taxonomy_genus_95p.txt)	Viridiplantae (taxonomy_genus_95p.txt)	0	0	Chlorophyta (taxonomy_genus_95p.txt)	0	Chlorophyceae (taxonomy_genus_95p.txt)	0	0	0	Sphaeropleales (taxonomy_genus_95p.txt)	0	0	0	Scenedesmaceae (taxonomy_genus_95p.txt)	0	0	0	0	Yes	0	0	0	0	0	0	0	0	0	0	0	0	0	0	0	0	0	0	0	0	0	0	0	0	0	0	0	0	0
contig_4461	Eukaryota (taxonomy_genus_95p.txt)	Metazoa (taxonomy_genus_95p.txt)	0	0	Gastrotricha (taxonomy_genus_95p.txt)	0	0	0	0	0	Chaetonotida (taxonomy_genus_95p.txt)	Paucitubulatina (taxonomy_genus_95p.txt)	0	0	Chaetonotidae (taxonomy_genus_95p.txt)	0	0	0	0	No	0	0	0	0	0	0	0	0	0	0	0	0	0	0	0	0	0	0	0	0	0	0	0	0	0	0	0	0	0
contig_2797	Eukaryota (taxonomy_genus_95p.txt)	Metazoa (taxonomy_genus_95p.txt)	0	0	Porifera (taxonomy_genus_95p.txt)	0	Demospongiae (taxonomy_genus_95p.txt)	Ceractinomorpha (taxonomy_genus_95p.txt)	0	0	Haplosclerida (taxonomy_genus_95p.txt)	0	0	0	0	0	0	0	0	No	0	0	0	0	0	0	0	0	0	0	0	0	0	0	0	0	0	0	0	0	0	0	0	0	0	0	0	0	0
contig_1307	0	0	0	0	0	0	0	0	0	0	0	0	0	0	0	0	0	0	0	unknown	0	0	0	0	0	0	0	0	0	0	0	0	0	0	0	0	0	0	0	0	0	0	0	0	0	0	0	0	0
contig_1947	Bacteria (taxonomy_genus_95p.txt)	0	0	0	0	0	0	0	0	0	0	0	0	0	0	0	0	0	0	unknown	0	0	0	0	0	0	0	0	0	0	0	0	0	0	0	0	0	0	0	0	0	0	0	0	0	0	0	0	0
contig_2179	Eukaryota (taxonomy_genus_95p.txt)	0	0	0	0	0	0	0	0	0	0	0	0	0	0	0	0	0	0	unknown	0	0	0	0	0	0	0	0	0	0	0	0	0	0	0	0	0	0	0	0	0	0	0	0	0	0	0	0	0
contig_2503	Bacteria (taxonomy_genus_95p.txt)	0	0	0	0	0	0	0	0	0	0	0	0	0	0	0	0	0	0	unknown	0	0	0	1	0	0	0	0	0	0	0	0	1	0	0	0	0	1	0	0	0	0	0	0	0	0	0	0	0
contig_2803	0	0	0	0	0	0	0	0	0	0	0	0	0	0	0	0	0	0	0	unknown	0	0	0	0	0	0	0	0	0	0	0	0	0	0	0	0	0	0	0	0	0	0	0	0	0	0	0	0	0
contig_3827	Bacteria (taxonomy_genus_95p.txt)	0	0	0	Cyanobacteria (taxonomy_genus_95p.txt)	0	0	0	0	0	0	0	0	0	0	0	0	0	0	Yes	0	0	0	0	0	0	0	0	0	0	0	0	0	0	0	0	0	0	0	0	0	0	0	0	0	0	0	0	0
contig_4335	0	0	0	0	0	0	0	0	0	0	0	0	0	0	0	0	0	0	0	unknown	0	0	0	0	0	1	0	0	0	0	0	0	0	0	0	0	0	0	0	0	0	0	0	0	0	0	0	0	0
contig_4533	Eukaryota (taxonomy_genus_95p.txt)	0	0	0	0	0	0	0	0	0	0	0	0	0	0	0	0	0	0	unknown	0	0	0	0	0	0	0	0	0	0	0	0	0	0	0	0	0	0	0	0	0	0	0	0	0	0	0	0	0
contig_4685	Bacteria (taxonomy_genus_95p.txt)	0	0	0	Proteobacteria (taxonomy_genus_95p.txt)	0	Betaproteobacteria (taxonomy_genus_95p.txt)	0	0	0	Burkholderiales (taxonomy_genus_95p.txt)	0	0	0	Alcaligenaceae (taxonomy_genus_95p.txt)	0	0	0	0	No	0	0	0	0	0	0	0	0	0	0	0	0	0	0	0	0	0	0	0	0	0	0	0	0	0	0	0	0	0
contig_487	Eukaryota (taxonomy_genus_95p.txt)	0	0	0	0	0	0	0	0	0	0	0	0	0	0	0	0	0	0	unknown	0	0	0	0	0	0	0	0	0	0	0	0	0	0	0	0	0	0	0	0	1	0	0	0	0	0	0	0	0
contig_591	Eukaryota (taxonomy_genus_95p.txt)	0	0	0	Eustigmatophyceae (taxonomy_genus_95p.txt)	0	0	0	0	0	Eustigmatales (taxonomy_genus_95p.txt)	0	0	0	Monodopsidaceae (taxonomy_genus_95p.txt)	0	0	Nannochloropsis (taxonomy_genus_95p.txt)	0	Yes	0	0	0	0	0	0	0	0	0	0	0	0	0	0	0	0	0	0	0	0	0	0	0	0	0	0	0	0	0
contig_593	0	0	0	0	0	0	0	0	0	0	0	0	0	0	0	0	0	0	0	unknown	0	0	0	0	0	0	0	0	0	0	0	0	0	0	0	0	0	0	0	0	0	0	0	0	0	0	0	0	0
contig_1567	Bacteria (taxonomy_genus_95p.txt)	0	0	0	Proteobacteria (taxonomy_genus_95p.txt)	0	Alphaproteobacteria (taxonomy_genus_95p.txt)	0	0	0	Rhodospirillales (taxonomy_genus_95p.txt)	0	0	0	Rhodospirillaceae (taxonomy_genus_95p.txt)	0	0	0	0	No	0	0	0	0	0	0	0	0	0	0	0	0	0	0	0	0	0	0	0	0	0	0	0	0	0	0	0	0	0
contig_2811	Bacteria (taxonomy_genus_95p.txt)	0	0	0	Proteobacteria (taxonomy_class_95p.txt)	0	Deltaproteobacteria (taxonomy_class_95p.txt)	0	0	0	0	0	0	0	0	0	0	0	uncultured delta proteobacterium (taxonomy_class_95p.txt)	No	0	0	0	0	0	0	0	1	0	0	0	0	0	0	0	0	0	0	0	0	0	0	0	0	0	0	0	0	0
contig_3695	Bacteria (taxonomy_genus_95p.txt)	0	0	0	Proteobacteria (taxonomy_genus_95p.txt)	0	Alphaproteobacteria (taxonomy_genus_95p.txt)	0	0	0	0	0	0	0	0	0	0	0	0	No	0	0	0	0	1	0	0	0	0	0	0	0	0	0	0	0	0	0	0	0	0	0	0	0	0	0	2	0	0
contig_957	Bacteria (taxonomy_genus_95p.txt)	0	0	0	Proteobacteria (taxonomy_class_95p.txt)	0	0	0	0	0	0	0	0	0	0	0	0	0	0	No	0	0	0	0	0	0	0	0	0	0	0	0	0	0	0	0	0	0	0	0	0	0	0	0	0	0	0	0	0
contig_107	Bacteria (taxonomy_genus_95p.txt)	0	0	0	0	0	0	0	0	0	0	0	0	0	0	0	0	0	0	unknown	0	0	0	0	0	0	0	0	0	0	0	1	2	0	0	0	0	0	0	0	0	0	0	0	0	0	0	0	0
contig_119	Bacteria (taxonomy_genus_95p.txt)	0	0	Fibrobacteres/Acidobacteria group (taxonomy_genus_95p.txt)	Acidobacteria (taxonomy_genus_95p.txt)	0	Acidobacteriia (taxonomy_genus_95p.txt)	0	0	0	Acidobacteriales (taxonomy_genus_95p.txt)	0	0	0	Acidobacteriaceae (taxonomy_genus_95p.txt)	0	0	0	0	No	0	0	0	0	0	0	0	0	0	0	0	0	0	1	0	0	0	0	0	0	0	0	0	0	0	0	1	0	0
contig_1407	Bacteria (taxonomy_genus_95p.txt)	0	0	0	0	0	0	0	0	0	0	0	0	0	0	0	0	0	0	unknown	0	0	0	0	0	0	0	0	0	0	0	0	0	0	0	0	0	0	0	0	0	0	0	0	0	0	0	0	0
contig_1413	Bacteria (taxonomy_genus_95p.txt)	0	0	0	0	0	0	0	0	0	0	0	0	0	0	0	0	0	0	unknown	0	0	0	0	0	0	0	0	0	0	0	0	0	0	0	0	0	2	0	0	0	0	0	0	0	0	0	0	0
contig_1491	Bacteria (taxonomy_genus_95p.txt)	0	0	Bacteroidetes/Chlorobi group (taxonomy_genus_95p.txt)	Bacteroidetes (taxonomy_genus_95p.txt)	0	Cytophagia (taxonomy_genus_95p.txt)	0	0	0	Cytophagales (taxonomy_genus_95p.txt)	0	0	0	0	0	0	0	0	No	0	0	0	0	0	0	0	0	0	0	0	0	0	0	0	0	0	0	0	0	0	0	0	0	0	0	0	0	0
contig_1551	Bacteria (taxonomy_genus_95p.txt)	0	0	0	Firmicutes (taxonomy_genus_95p.txt)	0	Bacilli (taxonomy_genus_95p.txt)	0	0	0	0	0	0	0	0	0	0	0	0	No	0	0	0	0	0	0	0	0	0	0	0	0	0	0	0	0	0	0	0	0	0	0	0	0	0	0	0	0	0
contig_1733	Bacteria (taxonomy_genus_95p.txt)	0	0	0	Firmicutes (taxonomy_genus_95p.txt)	0	0	0	0	0	0	0	0	0	0	0	0	0	0	No	0	0	0	0	0	0	0	0	0	0	0	0	0	0	0	0	0	0	0	0	0	0	0	0	0	0	0	0	0
contig_1735	Bacteria (taxonomy_genus_95p.txt)	0	0	0	Proteobacteria (taxonomy_genus_95p.txt)	0	Alphaproteobacteria (taxonomy_genus_95p.txt)	0	0	0	0	0	0	0	0	0	0	0	0	No	0	0	0	0	0	1	0	0	0	0	0	1	0	0	0	0	0	2	0	0	0	0	0	0	0	0	0	0	0
contig_1969	Bacteria (taxonomy_genus_95p.txt)	0	0	0	Proteobacteria (taxonomy_genus_95p.txt)	0	Alphaproteobacteria (taxonomy_genus_95p.txt)	0	0	0	0	0	0	0	0	0	0	0	0	No	0	0	0	0	0	0	0	0	0	0	0	0	0	0	0	0	0	0	0	0	0	0	0	0	0	1	0	0	0
contig_2163	Bacteria (taxonomy_genus_95p.txt)	0	0	0	Chloroflexi (taxonomy_genus_95p.txt)	0	0	0	0	0	0	0	0	0	0	0	0	0	0	No	0	0	0	0	1	0	0	0	0	0	0	0	0	0	0	0	0	0	0	0	0	0	0	0	0	0	0	0	0
contig_2173	Bacteria (taxonomy_genus_95p.txt)	0	0	0	Firmicutes (taxonomy_genus_95p.txt)	0	0	0	0	0	0	0	0	0	0	0	0	0	0	No	0	0	0	0	0	0	0	0	0	0	0	0	0	0	0	0	0	0	0	0	0	0	0	0	0	0	0	0	0
contig_2225	Bacteria (taxonomy_genus_95p.txt)	0	0	Bacteroidetes/Chlorobi group (taxonomy_genus_95p.txt)	Bacteroidetes (taxonomy_genus_95p.txt)	0	0	0	0	0	0	0	0	0	0	0	0	0	0	No	0	0	0	0	0	0	0	0	0	0	0	0	0	0	0	1	0	0	0	1	0	0	0	0	0	0	0	0	0
contig_2275	Bacteria (taxonomy_genus_95p.txt)	0	0	0	Chloroflexi (taxonomy_genus_95p.txt)	0	0	0	0	0	0	0	0	0	0	0	0	0	0	No	0	0	0	0	0	0	0	0	0	0	0	0	0	0	0	0	0	0	0	0	0	0	0	0	0	0	0	0	0
contig_2387	Bacteria (taxonomy_genus_95p.txt)	0	0	0	Actinobacteria (taxonomy_genus_95p.txt)	0	Actinobacteria (taxonomy_genus_95p.txt)	Actinobacteridae (taxonomy_genus_95p.txt)	0	0	Actinomycetales (taxonomy_genus_95p.txt)	Micrococcineae (taxonomy_genus_95p.txt)	0	0	0	0	0	0	0	No	0	0	0	0	0	0	0	0	0	0	0	0	0	0	0	0	0	0	0	0	0	0	0	0	0	0	0	0	0
contig_241	Bacteria (taxonomy_genus_95p.txt)	0	0	0	Chloroflexi (taxonomy_class_95p.txt)	0	Anaerolineae (taxonomy_class_95p.txt)	0	0	0	Anaerolineales (taxonomy_class_95p.txt)	0	0	0	Anaerolineaceae (taxonomy_class_95p.txt)	0	0	0	0	No	0	0	0	0	0	0	0	0	0	0	0	0	0	0	0	0	0	0	0	0	0	0	0	0	0	0	0	0	0
contig_2411	Bacteria (taxonomy_genus_95p.txt)	0	0	0	0	0	0	0	0	0	0	0	0	0	0	0	0	0	0	unknown	0	0	0	0	0	0	0	0	0	0	0	0	0	0	0	0	2	0	0	0	0	0	1	0	0	0	0	0	0
contig_2517	Bacteria (taxonomy_genus_95p.txt)	0	0	0	Planctomycetes (taxonomy_class_95p.txt)	0	Planctomycetia (taxonomy_class_95p.txt)	0	0	0	0	0	0	0	0	0	0	0	0	No	0	0	0	0	0	0	0	0	0	0	0	0	0	0	0	0	0	0	0	0	0	0	0	0	0	0	0	0	0
contig_2565	Bacteria (taxonomy_genus_95p.txt)	0	0	0	Proteobacteria (taxonomy_genus_95p.txt)	0	Gammaproteobacteria (taxonomy_genus_95p.txt)	0	0	0	0	0	0	0	0	0	0	0	0	No	0	0	0	0	0	0	0	0	0	0	0	0	3	0	0	1	0	0	0	0	0	0	0	0	0	0	0	0	0
contig_265	Bacteria (taxonomy_genus_95p.txt)	0	0	0	0	0	0	0	0	0	0	0	0	0	0	0	0	0	0	unknown	0	0	0	0	0	0	0	0	0	0	0	1	0	0	0	0	0	0	1	1	0	0	0	0	0	0	0	0	0
contig_2959	Bacteria (taxonomy_genus_95p.txt)	0	0	0	0	0	0	0	0	0	0	0	0	0	0	0	0	0	0	unknown	0	0	0	0	0	0	0	0	0	0	0	0	0	0	0	0	0	0	0	0	0	0	0	0	0	0	1	0	0
contig_3335	Bacteria (taxonomy_genus_95p.txt)	0	0	0	Proteobacteria (taxonomy_genus_95p.txt)	0	Alphaproteobacteria (taxonomy_genus_95p.txt)	0	0	0	Rhodobacterales (taxonomy_genus_95p.txt)	0	0	0	Rhodobacteraceae (taxonomy_genus_95p.txt)	0	0	0	0	No	0	0	0	0	0	0	0	0	0	0	0	0	0	0	0	0	0	0	0	0	0	0	0	0	0	0	0	0	0
contig_3685	Bacteria (taxonomy_genus_95p.txt)	0	0	0	Proteobacteria (taxonomy_class_95p.txt)	0	Deltaproteobacteria (taxonomy_class_95p.txt)	0	0	0	0	0	0	0	0	0	0	0	0	No	1	0	0	0	0	0	0	1	0	0	0	0	0	0	0	0	0	0	0	0	0	0	0	0	0	0	0	1	0
contig_3797	Bacteria (taxonomy_genus_95p.txt)	0	0	0	0	0	0	0	0	0	0	0	0	0	0	0	0	0	0	unknown	0	0	0	0	1	0	0	0	0	0	0	0	0	0	0	0	1	0	0	1	0	0	0	0	0	0	0	0	0
contig_3829	Bacteria (taxonomy_genus_95p.txt)	0	0	0	Actinobacteria (taxonomy_class_95p.txt)	0	Actinobacteria (taxonomy_class_95p.txt)	0	0	0	0	0	0	0	0	0	0	0	0	No	0	0	0	0	0	0	0	0	0	0	0	0	0	0	0	0	0	0	0	0	0	0	0	0	0	0	0	0	0
contig_3929	Bacteria (taxonomy_genus_95p.txt)	0	0	0	0	0	0	0	0	0	0	0	0	0	0	0	0	0	0	unknown	0	0	0	0	0	0	0	0	0	0	0	0	0	0	0	0	0	0	0	0	0	0	0	0	0	0	0	0	0
contig_4067	Bacteria (taxonomy_genus_95p.txt)	0	0	0	0	0	0	0	0	0	0	0	0	0	0	0	0	0	0	unknown	0	0	1	0	0	0	0	0	0	0	0	0	0	0	0	1	0	1	0	0	0	0	0	0	0	0	0	0	0
contig_4347	Bacteria (taxonomy_genus_95p.txt)	0	0	0	Actinobacteria (taxonomy_class_95p.txt)	0	Actinobacteria (taxonomy_class_95p.txt)	0	0	0	0	0	0	0	0	0	0	0	0	No	0	0	0	0	0	0	0	0	0	0	0	0	0	0	1	0	0	0	0	0	0	0	0	0	0	0	0	0	0
contig_4369	Bacteria (taxonomy_genus_95p.txt)	0	0	0	Planctomycetes (taxonomy_class_95p.txt)	0	Planctomycetia (taxonomy_class_95p.txt)	0	0	0	0	0	0	0	0	0	0	0	0	No	0	1	0	0	0	0	0	0	0	0	2	0	0	0	0	0	0	0	0	0	0	0	0	0	0	0	0	0	0
contig_4387	Bacteria (taxonomy_genus_95p.txt)	0	0	0	0	0	0	0	0	0	0	0	0	0	0	0	0	0	0	unknown	0	0	0	0	0	0	0	0	0	0	0	0	0	0	0	0	0	0	0	0	0	0	0	0	0	0	0	0	3
contig_4419	Bacteria (taxonomy_genus_95p.txt)	0	0	0	Proteobacteria (taxonomy_genus_95p.txt)	0	Gammaproteobacteria (taxonomy_genus_95p.txt)	0	0	0	0	0	0	0	0	0	0	0	0	No	0	0	0	0	0	0	0	0	0	0	0	0	0	0	0	0	0	0	0	0	0	0	0	0	0	0	0	0	0
contig_4435	Bacteria (taxonomy_genus_95p.txt)	0	0	0	0	0	0	0	0	0	0	0	0	0	0	0	0	0	0	unknown	0	0	0	0	0	0	0	0	0	0	0	0	0	0	0	0	0	0	0	0	0	0	0	0	0	0	0	0	0
contig_4513	Bacteria (taxonomy_genus_95p.txt)	0	0	0	0	0	0	0	0	0	0	0	0	0	0	0	0	0	0	unknown	0	0	0	0	0	0	0	0	0	0	0	0	0	0	0	0	0	0	0	0	0	0	0	0	0	0	0	0	0
contig_669	Bacteria (taxonomy_genus_95p.txt)	0	0	0	0	0	0	0	0	0	0	0	0	0	0	0	0	0	0	unknown	0	0	0	0	0	2	0	0	0	0	0	0	0	0	0	0	0	0	0	0	0	0	0	0	0	1	1	0	0
contig_833	Bacteria (taxonomy_genus_95p.txt)	0	0	0	Firmicutes (taxonomy_genus_95p.txt)	0	Bacilli (taxonomy_genus_95p.txt)	0	0	0	0	0	0	0	0	0	0	0	0	No	0	0	0	0	0	0	0	0	0	0	0	0	0	0	0	0	0	0	0	0	0	0	0	0	0	0	0	0	0
contig_2929	Bacteria (taxonomy_genus_95p.txt)	0	0	Fibrobacteres/Acidobacteria group (taxonomy_class_95p.txt)	Acidobacteria (taxonomy_class_95p.txt)	0	0	0	0	0	0	0	0	0	0	0	0	0	0	No	0	0	0	0	0	0	0	0	0	0	0	0	0	0	0	0	0	0	0	0	0	0	0	0	0	0	0	0	0
contig_1471	Bacteria (taxonomy_genus_95p.txt)	0	0	Fibrobacteres/Acidobacteria group (taxonomy_genus_95p.txt)	Acidobacteria (taxonomy_genus_95p.txt)	0	Acidobacteriia (taxonomy_genus_95p.txt)	0	0	0	Acidobacteriales (taxonomy_genus_95p.txt)	0	0	0	Acidobacteriaceae (taxonomy_genus_95p.txt)	0	0	Acidobacterium (taxonomy_genus_95p.txt)	uncultured Acidobacterium sp. (taxonomy_genus_95p.txt)	No	0	0	0	0	0	0	0	0	0	0	0	0	0	0	0	0	0	0	0	0	0	0	0	0	0	0	0	0	0
contig_4175	Bacteria (taxonomy_genus_95p.txt)	0	0	Fibrobacteres/Acidobacteria group (taxonomy_genus_95p.txt)	Acidobacteria (taxonomy_genus_95p.txt)	0	0	0	0	0	0	0	0	0	0	0	0	0	0	No	0	0	0	0	0	0	0	0	0	0	0	0	0	0	0	0	0	0	0	0	0	0	0	0	0	0	0	0	0
contig_4645	Bacteria (taxonomy_genus_95p.txt)	0	0	Fibrobacteres/Acidobacteria group (taxonomy_genus_95p.txt)	Acidobacteria (taxonomy_genus_95p.txt)	0	0	0	0	0	0	0	0	0	0	0	0	0	0	No	0	0	0	0	0	0	0	0	0	0	0	0	0	0	0	0	0	0	0	0	0	0	0	0	0	0	0	0	0
contig_127	Bacteria (taxonomy_genus_95p.txt)	0	0	0	Actinobacteria (taxonomy_genus_95p.txt)	0	Actinobacteria (taxonomy_genus_95p.txt)	0	0	0	0	0	0	0	0	0	0	0	0	No	0	0	0	0	0	0	0	0	0	0	0	0	0	0	0	0	0	0	0	0	0	0	0	0	0	0	0	0	0
contig_2413	Bacteria (taxonomy_genus_95p.txt)	0	0	0	Actinobacteria (taxonomy_genus_95p.txt)	0	Actinobacteria (taxonomy_genus_95p.txt)	Actinobacteridae (taxonomy_genus_95p.txt)	0	0	Actinomycetales (taxonomy_genus_95p.txt)	0	0	0	0	0	0	0	0	No	0	0	0	0	0	0	0	0	0	0	0	0	0	0	0	0	0	0	0	0	0	0	0	0	0	0	0	0	0
contig_4655	Bacteria (taxonomy_genus_95p.txt)	0	0	0	Actinobacteria (taxonomy_class_95p.txt)	0	Actinobacteria (taxonomy_class_95p.txt)	0	0	0	0	0	0	0	0	0	0	0	0	No	0	0	0	0	0	0	0	0	0	0	0	1	0	0	0	0	0	0	0	0	0	1	0	0	0	0	0	0	0
contig_1295	Bacteria (taxonomy_genus_95p.txt)	0	0	0	Actinobacteria (taxonomy_genus_95p.txt)	0	Actinobacteria (taxonomy_genus_95p.txt)	Actinobacteridae (taxonomy_genus_95p.txt)	0	0	Actinomycetales (taxonomy_genus_95p.txt)	Propionibacterineae (taxonomy_genus_95p.txt)	0	0	0	0	0	0	0	No	0	0	0	0	0	0	0	0	0	0	0	0	0	0	0	0	0	0	0	0	0	0	0	0	0	0	0	0	0
contig_2579	Bacteria (taxonomy_genus_95p.txt)	0	0	0	Actinobacteria (taxonomy_genus_95p.txt)	0	Actinobacteria (taxonomy_genus_95p.txt)	Rubrobacteridae (taxonomy_genus_95p.txt)	0	0	Solirubrobacterales (taxonomy_genus_95p.txt)	0	0	0	Conexibacteraceae (taxonomy_genus_95p.txt)	0	0	Conexibacter (taxonomy_genus_95p.txt)	uncultured Conexibacter sp. (taxonomy_genus_95p.txt)	No	0	0	0	0	0	0	0	0	0	0	0	0	0	0	0	0	0	0	0	0	0	0	0	0	0	0	0	0	0
contig_2707	Bacteria (taxonomy_genus_95p.txt)	0	0	0	Actinobacteria (taxonomy_genus_95p.txt)	0	Actinobacteria (taxonomy_genus_95p.txt)	Actinobacteridae (taxonomy_genus_95p.txt)	0	0	Actinomycetales (taxonomy_genus_95p.txt)	Corynebacterineae (taxonomy_genus_95p.txt)	0	0	Corynebacteriaceae (taxonomy_genus_95p.txt)	0	0	Corynebacterium (taxonomy_genus_95p.txt)	Corynebacterium accolens (taxonomy_genus_95p.txt)	No	0	0	0	0	0	0	0	0	0	0	0	0	0	0	0	0	0	0	0	0	0	0	0	0	0	0	0	0	0
contig_3	Bacteria (taxonomy_genus_95p.txt)	0	0	0	Actinobacteria (taxonomy_genus_95p.txt)	0	Actinobacteria (taxonomy_genus_95p.txt)	Actinobacteridae (taxonomy_genus_95p.txt)	0	0	Actinomycetales (taxonomy_genus_95p.txt)	Frankineae (taxonomy_genus_95p.txt)	0	0	Sporichthyaceae (taxonomy_genus_95p.txt)	0	0	Sporichthya (taxonomy_genus_95p.txt)	0	No	1	0	0	0	0	1	0	0	0	0	0	0	0	0	0	0	0	0	0	0	0	0	0	0	0	0	0	0	1
contig_3303	Bacteria (taxonomy_genus_95p.txt)	0	0	0	Actinobacteria (taxonomy_genus_95p.txt)	0	Actinobacteria (taxonomy_genus_95p.txt)	Rubrobacteridae (taxonomy_genus_95p.txt)	0	0	Solirubrobacterales (taxonomy_genus_95p.txt)	0	0	0	0	0	0	0	0	No	0	0	0	0	0	1	0	0	0	0	0	0	0	0	0	0	0	0	0	0	0	0	0	0	0	0	0	0	0
contig_369	Bacteria (taxonomy_genus_95p.txt)	0	0	0	Actinobacteria (taxonomy_genus_95p.txt)	0	Actinobacteria (taxonomy_genus_95p.txt)	Actinobacteridae (taxonomy_genus_95p.txt)	0	0	Actinomycetales (taxonomy_genus_95p.txt)	0	0	0	0	0	0	0	0	No	0	0	0	0	0	0	0	0	0	0	0	0	0	0	0	0	0	0	0	0	0	0	0	0	0	0	0	0	0
contig_3715	Bacteria (taxonomy_genus_95p.txt)	0	0	0	Actinobacteria (taxonomy_genus_95p.txt)	0	Actinobacteria (taxonomy_genus_95p.txt)	0	0	0	0	0	0	0	0	0	0	0	0	No	0	0	0	0	0	0	0	0	0	0	0	0	0	0	0	0	0	0	0	0	0	0	0	0	0	0	1	0	0
contig_4243	Bacteria (taxonomy_genus_95p.txt)	0	0	Bacteroidetes/Chlorobi group (taxonomy_class_95p.txt)	Bacteroidetes (taxonomy_class_95p.txt)	0	Sphingobacteriia (taxonomy_class_95p.txt)	0	0	0	Sphingobacteriales (taxonomy_class_95p.txt)	0	0	0	0	0	0	0	0	No	0	0	0	0	0	0	0	0	0	0	0	0	0	0	1	0	0	0	0	1	0	0	0	0	0	0	0	0	0
contig_1221	Bacteria (taxonomy_genus_95p.txt)	0	0	Bacteroidetes/Chlorobi group (taxonomy_genus_95p.txt)	Bacteroidetes (taxonomy_genus_95p.txt)	0	Sphingobacteriia (taxonomy_class_95p.txt)	0	0	0	Sphingobacteriales (taxonomy_class_95p.txt)	0	0	0	0	0	0	0	0	No	0	0	0	0	0	0	0	0	0	0	1	0	0	0	0	0	0	0	0	0	0	0	0	0	0	0	0	0	0
contig_1639	Bacteria (taxonomy_genus_95p.txt)	0	0	Bacteroidetes/Chlorobi group (taxonomy_genus_95p.txt)	Bacteroidetes (taxonomy_genus_95p.txt)	0	Sphingobacteriia (taxonomy_genus_95p.txt)	0	0	0	Sphingobacteriales (taxonomy_genus_95p.txt)	0	0	0	0	0	0	0	0	No	0	0	0	0	0	0	0	1	0	0	0	0	0	0	0	0	0	0	0	0	0	0	0	0	0	0	0	0	0
contig_2321	Bacteria (taxonomy_genus_95p.txt)	0	0	Bacteroidetes/Chlorobi group (taxonomy_genus_95p.txt)	Bacteroidetes (taxonomy_genus_95p.txt)	0	Cytophagia (taxonomy_genus_95p.txt)	0	0	0	Cytophagales (taxonomy_genus_95p.txt)	0	0	0	0	0	0	0	0	No	0	0	1	0	1	0	0	0	0	0	0	0	0	0	0	0	0	0	0	0	0	0	0	0	0	0	0	0	0
contig_2361	Bacteria (taxonomy_genus_95p.txt)	0	0	Bacteroidetes/Chlorobi group (taxonomy_genus_95p.txt)	Bacteroidetes (taxonomy_genus_95p.txt)	0	0	0	0	0	0	0	0	0	0	0	0	0	0	No	0	0	0	0	0	0	0	0	0	0	0	0	0	0	0	0	1	1	0	0	0	0	0	0	0	1	0	0	0
contig_2447	Bacteria (taxonomy_genus_95p.txt)	0	0	Bacteroidetes/Chlorobi group (taxonomy_genus_95p.txt)	Bacteroidetes (taxonomy_genus_95p.txt)	0	0	0	0	0	0	0	0	0	0	0	0	0	0	No	0	0	0	0	0	0	0	0	0	0	0	0	0	0	0	0	0	0	0	1	0	0	0	0	0	0	0	0	0
contig_2459	Bacteria (taxonomy_genus_95p.txt)	0	0	Bacteroidetes/Chlorobi group (taxonomy_genus_95p.txt)	Bacteroidetes (taxonomy_genus_95p.txt)	0	Cytophagia (taxonomy_genus_95p.txt)	0	0	0	Cytophagales (taxonomy_genus_95p.txt)	0	0	0	Cytophagaceae (taxonomy_genus_95p.txt)	0	0	0	0	No	0	0	0	0	0	0	0	0	0	0	0	0	0	0	0	0	0	0	0	0	0	0	0	1	0	0	0	0	0
contig_2841	Bacteria (taxonomy_genus_95p.txt)	0	0	Bacteroidetes/Chlorobi group (taxonomy_genus_95p.txt)	Bacteroidetes (taxonomy_genus_95p.txt)	0	Flavobacteriia (taxonomy_genus_95p.txt)	0	0	0	Flavobacteriales (taxonomy_genus_95p.txt)	0	0	0	Flavobacteriaceae (taxonomy_genus_95p.txt)	0	0	Chryseobacterium (taxonomy_genus_95p.txt)	0	No	0	0	0	0	0	0	0	0	0	0	0	0	0	0	0	0	0	0	0	0	0	0	0	0	0	0	0	0	0
contig_2847	Bacteria (taxonomy_genus_95p.txt)	0	0	Bacteroidetes/Chlorobi group (taxonomy_genus_95p.txt)	Bacteroidetes (taxonomy_genus_95p.txt)	0	0	0	0	0	0	0	0	0	0	0	0	0	0	No	0	0	0	0	0	0	0	0	0	0	0	0	0	0	0	0	0	0	0	0	0	0	0	0	0	0	0	0	0
contig_3171	Bacteria (taxonomy_genus_95p.txt)	0	0	Bacteroidetes/Chlorobi group (taxonomy_genus_95p.txt)	Bacteroidetes (taxonomy_genus_95p.txt)	0	Flavobacteriia (taxonomy_genus_95p.txt)	0	0	0	Flavobacteriales (taxonomy_genus_95p.txt)	0	0	0	Cryomorphaceae (taxonomy_genus_95p.txt)	0	0	Fluviicola (taxonomy_genus_95p.txt)	0	No	0	0	0	0	0	0	0	0	0	0	0	0	0	0	0	0	0	0	0	0	0	0	0	0	0	0	0	0	0
contig_3177	Bacteria (taxonomy_genus_95p.txt)	0	0	Bacteroidetes/Chlorobi group (taxonomy_genus_95p.txt)	Bacteroidetes (taxonomy_genus_95p.txt)	0	Flavobacteriia (taxonomy_genus_95p.txt)	0	0	0	Flavobacteriales (taxonomy_genus_95p.txt)	0	0	0	Flavobacteriaceae (taxonomy_genus_95p.txt)	0	0	Flavobacterium (taxonomy_genus_95p.txt)	0	No	0	0	0	0	0	0	0	0	0	0	0	0	0	0	0	0	0	0	0	0	0	0	0	0	0	0	0	0	0
contig_3499	Bacteria (taxonomy_genus_95p.txt)	0	0	Bacteroidetes/Chlorobi group (taxonomy_genus_95p.txt)	Bacteroidetes (taxonomy_genus_95p.txt)	0	0	0	0	0	0	0	0	0	0	0	0	0	0	No	0	0	0	0	0	0	0	0	0	0	0	0	0	0	0	0	0	0	0	0	0	0	0	0	0	0	1	0	0
contig_3539	Bacteria (taxonomy_genus_95p.txt)	0	0	Bacteroidetes/Chlorobi group (taxonomy_genus_95p.txt)	Bacteroidetes (taxonomy_genus_95p.txt)	0	0	0	0	0	0	0	0	0	0	0	0	0	0	No	0	0	0	0	0	0	0	0	0	0	0	1	0	0	0	0	0	0	0	0	0	0	0	0	0	0	0	0	0
contig_3571	Bacteria (taxonomy_genus_95p.txt)	0	0	Bacteroidetes/Chlorobi group (taxonomy_genus_95p.txt)	Bacteroidetes (taxonomy_genus_95p.txt)	0	Sphingobacteriia (taxonomy_class_95p.txt)	0	0	0	0	0	0	0	0	0	0	0	0	No	0	0	0	0	0	0	0	0	0	1	0	0	0	0	0	0	0	0	0	0	0	0	0	0	0	0	0	0	0
contig_4287	Bacteria (taxonomy_genus_95p.txt)	0	0	Bacteroidetes/Chlorobi group (taxonomy_genus_95p.txt)	Bacteroidetes (taxonomy_genus_95p.txt)	0	Flavobacteriia (taxonomy_genus_95p.txt)	0	0	0	Flavobacteriales (taxonomy_genus_95p.txt)	0	0	0	0	0	0	0	0	No	0	0	0	0	0	0	0	0	0	0	0	0	0	1	0	0	0	0	0	0	0	0	0	0	0	0	0	0	0
contig_667	Bacteria (taxonomy_genus_95p.txt)	0	0	Bacteroidetes/Chlorobi group (taxonomy_genus_95p.txt)	Bacteroidetes (taxonomy_genus_95p.txt)	0	0	0	0	0	0	0	0	0	0	0	0	0	0	No	0	0	0	0	0	0	0	0	0	0	0	1	0	0	0	0	0	0	0	0	0	0	0	0	0	0	0	0	0
contig_823	Bacteria (taxonomy_genus_95p.txt)	0	0	Bacteroidetes/Chlorobi group (taxonomy_genus_95p.txt)	Bacteroidetes (taxonomy_genus_95p.txt)	0	Sphingobacteriia (taxonomy_class_95p.txt)	0	0	0	Sphingobacteriales (taxonomy_class_95p.txt)	0	0	0	0	0	0	0	0	No	0	0	0	0	0	0	0	0	0	0	0	0	0	0	0	0	0	0	0	0	0	0	0	0	0	0	0	0	0
contig_1889	Bacteria (taxonomy_genus_95p.txt)	0	0	0	Chloroflexi (taxonomy_genus_95p.txt)	0	Chloroflexi (taxonomy_genus_95p.txt)	0	0	0	Chloroflexales (taxonomy_genus_95p.txt)	0	0	0	Chloroflexaceae (taxonomy_genus_95p.txt)	0	0	0	0	No	0	0	0	0	0	0	0	0	0	0	1	0	2	0	0	0	0	0	1	0	0	0	0	0	0	0	0	0	0
contig_1923	Bacteria (taxonomy_genus_95p.txt)	0	0	0	Chloroflexi (taxonomy_genus_95p.txt)	0	0	0	0	0	0	0	0	0	0	0	0	0	0	No	0	0	1	0	0	0	0	0	0	0	1	0	0	0	0	0	0	1	0	0	0	0	0	0	0	0	0	0	0
contig_2341	Bacteria (taxonomy_genus_95p.txt)	0	0	0	Chloroflexi (taxonomy_genus_95p.txt)	0	0	0	0	0	0	0	0	0	0	0	0	0	0	No	0	0	0	0	0	0	0	0	0	0	1	0	1	0	0	0	0	0	0	0	0	0	0	0	0	0	0	0	0
contig_2777	Bacteria (taxonomy_genus_95p.txt)	0	0	0	Chloroflexi (taxonomy_genus_95p.txt)	0	Anaerolineae (taxonomy_genus_95p.txt)	0	0	0	Anaerolineales (taxonomy_genus_95p.txt)	0	0	0	Anaerolineaceae (taxonomy_genus_95p.txt)	0	0	0	0	No	0	0	0	0	0	0	0	0	0	0	0	0	0	0	0	0	0	0	0	0	0	0	0	0	0	0	0	0	0
contig_2781	Bacteria (taxonomy_genus_95p.txt)	0	0	0	Chloroflexi (taxonomy_genus_95p.txt)	0	0	0	0	0	0	0	0	0	0	0	0	0	0	No	0	0	0	0	0	0	0	1	0	0	0	0	0	0	0	0	0	0	0	0	0	0	0	0	0	0	0	0	0
contig_3345	Bacteria (taxonomy_genus_95p.txt)	0	0	0	Chloroflexi (taxonomy_genus_95p.txt)	0	Anaerolineae (taxonomy_genus_95p.txt)	0	0	0	Anaerolineales (taxonomy_genus_95p.txt)	0	0	0	Anaerolineaceae (taxonomy_genus_95p.txt)	0	0	0	0	No	0	0	0	0	0	0	0	0	0	0	0	0	0	0	0	0	0	0	0	0	0	0	0	0	0	0	0	0	0
contig_4409	Bacteria (taxonomy_genus_95p.txt)	0	0	0	Chloroflexi (taxonomy_genus_95p.txt)	0	0	0	0	0	0	0	0	0	0	0	0	0	0	No	0	0	0	0	0	0	0	0	0	0	0	0	0	0	0	0	0	0	0	0	0	0	0	0	0	0	0	0	0
contig_4637	Bacteria (taxonomy_genus_95p.txt)	0	0	0	Chloroflexi (taxonomy_genus_95p.txt)	0	Caldilineae (taxonomy_genus_95p.txt)	0	0	0	Caldilineales (taxonomy_genus_95p.txt)	0	0	0	Caldilineaceae (taxonomy_genus_95p.txt)	0	0	Caldilinea (taxonomy_genus_95p.txt)	uncultured Caldilinea sp. (taxonomy_genus_95p.txt)	No	0	0	0	0	0	0	0	0	0	0	0	0	0	0	0	0	0	0	0	0	0	0	0	0	0	0	0	0	0
contig_4757	Bacteria (taxonomy_genus_95p.txt)	0	0	0	Chloroflexi (taxonomy_genus_95p.txt)	0	0	0	0	0	0	0	0	0	0	0	0	0	0	No	0	0	0	0	0	0	0	2	0	0	0	0	0	0	0	0	0	0	0	0	0	0	0	0	0	0	1	0	0
contig_1447	Bacteria (taxonomy_genus_95p.txt)	0	0	0	Cyanobacteria (taxonomy_genus_95p.txt)	0	0	Oscillatoriophycideae (taxonomy_genus_95p.txt)	0	0	Oscillatoriales (taxonomy_genus_95p.txt)	0	0	0	0	0	0	0	0	Yes	0	0	0	0	0	1	0	0	0	0	0	0	0	0	0	0	0	0	0	0	0	0	0	0	0	0	0	0	0
contig_2623	Bacteria (taxonomy_genus_95p.txt)	0	0	0	Cyanobacteria (taxonomy_genus_95p.txt)	0	0	Oscillatoriophycideae (taxonomy_genus_95p.txt)	0	0	Oscillatoriales (taxonomy_genus_95p.txt)	0	0	0	0	0	0	0	0	Yes	0	0	0	0	0	0	0	0	1	0	0	0	0	0	0	0	0	0	0	0	0	0	0	0	0	0	0	0	0
contig_2939	Bacteria (taxonomy_genus_95p.txt)	0	0	0	Cyanobacteria (taxonomy_genus_95p.txt)	0	0	0	0	0	0	0	0	0	0	0	0	0	0	Yes	0	0	0	0	0	0	0	0	0	0	0	0	0	0	0	0	0	0	0	0	0	0	0	0	0	0	0	0	0
contig_3529	Bacteria (taxonomy_genus_95p.txt)	0	0	0	Cyanobacteria (taxonomy_genus_95p.txt)	0	0	Oscillatoriophycideae (taxonomy_genus_95p.txt)	0	0	Chroococcales (taxonomy_genus_95p.txt)	0	0	0	0	0	0	0	0	Yes	0	0	0	0	0	0	0	0	0	0	0	0	0	0	0	0	0	0	0	0	0	0	0	0	0	0	1	0	0
contig_3649	Bacteria (taxonomy_genus_95p.txt)	0	0	0	Cyanobacteria (taxonomy_genus_95p.txt)	0	0	Oscillatoriophycideae (taxonomy_genus_95p.txt)	0	0	0	0	0	0	0	0	0	0	0	Yes	0	0	0	0	0	0	0	0	0	0	0	0	0	0	0	0	0	0	0	0	0	2	0	0	0	0	0	0	0
contig_4343	Bacteria (taxonomy_genus_95p.txt)	0	0	0	Cyanobacteria (taxonomy_genus_95p.txt)	0	0	Oscillatoriophycideae (taxonomy_genus_95p.txt)	0	0	Oscillatoriales (taxonomy_genus_95p.txt)	0	0	0	0	0	0	Oscillatoria (taxonomy_genus_95p.txt)	0	Yes	0	0	0	0	0	0	0	0	0	0	0	0	0	0	0	0	0	0	0	0	0	0	0	0	0	0	0	0	0
contig_4441	Bacteria (taxonomy_genus_95p.txt)	0	0	0	Cyanobacteria (taxonomy_genus_95p.txt)	0	0	0	0	0	0	0	0	0	0	0	0	0	0	Yes	0	0	0	0	0	0	0	0	0	0	0	0	0	0	0	0	0	0	0	0	0	0	0	0	0	0	0	0	0
contig_4467	Bacteria (taxonomy_genus_95p.txt)	0	0	0	Cyanobacteria (taxonomy_genus_95p.txt)	0	0	0	0	0	0	0	0	0	0	0	0	0	0	Yes	0	0	0	0	0	0	0	0	0	0	0	2	0	0	0	0	0	0	0	0	0	0	0	0	0	0	0	0	0
contig_4579	Bacteria (taxonomy_genus_95p.txt)	0	0	0	Cyanobacteria (taxonomy_genus_95p.txt)	0	0	0	0	0	0	0	0	0	0	0	0	0	0	Yes	0	0	0	0	0	0	0	0	0	0	0	0	0	0	0	0	0	0	0	0	0	0	0	0	0	0	0	0	0
contig_4661	Bacteria (taxonomy_genus_95p.txt)	0	0	0	Cyanobacteria (taxonomy_genus_95p.txt)	0	0	0	0	0	0	0	0	0	0	0	0	0	0	Yes	0	0	0	0	0	0	0	0	0	0	0	0	0	0	0	0	0	0	0	0	0	0	0	0	0	0	0	0	0
contig_4695	Bacteria (taxonomy_genus_95p.txt)	0	0	0	Cyanobacteria (taxonomy_genus_95p.txt)	0	0	0	0	0	0	0	0	0	0	0	0	0	0	Yes	0	0	0	0	0	0	0	0	0	0	0	0	0	0	0	0	0	0	0	0	0	0	0	0	0	0	1	0	0
contig_3357	Bacteria (taxonomy_genus_95p.txt)	0	0	0	Firmicutes (taxonomy_genus_95p.txt)	0	Clostridia (taxonomy_genus_95p.txt)	0	0	0	Clostridiales (taxonomy_genus_95p.txt)	0	0	0	0	0	0	0	0	No	1	0	0	0	0	0	0	0	0	0	0	0	0	0	0	0	0	0	0	0	0	0	0	0	0	0	0	0	0
contig_399	Bacteria (taxonomy_genus_95p.txt)	0	0	0	Firmicutes (taxonomy_genus_95p.txt)	0	Clostridia (taxonomy_genus_95p.txt)	0	0	0	Clostridiales (taxonomy_genus_95p.txt)	0	0	0	Clostridiaceae (taxonomy_genus_95p.txt)	0	0	Clostridium (taxonomy_genus_95p.txt)	0	No	0	0	0	0	0	0	0	0	0	0	0	0	0	0	0	0	0	0	0	0	0	0	0	0	0	0	0	0	0
contig_1557	Bacteria (taxonomy_genus_95p.txt)	0	0	0	Firmicutes (taxonomy_genus_95p.txt)	0	Clostridia (taxonomy_genus_95p.txt)	0	0	0	Clostridiales (taxonomy_genus_95p.txt)	0	0	0	Clostridiaceae (taxonomy_genus_95p.txt)	0	0	Clostridium (taxonomy_genus_95p.txt)	0	No	0	0	0	0	0	0	0	0	0	0	0	0	0	0	0	0	0	0	0	0	0	0	0	0	0	0	0	0	0
contig_1607	Bacteria (taxonomy_genus_95p.txt)	0	0	0	Firmicutes (taxonomy_genus_95p.txt)	0	Clostridia (taxonomy_genus_95p.txt)	0	0	0	Clostridiales (taxonomy_genus_95p.txt)	0	0	0	Lachnospiraceae (taxonomy_genus_95p.txt)	0	0	0	0	No	0	0	0	0	0	0	0	0	0	0	0	0	0	0	0	0	0	0	0	0	0	0	0	0	0	0	0	0	0
contig_1645	Bacteria (taxonomy_genus_95p.txt)	0	0	0	Firmicutes (taxonomy_genus_95p.txt)	0	Clostridia (taxonomy_genus_95p.txt)	0	0	0	Clostridiales (taxonomy_genus_95p.txt)	0	0	0	Clostridiaceae (taxonomy_genus_95p.txt)	0	0	Clostridium (taxonomy_genus_95p.txt)	0	No	0	0	0	0	0	0	0	0	0	0	0	0	0	0	0	0	0	0	0	0	0	0	0	0	0	0	0	0	0
contig_1887	Bacteria (taxonomy_genus_95p.txt)	0	0	0	Firmicutes (taxonomy_genus_95p.txt)	0	Clostridia (taxonomy_genus_95p.txt)	0	0	0	Clostridiales (taxonomy_genus_95p.txt)	0	0	0	Clostridiaceae (taxonomy_genus_95p.txt)	0	0	Clostridium (taxonomy_genus_95p.txt)	0	No	0	0	0	0	0	0	0	0	0	0	0	0	0	0	0	0	0	0	0	0	0	0	0	0	0	0	0	0	0
contig_2229	Bacteria (taxonomy_genus_95p.txt)	0	0	0	Firmicutes (taxonomy_genus_95p.txt)	0	Clostridia (taxonomy_genus_95p.txt)	0	0	0	Clostridiales (taxonomy_genus_95p.txt)	0	0	0	Clostridiaceae (taxonomy_genus_95p.txt)	0	0	Clostridium (taxonomy_genus_95p.txt)	0	No	0	0	0	0	0	0	0	0	0	0	0	0	0	0	0	0	0	0	0	0	0	0	0	0	0	0	0	0	0
contig_2385	Bacteria (taxonomy_genus_95p.txt)	0	0	0	Firmicutes (taxonomy_class_95p.txt)	0	Clostridia (taxonomy_class_95p.txt)	0	0	0	Clostridiales (taxonomy_class_95p.txt)	0	0	0	0	0	0	0	0	No	0	0	0	0	0	0	0	0	0	0	0	0	0	0	0	0	0	0	0	0	0	0	0	0	0	0	0	0	0
contig_3139	Bacteria (taxonomy_genus_95p.txt)	0	0	0	Firmicutes (taxonomy_genus_95p.txt)	0	Clostridia (taxonomy_genus_95p.txt)	0	0	0	Clostridiales (taxonomy_genus_95p.txt)	0	0	0	0	0	0	0	0	No	0	0	0	0	0	0	0	0	0	0	0	0	0	0	0	0	0	0	0	0	0	0	0	0	0	0	0	0	0
contig_3637	Bacteria (taxonomy_genus_95p.txt)	0	0	0	Firmicutes (taxonomy_genus_95p.txt)	0	Clostridia (taxonomy_genus_95p.txt)	0	0	0	Clostridiales (taxonomy_genus_95p.txt)	0	0	0	Clostridiaceae (taxonomy_genus_95p.txt)	0	0	Clostridium (taxonomy_genus_95p.txt)	0	No	0	0	0	0	0	0	0	0	0	0	0	0	0	0	0	0	0	0	0	0	0	0	0	0	0	0	0	0	0
contig_3663	Bacteria (taxonomy_genus_95p.txt)	0	0	0	Firmicutes (taxonomy_genus_95p.txt)	0	Clostridia (taxonomy_genus_95p.txt)	0	0	0	Clostridiales (taxonomy_genus_95p.txt)	0	0	0	Clostridiaceae (taxonomy_genus_95p.txt)	0	0	Clostridium (taxonomy_genus_95p.txt)	0	No	0	0	0	0	0	0	0	0	0	0	0	0	0	0	0	0	0	0	0	0	0	0	0	0	0	0	0	0	0
contig_4135	Bacteria (taxonomy_genus_95p.txt)	0	0	0	Firmicutes (taxonomy_genus_95p.txt)	0	Clostridia (taxonomy_genus_95p.txt)	0	0	0	Clostridiales (taxonomy_genus_95p.txt)	0	0	0	0	0	0	0	0	No	0	0	0	0	0	0	0	0	0	0	0	0	0	0	0	0	0	0	0	0	0	0	0	0	0	0	0	0	0
contig_4357	Bacteria (taxonomy_genus_95p.txt)	0	0	0	Firmicutes (taxonomy_genus_95p.txt)	0	Bacilli (taxonomy_genus_95p.txt)	0	0	0	Bacillales (taxonomy_genus_95p.txt)	0	0	0	Bacillaceae (taxonomy_genus_95p.txt)	0	0	Bacillus (taxonomy_genus_95p.txt)	0	No	0	0	0	0	0	0	0	0	0	0	0	0	0	0	0	0	0	0	0	0	0	0	0	0	0	0	0	0	0
contig_4437	Bacteria (taxonomy_genus_95p.txt)	0	0	0	Firmicutes (taxonomy_genus_95p.txt)	0	Clostridia (taxonomy_genus_95p.txt)	0	0	0	Clostridiales (taxonomy_genus_95p.txt)	0	0	0	Clostridiaceae (taxonomy_genus_95p.txt)	0	0	Clostridium (taxonomy_genus_95p.txt)	Clostridium frigidicarnis (taxonomy_genus_95p.txt)	No	0	0	0	0	0	0	0	0	0	0	0	0	0	0	0	0	0	0	0	0	0	0	0	0	0	0	0	0	0
contig_4501	Bacteria (taxonomy_genus_95p.txt)	0	0	0	Firmicutes (taxonomy_genus_95p.txt)	0	Bacilli (taxonomy_genus_95p.txt)	0	0	0	Bacillales (taxonomy_genus_95p.txt)	0	0	0	Paenibacillaceae (taxonomy_genus_95p.txt)	0	0	Cohnella (taxonomy_genus_95p.txt)	0	No	0	0	0	0	0	0	0	0	0	0	0	0	0	0	0	0	0	0	0	0	0	0	0	0	0	0	0	0	0
contig_4593	Bacteria (taxonomy_genus_95p.txt)	0	0	0	Firmicutes (taxonomy_genus_95p.txt)	0	Clostridia (taxonomy_genus_95p.txt)	0	0	0	Clostridiales (taxonomy_genus_95p.txt)	0	0	0	Peptococcaceae (taxonomy_genus_95p.txt)	0	0	0	0	No	0	0	0	0	0	0	0	0	0	0	0	0	0	0	0	0	0	0	0	0	0	0	0	0	0	0	0	0	0
contig_4743	Bacteria (taxonomy_genus_95p.txt)	0	0	0	Firmicutes (taxonomy_genus_95p.txt)	0	Clostridia (taxonomy_genus_95p.txt)	0	0	0	Clostridiales (taxonomy_genus_95p.txt)	0	0	0	0	0	0	0	0	No	0	0	0	0	0	0	0	0	0	0	0	0	0	0	0	0	0	0	0	0	0	0	0	0	0	0	0	0	0
contig_987	Bacteria (taxonomy_genus_95p.txt)	0	0	0	Firmicutes (taxonomy_genus_95p.txt)	0	0	0	0	0	0	0	0	0	0	0	0	0	0	No	0	0	0	0	0	0	0	0	0	0	0	0	0	0	0	0	0	0	0	0	0	0	0	0	0	0	0	0	0
contig_4253	Bacteria (taxonomy_genus_95p.txt)	0	0	0	Gemmatimonadetes (taxonomy_genus_95p.txt)	0	Gemmatimonadetes (taxonomy_genus_95p.txt)	0	0	0	Gemmatimonadales (taxonomy_genus_95p.txt)	0	0	0	Gemmatimonadaceae (taxonomy_genus_95p.txt)	0	0	Gemmatimonas (taxonomy_genus_95p.txt)	0	No	0	0	0	0	0	0	0	0	0	0	0	0	0	0	0	0	0	0	0	0	0	0	0	0	0	0	0	0	0
contig_347	Bacteria (taxonomy_genus_95p.txt)	0	0	0	Gemmatimonadetes (taxonomy_genus_95p.txt)	0	Gemmatimonadetes (taxonomy_genus_95p.txt)	0	0	0	Gemmatimonadales (taxonomy_genus_95p.txt)	0	0	0	Gemmatimonadaceae (taxonomy_genus_95p.txt)	0	0	Gemmatimonas (taxonomy_genus_95p.txt)	uncultured Gemmatimonas sp. (taxonomy_genus_95p.txt)	No	0	0	0	0	0	0	0	0	0	0	0	0	0	0	0	0	0	0	0	0	0	0	0	0	0	0	0	0	0
contig_4371	Bacteria (taxonomy_genus_95p.txt)	0	0	0	Gemmatimonadetes (taxonomy_genus_95p.txt)	0	Gemmatimonadetes (taxonomy_genus_95p.txt)	0	0	0	Gemmatimonadales (taxonomy_genus_95p.txt)	0	0	0	Gemmatimonadaceae (taxonomy_genus_95p.txt)	0	0	Gemmatimonas (taxonomy_genus_95p.txt)	uncultured Gemmatimonas sp. (taxonomy_genus_95p.txt)	No	0	0	0	0	0	0	0	0	0	0	0	0	0	0	0	0	0	0	0	0	0	0	0	0	0	0	0	0	0
contig_1081	Bacteria (taxonomy_genus_95p.txt)	0	0	0	Planctomycetes (taxonomy_genus_95p.txt)	0	Planctomycetia (taxonomy_class_95p.txt)	0	0	0	Planctomycetales (taxonomy_class_95p.txt)	0	0	0	0	0	0	0	0	No	0	0	0	0	0	0	0	0	0	0	0	0	0	0	0	0	0	0	0	0	0	0	0	0	0	0	1	0	0
contig_1643	Bacteria (taxonomy_genus_95p.txt)	0	0	0	Proteobacteria (taxonomy_genus_95p.txt)	0	Gammaproteobacteria (taxonomy_genus_95p.txt)	0	0	0	0	0	0	0	0	0	0	0	0	No	0	0	0	0	0	0	0	0	0	0	0	0	0	0	0	0	0	0	0	0	0	0	0	0	0	0	0	0	0
contig_1877	Bacteria (taxonomy_genus_95p.txt)	0	0	0	Planctomycetes (taxonomy_class_95p.txt)	0	Planctomycetia (taxonomy_class_95p.txt)	0	0	0	Planctomycetales (taxonomy_class_95p.txt)	0	0	0	0	0	0	0	0	No	0	0	0	0	0	0	0	0	0	0	0	0	0	0	0	0	0	0	0	0	0	0	0	0	0	0	4	0	0
contig_2861	Bacteria (taxonomy_genus_95p.txt)	0	0	0	Planctomycetes (taxonomy_class_95p.txt)	0	0	0	0	0	0	0	0	0	0	0	0	0	0	No	0	0	0	0	0	0	0	0	0	0	0	0	0	0	0	0	0	0	0	0	0	0	0	0	0	0	0	0	0
contig_4279	Bacteria (taxonomy_genus_95p.txt)	0	0	0	Planctomycetes (taxonomy_genus_95p.txt)	0	0	0	0	0	0	0	0	0	0	0	0	0	0	No	0	0	0	0	0	0	1	0	0	0	0	0	0	0	0	0	0	0	0	0	0	0	0	0	0	0	0	0	0
contig_4449	Bacteria (taxonomy_genus_95p.txt)	0	0	0	Planctomycetes (taxonomy_class_95p.txt)	0	Planctomycetia (taxonomy_class_95p.txt)	0	0	0	Planctomycetales (taxonomy_class_95p.txt)	0	0	0	0	0	0	0	uncultured planctomycete (taxonomy_class_95p.txt)	No	0	0	0	0	0	0	0	0	0	0	0	0	0	0	0	0	0	0	0	0	0	0	0	0	0	0	0	0	0
contig_4667	Bacteria (taxonomy_genus_95p.txt)	0	0	0	Planctomycetes (taxonomy_class_95p.txt)	0	Planctomycetia (taxonomy_class_95p.txt)	0	0	0	Planctomycetales (taxonomy_class_95p.txt)	0	0	0	0	0	0	0	0	No	0	0	0	0	0	0	1	0	0	0	1	0	0	0	0	0	0	0	0	0	0	0	0	0	0	0	0	0	0
contig_69	Bacteria (taxonomy_genus_95p.txt)	0	0	0	Planctomycetes (taxonomy_class_95p.txt)	0	0	0	0	0	0	0	0	0	0	0	0	0	0	No	0	0	0	0	0	0	0	0	0	0	0	0	0	0	1	0	0	0	0	0	0	1	0	0	0	0	0	0	0
contig_801	Bacteria (taxonomy_genus_95p.txt)	0	0	0	Planctomycetes (taxonomy_class_95p.txt)	0	Planctomycetia (taxonomy_class_95p.txt)	0	0	0	Planctomycetales (taxonomy_class_95p.txt)	0	0	0	0	0	0	0	0	No	0	0	0	0	0	0	0	0	0	0	0	0	0	0	0	0	0	0	0	0	0	0	0	0	0	0	0	0	0
contig_1913	Bacteria (taxonomy_genus_95p.txt)	0	0	0	Planctomycetes (taxonomy_genus_95p.txt)	0	Planctomycetia (taxonomy_genus_95p.txt)	0	0	0	Planctomycetales (taxonomy_genus_95p.txt)	0	0	0	Planctomycetaceae (taxonomy_genus_95p.txt)	0	0	Gemmata (taxonomy_genus_95p.txt)	0	No	0	0	0	0	0	0	0	0	0	0	0	0	0	0	0	0	0	0	0	0	0	0	0	0	0	0	1	0	0
contig_259	Bacteria (taxonomy_genus_95p.txt)	0	0	0	Planctomycetes (taxonomy_genus_95p.txt)	0	Planctomycetia (taxonomy_genus_95p.txt)	0	0	0	Planctomycetales (taxonomy_genus_95p.txt)	0	0	0	Planctomycetaceae (taxonomy_genus_95p.txt)	0	0	Gemmata (taxonomy_genus_95p.txt)	0	No	0	0	0	0	0	1	0	0	0	0	0	0	0	0	0	0	0	0	0	0	0	0	0	0	0	0	0	0	0
contig_3393	Bacteria (taxonomy_genus_95p.txt)	0	0	0	Planctomycetes (taxonomy_genus_95p.txt)	0	Planctomycetia (taxonomy_genus_95p.txt)	0	0	0	Planctomycetales (taxonomy_genus_95p.txt)	0	0	0	Planctomycetaceae (taxonomy_genus_95p.txt)	0	0	0	0	No	0	0	0	0	0	0	0	0	0	0	0	0	0	0	0	0	0	0	0	0	0	0	0	0	0	0	0	0	1
contig_3511	Bacteria (taxonomy_genus_95p.txt)	0	0	0	Planctomycetes (taxonomy_genus_95p.txt)	0	Planctomycetia (taxonomy_genus_95p.txt)	0	0	0	Planctomycetales (taxonomy_genus_95p.txt)	0	0	0	Planctomycetaceae (taxonomy_genus_95p.txt)	0	0	Gemmata (taxonomy_genus_95p.txt)	0	No	0	0	0	0	0	0	1	0	0	0	0	0	0	0	0	0	0	0	0	0	0	0	0	0	0	0	0	0	0
contig_415	Bacteria (taxonomy_genus_95p.txt)	0	0	0	Planctomycetes (taxonomy_genus_95p.txt)	0	Planctomycetia (taxonomy_genus_95p.txt)	0	0	0	Planctomycetales (taxonomy_genus_95p.txt)	0	0	0	Planctomycetaceae (taxonomy_genus_95p.txt)	0	0	0	0	No	0	0	0	0	0	0	0	0	0	0	0	0	0	0	0	0	0	0	0	0	0	0	0	0	0	1	0	0	0
contig_4557	Bacteria (taxonomy_genus_95p.txt)	0	0	0	Planctomycetes (taxonomy_genus_95p.txt)	0	Planctomycetia (taxonomy_genus_95p.txt)	0	0	0	Planctomycetales (taxonomy_genus_95p.txt)	0	0	0	Planctomycetaceae (taxonomy_genus_95p.txt)	0	0	0	0	No	0	0	0	0	0	0	0	0	0	0	0	0	0	0	0	0	0	0	0	0	0	0	0	0	0	0	0	0	0
contig_1189	Bacteria (taxonomy_genus_95p.txt)	0	0	0	Proteobacteria (taxonomy_genus_95p.txt)	0	0	0	0	0	0	0	0	0	0	0	0	0	0	No	0	0	0	0	0	0	0	0	0	0	0	0	0	0	0	0	0	0	0	0	0	0	0	0	0	0	0	0	0
contig_1539	Bacteria (taxonomy_genus_95p.txt)	0	0	0	Proteobacteria (taxonomy_genus_95p.txt)	0	Alphaproteobacteria (taxonomy_genus_95p.txt)	0	0	0	0	0	0	0	0	0	0	0	uncultured alpha proteobacterium (taxonomy_class_95p.txt)	No	0	0	0	0	0	0	1	0	0	0	0	0	0	0	0	1	0	0	0	0	0	0	0	1	0	0	0	0	0
contig_2263	Bacteria (taxonomy_genus_95p.txt)	0	0	0	Proteobacteria (taxonomy_genus_95p.txt)	0	Deltaproteobacteria (taxonomy_class_95p.txt)	0	0	0	0	0	0	0	0	0	0	0	0	No	0	0	0	0	0	0	0	0	0	0	0	0	0	0	2	0	0	0	0	0	0	0	0	0	0	0	0	0	0
contig_2771	Bacteria (taxonomy_class_95p.txt)	0	0	0	Proteobacteria (taxonomy_class_95p.txt)	0	0	0	0	0	0	0	0	0	0	0	0	0	0	No	0	0	0	0	0	0	0	0	0	0	0	0	0	0	0	0	0	0	0	0	0	0	0	0	0	0	0	0	0
contig_3101	Bacteria (taxonomy_genus_95p.txt)	0	0	0	Proteobacteria (taxonomy_genus_95p.txt)	0	Deltaproteobacteria (taxonomy_genus_95p.txt)	0	0	0	Myxococcales (taxonomy_genus_95p.txt)	0	0	0	0	0	0	0	0	No	0	0	0	0	0	0	0	0	0	0	0	0	0	0	0	0	0	0	0	0	0	0	0	0	0	0	0	0	0
contig_325	Bacteria (taxonomy_genus_95p.txt)	0	0	0	Proteobacteria (taxonomy_class_95p.txt)	0	Deltaproteobacteria (taxonomy_class_95p.txt)	0	0	0	0	0	0	0	0	0	0	0	uncultured delta proteobacterium (taxonomy_class_95p.txt)	No	0	0	0	0	0	0	1	0	0	0	0	0	0	0	0	0	0	0	0	0	0	0	0	0	0	0	0	0	0
contig_3533	Bacteria (taxonomy_genus_95p.txt)	0	0	0	Proteobacteria (taxonomy_genus_95p.txt)	0	Alphaproteobacteria (taxonomy_genus_95p.txt)	0	0	0	0	0	0	0	0	0	0	0	0	No	0	0	0	0	0	0	0	0	0	0	0	1	0	0	0	0	0	0	0	0	0	0	0	0	0	0	0	0	0
contig_3705	Bacteria (taxonomy_genus_95p.txt)	0	0	0	Proteobacteria (taxonomy_genus_95p.txt)	0	0	0	0	0	0	0	0	0	0	0	0	0	0	No	0	0	0	0	0	0	0	0	0	0	0	0	0	0	0	0	0	0	0	0	0	0	0	0	0	0	0	0	0
contig_3813	Bacteria (taxonomy_genus_95p.txt)	0	0	0	Proteobacteria (taxonomy_class_95p.txt)	0	Deltaproteobacteria (taxonomy_class_95p.txt)	0	0	0	0	0	0	0	0	0	0	0	uncultured delta proteobacterium (taxonomy_class_95p.txt)	No	0	0	0	0	1	0	0	0	0	0	0	0	0	1	0	0	0	0	0	0	0	0	0	1	0	0	0	0	1
contig_3909	Bacteria (taxonomy_genus_95p.txt)	0	0	0	Proteobacteria (taxonomy_genus_95p.txt)	0	Deltaproteobacteria (taxonomy_class_95p.txt)	0	0	0	0	0	0	0	0	0	0	0	0	No	0	0	0	0	0	0	0	0	0	0	0	0	0	0	0	0	0	0	0	0	0	0	0	0	0	0	0	0	0
contig_4249	Bacteria (taxonomy_genus_95p.txt)	0	0	0	Proteobacteria (taxonomy_genus_95p.txt)	0	Alphaproteobacteria (taxonomy_genus_95p.txt)	0	0	0	Sphingomonadales (taxonomy_genus_95p.txt)	0	0	0	Sphingomonadaceae (taxonomy_genus_95p.txt)	0	0	0	0	No	0	0	0	0	0	0	0	0	0	0	0	0	0	0	0	0	0	0	0	0	0	0	0	0	0	0	0	0	0
contig_4323	Bacteria (taxonomy_genus_95p.txt)	0	0	0	Proteobacteria (taxonomy_genus_95p.txt)	0	Deltaproteobacteria (taxonomy_class_95p.txt)	0	0	0	0	0	0	0	0	0	0	0	uncultured delta proteobacterium (taxonomy_class_95p.txt)	No	0	0	0	0	0	0	0	0	0	0	0	0	0	0	0	0	0	0	0	0	0	0	0	0	0	0	0	0	0
contig_4583	Bacteria (taxonomy_genus_95p.txt)	0	0	0	Proteobacteria (taxonomy_genus_95p.txt)	0	Alphaproteobacteria (taxonomy_genus_95p.txt)	0	0	0	0	0	0	0	0	0	0	0	uncultured alpha proteobacterium (taxonomy_class_95p.txt)	No	0	0	0	0	0	0	0	0	0	0	0	2	0	0	0	0	0	0	0	0	0	0	0	0	0	0	0	0	0
contig_1089	Bacteria (taxonomy_genus_95p.txt)	0	0	0	Proteobacteria (taxonomy_genus_95p.txt)	0	Deltaproteobacteria (taxonomy_genus_95p.txt)	0	0	0	Myxococcales (taxonomy_genus_95p.txt)	Sorangiineae (taxonomy_genus_95p.txt)	0	0	Polyangiaceae (taxonomy_genus_95p.txt)	0	0	0	0	No	0	0	0	0	0	0	0	0	1	0	0	0	0	0	0	0	0	0	0	0	0	0	0	0	1	0	0	0	0
contig_1111	Bacteria (taxonomy_genus_95p.txt)	0	0	0	Proteobacteria (taxonomy_genus_95p.txt)	0	Alphaproteobacteria (taxonomy_genus_95p.txt)	0	0	0	Rhizobiales (taxonomy_genus_95p.txt)	0	0	0	Rhizobiaceae (taxonomy_genus_95p.txt)	0	0	0	0	No	0	0	0	0	0	0	0	0	0	0	0	0	0	0	0	0	0	0	0	0	0	0	0	0	0	0	0	0	0
contig_1183	Bacteria (taxonomy_genus_95p.txt)	0	0	0	Proteobacteria (taxonomy_genus_95p.txt)	0	Betaproteobacteria (taxonomy_genus_95p.txt)	0	0	0	Rhodocyclales (taxonomy_genus_95p.txt)	0	0	0	Rhodocyclaceae (taxonomy_genus_95p.txt)	0	0	0	0	No	0	0	0	0	0	0	0	0	0	0	0	0	0	0	0	0	0	0	0	0	0	0	0	0	0	0	0	0	0
contig_1621	Bacteria (taxonomy_genus_95p.txt)	0	0	0	Proteobacteria (taxonomy_genus_95p.txt)	0	Gammaproteobacteria (taxonomy_genus_95p.txt)	0	0	0	Xanthomonadales (taxonomy_genus_95p.txt)	0	0	0	Xanthomonadaceae (taxonomy_genus_95p.txt)	0	0	0	0	No	0	0	0	0	0	0	0	0	0	0	0	0	0	0	0	0	0	0	0	0	0	0	0	0	0	0	0	0	0
contig_1699	Bacteria (taxonomy_genus_95p.txt)	0	0	0	Proteobacteria (taxonomy_genus_95p.txt)	0	Alphaproteobacteria (taxonomy_genus_95p.txt)	0	0	0	Rhodobacterales (taxonomy_genus_95p.txt)	0	0	0	Rhodobacteraceae (taxonomy_genus_95p.txt)	0	0	0	0	No	0	0	0	0	0	0	0	0	0	0	0	0	0	0	0	0	0	0	0	0	0	0	0	0	0	0	0	0	0
contig_1723	Bacteria (taxonomy_genus_95p.txt)	0	0	0	Proteobacteria (taxonomy_genus_95p.txt)	0	Gammaproteobacteria (taxonomy_genus_95p.txt)	0	0	0	Enterobacteriales (taxonomy_genus_95p.txt)	0	0	0	Enterobacteriaceae (taxonomy_genus_95p.txt)	0	0	Edwardsiella (taxonomy_genus_95p.txt)	0	No	0	0	0	0	0	0	0	0	0	0	0	0	0	0	0	0	0	0	0	0	0	0	0	0	0	0	0	0	0
contig_1853	Bacteria (taxonomy_genus_95p.txt)	0	0	0	Proteobacteria (taxonomy_genus_95p.txt)	0	Gammaproteobacteria (taxonomy_genus_95p.txt)	0	0	0	Chromatiales (taxonomy_genus_95p.txt)	0	0	0	0	0	0	0	0	No	0	0	0	0	0	0	0	0	0	0	0	0	0	0	0	0	0	0	0	0	0	0	0	0	0	0	0	0	0
contig_2075	Bacteria (taxonomy_genus_95p.txt)	0	0	0	Proteobacteria (taxonomy_genus_95p.txt)	0	Betaproteobacteria (taxonomy_genus_95p.txt)	0	0	0	Burkholderiales (taxonomy_genus_95p.txt)	0	0	0	Comamonadaceae (taxonomy_genus_95p.txt)	0	0	0	0	No	0	0	0	0	0	0	0	0	0	0	0	0	0	0	0	0	0	0	0	0	0	0	0	0	0	0	0	0	0
contig_2083	Bacteria (taxonomy_genus_95p.txt)	0	0	0	Proteobacteria (taxonomy_genus_95p.txt)	0	Alphaproteobacteria (taxonomy_genus_95p.txt)	0	0	0	0	0	0	0	0	0	0	0	uncultured alpha proteobacterium (taxonomy_class_95p.txt)	No	0	0	0	0	0	0	0	0	0	0	0	0	0	0	0	0	0	0	0	0	0	0	0	0	0	0	3	1	0
contig_2497	Bacteria (taxonomy_genus_95p.txt)	0	0	0	Proteobacteria (taxonomy_genus_95p.txt)	0	Epsilonproteobacteria (taxonomy_genus_95p.txt)	0	0	0	Campylobacterales (taxonomy_genus_95p.txt)	0	0	0	Campylobacteraceae (taxonomy_genus_95p.txt)	0	0	Campylobacter (taxonomy_genus_95p.txt)	0	No	0	0	0	0	0	0	0	0	0	0	0	0	0	0	0	0	0	0	0	0	0	0	0	0	0	0	0	0	0
contig_2603	Bacteria (taxonomy_genus_95p.txt)	0	0	0	Proteobacteria (taxonomy_genus_95p.txt)	0	Deltaproteobacteria (taxonomy_genus_95p.txt)	0	0	0	Myxococcales (taxonomy_genus_95p.txt)	Sorangiineae (taxonomy_genus_95p.txt)	0	0	Polyangiaceae (taxonomy_genus_95p.txt)	0	0	0	0	No	0	0	0	0	1	0	0	0	0	0	0	0	0	0	0	0	0	0	0	0	0	0	0	0	0	0	0	0	0
contig_2821	Bacteria (taxonomy_genus_95p.txt)	0	0	0	Proteobacteria (taxonomy_genus_95p.txt)	0	Deltaproteobacteria (taxonomy_genus_95p.txt)	0	0	0	Myxococcales (taxonomy_genus_95p.txt)	Nannocystineae (taxonomy_genus_95p.txt)	0	0	Kofleriaceae (taxonomy_genus_95p.txt)	0	0	Haliangium (taxonomy_genus_95p.txt)	uncultured Haliangium sp. (taxonomy_genus_95p.txt)	No	0	0	0	0	0	0	0	0	0	0	0	0	0	0	0	0	0	0	0	0	0	0	0	0	0	0	0	0	0
contig_295	Bacteria (taxonomy_genus_95p.txt)	0	0	0	Proteobacteria (taxonomy_genus_95p.txt)	0	Alphaproteobacteria (taxonomy_genus_95p.txt)	0	0	0	0	0	0	0	0	0	0	0	0	No	0	0	0	0	0	0	0	0	0	0	0	0	0	0	0	0	0	0	0	0	0	0	0	0	0	0	0	0	0
contig_323	Bacteria (taxonomy_genus_95p.txt)	0	0	0	Proteobacteria (taxonomy_genus_95p.txt)	0	Deltaproteobacteria (taxonomy_genus_95p.txt)	0	0	0	Myxococcales (taxonomy_genus_95p.txt)	0	0	0	0	0	0	0	0	No	0	0	0	0	1	0	0	0	0	0	0	0	0	0	0	0	0	0	0	0	0	0	0	0	0	0	0	0	0
contig_3349	Bacteria (taxonomy_genus_95p.txt)	0	0	0	Proteobacteria (taxonomy_genus_95p.txt)	0	Gammaproteobacteria (taxonomy_genus_95p.txt)	0	0	0	Xanthomonadales (taxonomy_genus_95p.txt)	0	0	0	Xanthomonadaceae (taxonomy_genus_95p.txt)	0	0	Aquimonas (taxonomy_genus_95p.txt)	0	No	0	0	0	0	0	0	0	0	0	0	0	0	0	0	0	0	0	0	0	0	0	0	0	0	0	0	0	0	0
contig_345	Bacteria (taxonomy_genus_95p.txt)	0	0	0	Proteobacteria (taxonomy_genus_95p.txt)	0	Gammaproteobacteria (taxonomy_genus_95p.txt)	0	0	0	0	0	0	0	0	0	0	0	0	No	0	0	0	0	0	0	0	0	0	0	0	0	0	0	0	0	0	0	0	0	0	0	0	0	0	0	0	0	0
contig_3573	Bacteria (taxonomy_genus_95p.txt)	0	0	0	Proteobacteria (taxonomy_genus_95p.txt)	0	Betaproteobacteria (taxonomy_genus_95p.txt)	0	0	0	0	0	0	0	0	0	0	0	uncultured beta proteobacterium (taxonomy_class_95p.txt)	No	0	0	0	0	0	0	0	0	0	0	0	0	0	0	0	0	0	0	0	0	0	0	0	0	0	0	0	0	0
contig_3583	Bacteria (taxonomy_genus_95p.txt)	0	0	0	Proteobacteria (taxonomy_genus_95p.txt)	0	Betaproteobacteria (taxonomy_genus_95p.txt)	0	0	0	Burkholderiales (taxonomy_genus_95p.txt)	0	0	0	0	0	0	0	0	No	0	0	0	0	0	0	0	0	0	0	0	0	0	0	0	0	0	0	0	0	0	0	0	0	0	0	0	0	0
contig_3703	Bacteria (taxonomy_genus_95p.txt)	0	0	0	Proteobacteria (taxonomy_genus_95p.txt)	0	Deltaproteobacteria (taxonomy_genus_95p.txt)	0	0	0	Myxococcales (taxonomy_genus_95p.txt)	Nannocystineae (taxonomy_genus_95p.txt)	0	0	Kofleriaceae (taxonomy_genus_95p.txt)	0	0	Haliangium (taxonomy_genus_95p.txt)	uncultured Haliangium sp. (taxonomy_genus_95p.txt)	No	2	0	0	0	0	0	0	0	0	0	0	0	0	0	0	0	0	0	0	0	0	0	0	0	0	0	0	0	0
contig_3939	Bacteria (taxonomy_genus_95p.txt)	0	0	0	Proteobacteria (taxonomy_genus_95p.txt)	0	Deltaproteobacteria (taxonomy_genus_95p.txt)	0	0	0	0	0	0	0	0	0	0	0	0	No	0	0	0	0	0	0	0	0	0	0	0	0	0	0	0	0	0	0	0	0	0	0	0	0	0	0	0	0	2
contig_4183	Bacteria (taxonomy_genus_95p.txt)	0	0	0	Proteobacteria (taxonomy_genus_95p.txt)	0	Gammaproteobacteria (taxonomy_genus_95p.txt)	0	0	0	0	0	0	0	0	0	0	0	0	No	0	0	0	0	0	0	0	0	0	0	0	0	0	0	0	0	0	0	0	0	0	0	0	0	0	0	0	0	1
contig_4203	Bacteria (taxonomy_genus_95p.txt)	0	0	0	Proteobacteria (taxonomy_genus_95p.txt)	0	Deltaproteobacteria (taxonomy_genus_95p.txt)	0	0	0	Desulfobacterales (taxonomy_genus_95p.txt)	0	0	0	0	0	0	0	0	No	0	0	0	0	0	0	0	0	0	0	0	0	0	0	0	0	0	0	0	0	0	0	0	0	0	0	0	0	0
contig_429	Bacteria (taxonomy_genus_95p.txt)	0	0	0	Proteobacteria (taxonomy_genus_95p.txt)	0	Alphaproteobacteria (taxonomy_genus_95p.txt)	0	0	0	Rhizobiales (taxonomy_genus_95p.txt)	0	0	0	0	0	0	0	0	No	0	0	0	0	0	0	0	0	0	0	0	0	0	0	0	0	0	0	0	0	0	2	0	1	0	0	0	0	0
contig_4411	Bacteria (taxonomy_genus_95p.txt)	0	0	0	Proteobacteria (taxonomy_genus_95p.txt)	0	Deltaproteobacteria (taxonomy_genus_95p.txt)	0	0	0	Myxococcales (taxonomy_genus_95p.txt)	Nannocystineae (taxonomy_genus_95p.txt)	0	0	Kofleriaceae (taxonomy_genus_95p.txt)	0	0	Haliangium (taxonomy_genus_95p.txt)	uncultured Haliangium sp. (taxonomy_genus_95p.txt)	No	0	0	0	2	0	0	0	0	0	0	0	0	0	1	0	0	0	0	0	1	0	0	0	0	0	0	0	0	0
contig_4427	Bacteria (taxonomy_genus_95p.txt)	0	0	0	Proteobacteria (taxonomy_genus_95p.txt)	0	Alphaproteobacteria (taxonomy_genus_95p.txt)	0	0	0	Rhodospirillales (taxonomy_genus_95p.txt)	0	0	0	Acetobacteraceae (taxonomy_genus_95p.txt)	0	0	0	0	No	0	1	0	0	0	0	0	0	0	0	0	0	0	0	0	0	0	0	0	0	0	0	0	0	0	0	0	0	0
contig_4429	Bacteria (taxonomy_genus_95p.txt)	0	0	0	Proteobacteria (taxonomy_genus_95p.txt)	0	Deltaproteobacteria (taxonomy_genus_95p.txt)	0	0	0	Bdellovibrionales (taxonomy_genus_95p.txt)	0	0	0	Bdellovibrionaceae (taxonomy_genus_95p.txt)	0	0	Bdellovibrio (taxonomy_genus_95p.txt)	0	No	0	0	0	0	0	0	0	0	0	0	0	0	0	0	0	0	0	0	0	0	0	0	0	0	0	0	0	0	0
contig_4453	Bacteria (taxonomy_genus_95p.txt)	0	0	0	Proteobacteria (taxonomy_genus_95p.txt)	0	Alphaproteobacteria (taxonomy_genus_95p.txt)	0	0	0	Rhizobiales (taxonomy_genus_95p.txt)	0	0	0	0	0	0	0	0	No	0	0	0	0	0	3	0	0	0	0	0	0	0	0	0	0	0	0	0	0	0	0	0	0	0	1	0	0	0
contig_45	Bacteria (taxonomy_genus_95p.txt)	0	0	0	Proteobacteria (taxonomy_genus_95p.txt)	0	Alphaproteobacteria (taxonomy_genus_95p.txt)	0	0	0	Rhizobiales (taxonomy_genus_95p.txt)	0	0	0	0	0	0	0	0	No	0	0	0	0	0	0	0	0	0	0	0	1	0	0	0	0	0	0	0	0	0	0	0	0	0	0	0	0	0
contig_579	Bacteria (taxonomy_genus_95p.txt)	0	0	0	Proteobacteria (taxonomy_genus_95p.txt)	0	Deltaproteobacteria (taxonomy_genus_95p.txt)	0	0	0	Myxococcales (taxonomy_genus_95p.txt)	0	0	0	0	0	0	0	0	No	0	0	0	0	0	0	0	1	0	0	0	0	0	0	0	0	0	0	0	0	0	0	0	0	0	0	0	0	0
contig_919	Bacteria (taxonomy_genus_95p.txt)	0	0	0	Proteobacteria (taxonomy_genus_95p.txt)	0	Deltaproteobacteria (taxonomy_class_95p.txt)	0	0	0	0	0	0	0	0	0	0	0	uncultured delta proteobacterium (taxonomy_class_95p.txt)	No	0	0	0	0	0	0	0	0	0	0	0	0	0	0	0	0	0	0	0	0	0	0	0	0	0	0	0	0	1
contig_3181	Bacteria (taxonomy_genus_95p.txt)	0	0	Chlamydiae/Verrucomicrobia group (taxonomy_genus_95p.txt)	Verrucomicrobia (taxonomy_genus_95p.txt)	0	0	0	0	0	0	0	0	0	0	0	0	0	0	No	0	0	0	0	0	0	0	0	0	0	0	0	0	0	0	0	0	0	0	0	0	0	0	0	0	0	0	0	0
contig_3263	Bacteria (taxonomy_genus_95p.txt)	0	0	Chlamydiae/Verrucomicrobia group (taxonomy_genus_95p.txt)	Verrucomicrobia (taxonomy_genus_95p.txt)	0	Opitutae (taxonomy_genus_95p.txt)	0	0	0	0	0	0	0	Opitutaceae (taxonomy_genus_95p.txt)	0	0	Opitutus (taxonomy_genus_95p.txt)	0	No	1	0	0	0	0	0	0	0	0	0	0	0	0	0	0	0	0	0	0	0	0	0	0	0	0	0	0	0	0
contig_3641	Bacteria (taxonomy_genus_95p.txt)	0	0	Chlamydiae/Verrucomicrobia group (taxonomy_genus_95p.txt)	Verrucomicrobia (taxonomy_genus_95p.txt)	0	0	0	0	0	0	0	0	0	0	0	0	0	0	No	0	0	0	0	0	0	0	0	0	0	0	0	0	0	0	0	0	0	0	0	0	0	0	0	0	1	1	0	0
contig_3647	Bacteria (taxonomy_genus_95p.txt)	0	0	Chlamydiae/Verrucomicrobia group (taxonomy_genus_95p.txt)	Verrucomicrobia (taxonomy_genus_95p.txt)	0	Opitutae (taxonomy_genus_95p.txt)	0	0	0	0	0	0	0	Opitutaceae (taxonomy_genus_95p.txt)	0	0	Opitutus (taxonomy_genus_95p.txt)	0	No	0	0	0	0	0	0	0	0	0	0	0	0	0	0	0	0	0	0	0	0	0	0	0	0	0	0	0	0	0
contig_835	Bacteria (taxonomy_genus_95p.txt)	0	0	Chlamydiae/Verrucomicrobia group (taxonomy_genus_95p.txt)	Verrucomicrobia (taxonomy_genus_95p.txt)	0	0	0	0	0	0	0	0	0	0	0	0	0	0	No	0	0	0	0	0	0	0	0	0	0	0	0	0	0	0	0	0	0	0	0	0	0	0	0	0	0	0	0	0
contig_165	Eukaryota (taxonomy_genus_95p.txt)	0	0	0	0	0	Dinophyceae (taxonomy_genus_95p.txt)	0	0	0	Suessiales (taxonomy_genus_95p.txt)	0	0	0	0	0	0	0	0	Yes	0	0	0	0	0	0	0	0	0	0	0	0	0	0	0	0	0	0	0	0	0	0	0	0	0	0	0	0	0
contig_2133	Eukaryota (taxonomy_genus_95p.txt)	0	0	0	0	0	0	0	0	0	0	0	0	0	0	0	0	0	0	unknown	0	0	0	0	0	0	0	0	0	0	0	0	0	0	0	0	0	0	0	0	0	0	0	0	0	0	0	0	0
contig_3791	Eukaryota (taxonomy_genus_95p.txt)	0	0	0	0	0	Litostomatea (taxonomy_genus_95p.txt)	Haptoria (taxonomy_genus_95p.txt)	0	0	Haptorida (taxonomy_genus_95p.txt)	0	0	0	0	0	0	0	0	No	0	0	0	0	0	1	1	0	0	0	0	0	0	0	0	0	0	0	0	0	0	0	0	0	0	0	0	0	0
contig_57	Eukaryota (taxonomy_genus_95p.txt)	0	0	0	0	0	0	0	0	0	0	0	0	0	0	0	0	0	0	unknown	0	0	0	0	0	0	0	1	0	0	0	0	0	0	0	0	0	0	0	0	0	0	0	0	0	0	0	0	2
contig_4669	Eukaryota (taxonomy_genus_95p.txt)	0	0	0	Apicomplexa (taxonomy_genus_95p.txt)	0	Coccidia (taxonomy_genus_95p.txt)	0	0	0	Eucoccidiorida (taxonomy_genus_95p.txt)	Eimeriorina (taxonomy_genus_95p.txt)	0	0	Eimeriidae (taxonomy_genus_95p.txt)	0	0	Goussia (taxonomy_genus_95p.txt)	0	No	0	0	0	0	0	0	0	0	0	0	0	0	0	0	0	0	0	0	0	0	0	0	0	0	0	0	0	0	0
contig_1829	Eukaryota (taxonomy_genus_95p.txt)	Metazoa (taxonomy_genus_95p.txt)	0	0	Arthropoda (taxonomy_genus_95p.txt)	0	Arachnida (taxonomy_genus_95p.txt)	Acari (taxonomy_genus_95p.txt)	0	Acariformes (taxonomy_genus_95p.txt)	0	Prostigmata (taxonomy_genus_95p.txt)	0	Hygrobatoidea (taxonomy_genus_95p.txt)	0	0	0	0	0	No	0	0	0	0	0	0	0	0	0	0	0	0	0	0	0	0	0	0	0	0	0	0	0	0	0	0	0	0	0
contig_2699	Eukaryota (taxonomy_genus_95p.txt)	0	0	0	Bacillariophyta (taxonomy_genus_95p.txt)	0	0	0	0	0	0	0	0	0	0	0	0	0	0	Yes	0	0	0	0	0	0	0	0	0	0	0	0	0	0	0	0	0	0	0	0	0	0	0	0	0	0	0	0	0
contig_3523	Eukaryota (taxonomy_genus_95p.txt)	0	0	0	Bacillariophyta (taxonomy_genus_95p.txt)	0	0	0	0	0	0	0	0	0	0	0	0	0	0	Yes	0	0	0	0	0	0	1	0	0	0	0	0	0	0	0	0	0	0	0	0	0	0	0	0	0	0	0	0	0
contig_2909	Eukaryota (taxonomy_genus_95p.txt)	Viridiplantae (taxonomy_genus_95p.txt)	0	0	Chlorophyta (taxonomy_genus_95p.txt)	0	Chlorophyceae (taxonomy_genus_95p.txt)	0	0	0	Chlamydomonadales (taxonomy_genus_95p.txt)	0	0	0	Golenkiniaceae (taxonomy_genus_95p.txt)	0	0	Golenkinia (taxonomy_genus_95p.txt)	0	Yes	0	0	0	0	0	0	0	0	0	0	0	0	0	0	0	0	0	0	0	0	0	0	0	0	0	0	0	0	0
contig_299	Eukaryota (taxonomy_genus_95p.txt)	Viridiplantae (taxonomy_genus_95p.txt)	0	0	Chlorophyta (taxonomy_genus_95p.txt)	0	Trebouxiophyceae (taxonomy_genus_95p.txt)	0	0	0	Chlorellales (taxonomy_genus_95p.txt)	0	0	0	0	0	0	0	0	Yes	0	0	0	0	0	0	0	0	0	0	0	0	0	0	0	0	0	0	0	0	0	0	0	0	0	0	0	0	0
contig_733	Eukaryota (taxonomy_genus_95p.txt)	Viridiplantae (taxonomy_genus_95p.txt)	0	0	Chlorophyta (taxonomy_genus_95p.txt)	0	0	0	0	0	0	0	0	0	0	0	0	0	0	Yes	0	0	0	0	0	0	0	0	0	0	0	0	0	0	0	0	0	0	0	0	0	0	0	0	0	0	0	0	0
contig_2067	Bacteria (taxonomy_genus_95p.txt)	0	0	0	Cyanobacteria (taxonomy_genus_95p.txt)	0	0	0	0	0	0	0	0	0	0	0	0	0	0	Yes	0	0	0	0	0	0	0	0	0	0	0	0	0	0	0	0	0	0	0	0	0	0	0	0	0	0	0	0	0
contig_2621	0	0	0	0	0	0	0	0	0	0	0	0	0	0	0	0	0	0	0	unknown	0	0	0	0	0	0	0	0	0	0	0	0	0	0	0	0	0	0	0	0	0	0	0	0	0	0	0	0	0
contig_3061	Bacteria (taxonomy_genus_95p.txt)	0	0	0	Cyanobacteria (taxonomy_genus_95p.txt)	0	0	0	0	0	0	0	0	0	0	0	0	0	0	Yes	0	0	0	0	0	0	0	0	0	0	0	0	0	0	0	0	0	0	0	0	0	0	0	0	0	0	0	0	0
contig_3723	Bacteria (taxonomy_genus_95p.txt)	0	0	0	0	0	0	0	0	0	0	0	0	0	0	0	0	0	0	unknown	1	0	0	0	0	0	0	0	0	0	0	0	0	0	0	1	0	0	0	0	0	0	0	0	0	0	0	0	0
contig_3989	Bacteria (taxonomy_genus_95p.txt)	0	0	0	Firmicutes (taxonomy_genus_95p.txt)	0	Bacilli (taxonomy_genus_95p.txt)	0	0	0	Bacillales (taxonomy_genus_95p.txt)	0	0	0	Paenibacillaceae (taxonomy_genus_95p.txt)	0	0	Paenibacillus (taxonomy_genus_95p.txt)	0	No	0	0	0	0	0	0	0	0	0	0	0	0	0	0	0	0	0	0	0	0	0	0	0	0	0	0	0	0	0
contig_419	Bacteria (taxonomy_genus_95p.txt)	0	0	0	Cyanobacteria (taxonomy_genus_95p.txt)	0	0	0	0	0	0	0	0	0	0	0	0	0	0	Yes	0	0	0	0	0	0	0	0	0	0	0	0	0	0	0	0	0	0	0	0	0	0	0	0	0	0	0	0	0
contig_4295	Bacteria (taxonomy_genus_95p.txt)	0	0	0	Cyanobacteria (taxonomy_genus_95p.txt)	0	0	0	0	0	0	0	0	0	0	0	0	0	0	Yes	0	0	0	0	0	0	0	0	0	0	0	0	0	0	0	0	0	0	0	0	0	0	0	0	0	0	0	0	0
contig_4337	Bacteria (taxonomy_genus_95p.txt)	0	0	0	Firmicutes (taxonomy_genus_95p.txt)	0	0	0	0	0	0	0	0	0	0	0	0	0	0	No	0	0	0	0	0	0	0	0	0	0	0	0	0	0	0	0	0	0	0	0	0	0	0	0	0	0	0	0	0
contig_4649	Bacteria (taxonomy_genus_95p.txt)	0	0	0	Proteobacteria (taxonomy_class_95p.txt)	0	0	0	0	0	0	0	0	0	0	0	0	0	0	No	0	0	0	0	0	0	0	0	0	0	0	0	0	0	0	0	0	0	0	0	0	0	0	0	0	0	0	0	0
contig_3653	Bacteria (taxonomy_genus_95p.txt)	0	0	Bacteroidetes/Chlorobi group (taxonomy_class_95p.txt)	Bacteroidetes (taxonomy_class_95p.txt)	0	Sphingobacteriia (taxonomy_class_95p.txt)	0	0	0	Sphingobacteriales (taxonomy_class_95p.txt)	0	0	0	Saprospiraceae (taxonomy_class_95p.txt)	0	0	0	uncultured Saprospiraceae bacterium (taxonomy_class_95p.txt)	No	0	0	0	0	0	0	0	0	0	0	0	0	0	0	0	0	0	0	0	0	0	0	0	0	0	0	0	0	0
contig_3581	Bacteria (taxonomy_genus_95p.txt)	0	0	Bacteroidetes/Chlorobi group (taxonomy_genus_95p.txt)	Bacteroidetes (taxonomy_genus_95p.txt)	0	0	0	0	0	0	0	0	0	0	0	0	0	0	No	0	0	0	0	0	0	0	0	0	0	0	0	0	0	0	0	0	0	0	0	0	0	0	0	0	0	2	0	0
contig_3961	Bacteria (taxonomy_genus_95p.txt)	0	0	Bacteroidetes/Chlorobi group (taxonomy_genus_95p.txt)	Bacteroidetes (taxonomy_genus_95p.txt)	0	Sphingobacteriia (taxonomy_class_95p.txt)	0	0	0	0	0	0	0	0	0	0	0	0	No	0	0	0	0	0	0	0	0	0	0	0	0	0	0	0	0	0	0	0	0	0	0	0	0	0	0	0	0	0
contig_3853	Bacteria (taxonomy_genus_95p.txt)	0	0	0	Planctomycetes (taxonomy_class_95p.txt)	0	Planctomycetia (taxonomy_class_95p.txt)	0	0	0	Planctomycetales (taxonomy_class_95p.txt)	0	0	0	0	0	0	0	0	No	0	0	0	0	0	0	0	0	0	0	0	0	0	0	0	0	0	0	0	0	0	0	0	0	0	0	0	0	0
contig_1515	Bacteria (taxonomy_genus_95p.txt)	0	0	0	Proteobacteria (taxonomy_class_95p.txt)	0	Deltaproteobacteria (taxonomy_class_95p.txt)	0	0	0	0	0	0	0	0	0	0	0	0	No	0	0	0	0	0	0	0	1	0	0	0	0	0	0	0	0	0	0	0	0	0	0	0	0	0	0	0	0	0
contig_2317	Bacteria (taxonomy_genus_95p.txt)	0	0	0	Proteobacteria (taxonomy_genus_95p.txt)	0	Alphaproteobacteria (taxonomy_class_95p.txt)	0	0	0	0	0	0	0	0	0	0	0	uncultured alpha proteobacterium (taxonomy_class_95p.txt)	No	0	0	0	0	0	0	0	0	0	0	0	0	0	0	0	0	0	0	0	0	0	0	0	0	0	0	0	0	0
contig_283	Bacteria (taxonomy_genus_95p.txt)	0	0	0	Proteobacteria (taxonomy_genus_95p.txt)	0	Betaproteobacteria (taxonomy_genus_95p.txt)	0	0	0	Burkholderiales (taxonomy_genus_95p.txt)	0	0	0	0	0	0	0	0	No	0	1	0	0	0	0	0	0	0	0	0	0	0	0	0	0	0	0	0	0	0	0	0	0	0	0	0	0	0
contig_3803	Bacteria (taxonomy_genus_95p.txt)	0	0	0	Proteobacteria (taxonomy_class_95p.txt)	0	0	0	0	0	0	0	0	0	0	0	0	0	0	No	0	0	0	0	0	0	0	0	0	0	0	0	0	0	0	0	0	0	0	0	0	0	0	0	0	0	0	0	0
contig_4629	Bacteria (taxonomy_genus_95p.txt)	0	0	0	Proteobacteria (taxonomy_genus_95p.txt)	0	Betaproteobacteria (taxonomy_genus_95p.txt)	0	0	0	Burkholderiales (taxonomy_genus_95p.txt)	0	0	0	0	0	0	0	0	No	0	0	0	0	0	0	0	0	0	0	0	0	0	0	0	0	0	0	0	0	0	0	0	0	0	0	0	0	0
contig_1077	Bacteria (taxonomy_genus_95p.txt)	0	0	0	0	0	0	0	0	0	0	0	0	0	0	0	0	0	0	unknown	0	0	0	0	0	0	0	0	0	0	0	1	0	0	0	0	0	0	0	0	0	0	0	0	0	0	0	0	0
contig_1343	Bacteria (taxonomy_genus_95p.txt)	0	0	0	Firmicutes (taxonomy_genus_95p.txt)	0	Bacilli (taxonomy_genus_95p.txt)	0	0	0	Bacillales (taxonomy_genus_95p.txt)	0	0	0	Bacillaceae (taxonomy_genus_95p.txt)	0	0	0	0	No	0	0	0	0	0	0	0	0	0	0	0	0	0	0	0	0	0	0	0	0	0	0	0	0	0	0	0	0	0
contig_1409	Bacteria (taxonomy_genus_95p.txt)	0	0	0	Planctomycetes (taxonomy_genus_95p.txt)	0	Planctomycetia (taxonomy_genus_95p.txt)	0	0	0	Planctomycetales (taxonomy_genus_95p.txt)	0	0	0	Planctomycetaceae (taxonomy_genus_95p.txt)	0	0	0	0	No	0	0	0	0	0	0	0	0	0	0	0	0	0	0	0	0	0	0	0	0	0	0	0	0	0	1	0	0	0
contig_1565	Bacteria (taxonomy_genus_95p.txt)	0	0	0	0	0	0	0	0	0	0	0	0	0	0	0	0	0	0	unknown	0	0	0	0	0	0	1	0	0	0	0	0	0	0	0	0	0	0	0	0	0	0	0	0	0	0	0	0	0
contig_1585	Bacteria (taxonomy_genus_95p.txt)	0	0	0	Proteobacteria (taxonomy_genus_95p.txt)	0	Betaproteobacteria (taxonomy_genus_95p.txt)	0	0	0	Burkholderiales (taxonomy_genus_95p.txt)	0	0	0	0	0	0	0	0	No	0	0	0	0	0	0	0	0	0	0	0	0	0	0	0	0	0	0	0	0	0	0	0	0	0	0	0	0	0
contig_1901	Bacteria (taxonomy_genus_95p.txt)	0	0	Chlamydiae/Verrucomicrobia group (taxonomy_genus_95p.txt)	Verrucomicrobia (taxonomy_genus_95p.txt)	0	Verrucomicrobiae (taxonomy_genus_95p.txt)	0	0	0	Verrucomicrobiales (taxonomy_genus_95p.txt)	0	0	0	Verrucomicrobiaceae (taxonomy_genus_95p.txt)	0	0	0	0	No	0	0	0	0	0	0	0	0	0	0	0	0	0	0	0	0	0	0	0	0	0	0	0	0	0	0	0	0	0
contig_2175	Bacteria (taxonomy_genus_95p.txt)	0	0	0	0	0	0	0	0	0	0	0	0	0	0	0	0	0	0	unknown	0	0	0	0	0	0	0	0	0	0	0	0	0	0	0	0	0	0	0	0	0	0	0	0	0	0	0	0	0
contig_2191	Bacteria (taxonomy_genus_95p.txt)	0	0	0	Chloroflexi (taxonomy_genus_95p.txt)	0	0	0	0	0	0	0	0	0	0	0	0	0	0	No	0	0	0	0	0	0	0	0	0	0	0	0	0	0	0	0	0	0	0	0	0	0	0	0	0	0	0	0	0
contig_2333	Bacteria (taxonomy_genus_95p.txt)	0	0	0	0	0	0	0	0	0	0	0	0	0	0	0	0	0	0	unknown	0	0	0	0	0	0	0	0	0	0	0	0	0	0	0	0	0	0	0	0	0	0	0	0	0	0	0	0	0
contig_2465	Bacteria (taxonomy_genus_95p.txt)	0	0	0	0	0	0	0	0	0	0	0	0	0	0	0	0	0	0	unknown	0	0	0	0	0	0	0	0	0	0	1	0	0	0	0	0	0	0	0	0	0	0	0	0	0	0	0	0	0
contig_2507	Bacteria (taxonomy_genus_95p.txt)	0	0	0	Proteobacteria (taxonomy_genus_95p.txt)	0	0	0	0	0	0	0	0	0	0	0	0	0	0	No	0	0	0	0	0	0	0	0	0	0	0	0	0	0	0	0	0	0	0	0	0	0	0	0	0	0	0	0	0
contig_2525	Bacteria (taxonomy_genus_95p.txt)	0	0	0	Firmicutes (taxonomy_genus_95p.txt)	0	Bacilli (taxonomy_genus_95p.txt)	0	0	0	Bacillales (taxonomy_genus_95p.txt)	0	0	0	Bacillaceae (taxonomy_genus_95p.txt)	0	0	Bacillus (taxonomy_genus_95p.txt)	0	No	0	0	0	0	0	0	0	0	0	0	0	0	0	0	0	0	0	0	0	0	0	0	0	0	0	0	0	0	0
contig_2575	Bacteria (taxonomy_genus_95p.txt)	0	0	0	Proteobacteria (taxonomy_class_95p.txt)	0	Alphaproteobacteria (taxonomy_class_95p.txt)	0	0	0	0	0	0	0	0	0	0	0	0	No	0	0	1	0	0	0	0	2	0	0	0	0	0	0	0	0	0	0	0	0	0	0	0	0	0	0	0	0	0
contig_269	Bacteria (taxonomy_genus_95p.txt)	0	0	Bacteroidetes/Chlorobi group (taxonomy_genus_95p.txt)	Bacteroidetes (taxonomy_genus_95p.txt)	0	0	0	0	0	0	0	0	0	0	0	0	0	0	No	0	0	0	0	0	1	0	0	0	0	0	0	0	0	0	0	0	0	0	0	0	0	0	0	0	0	0	0	0
contig_2691	Bacteria (taxonomy_genus_95p.txt)	0	0	0	0	0	0	0	0	0	0	0	0	0	0	0	0	0	0	unknown	0	0	0	0	0	0	0	0	0	0	0	0	0	0	0	0	0	0	0	0	0	0	0	0	0	0	0	0	0
contig_2743	Bacteria (taxonomy_genus_95p.txt)	0	0	Bacteroidetes/Chlorobi group (taxonomy_genus_95p.txt)	Bacteroidetes (taxonomy_genus_95p.txt)	0	Cytophagia (taxonomy_genus_95p.txt)	0	0	0	Cytophagales (taxonomy_genus_95p.txt)	0	0	0	0	0	0	0	0	No	0	0	0	0	0	0	0	0	0	0	0	0	0	0	0	0	0	0	0	0	0	0	0	0	0	0	0	0	0
contig_2853	Bacteria (taxonomy_genus_95p.txt)	0	0	0	0	0	0	0	0	0	0	0	0	0	0	0	0	0	0	unknown	0	0	0	0	0	0	2	0	0	0	0	0	0	0	0	0	0	0	0	0	0	0	0	0	0	0	0	0	0
contig_2885	Bacteria (taxonomy_genus_95p.txt)	0	0	0	Chloroflexi (taxonomy_genus_95p.txt)	0	0	0	0	0	0	0	0	0	0	0	0	0	0	No	0	0	0	0	0	0	0	0	0	0	0	0	0	0	0	0	0	0	0	0	0	0	0	0	0	0	3	0	0
contig_2943	Bacteria (taxonomy_genus_95p.txt)	0	0	Fibrobacteres/Acidobacteria group (taxonomy_genus_95p.txt)	Acidobacteria (taxonomy_genus_95p.txt)	0	Acidobacteriia (taxonomy_genus_95p.txt)	0	0	0	Acidobacteriales (taxonomy_genus_95p.txt)	0	0	0	Acidobacteriaceae (taxonomy_genus_95p.txt)	0	0	0	0	No	0	0	0	0	0	0	0	0	0	0	0	0	0	0	0	0	0	0	0	0	0	0	0	0	0	0	0	0	0
contig_307	Bacteria (taxonomy_genus_95p.txt)	0	0	0	Proteobacteria (taxonomy_genus_95p.txt)	0	Betaproteobacteria (taxonomy_genus_95p.txt)	0	0	0	0	0	0	0	0	0	0	0	0	No	0	0	0	0	0	0	1	0	0	0	0	0	0	0	0	0	0	0	0	0	0	0	0	0	0	0	0	0	0
contig_3183	Bacteria (taxonomy_genus_95p.txt)	0	0	0	Actinobacteria (taxonomy_genus_95p.txt)	0	Actinobacteria (taxonomy_genus_95p.txt)	0	0	0	0	0	0	0	0	0	0	0	0	No	0	0	0	0	0	0	0	0	0	0	0	0	0	0	0	0	0	0	0	0	0	0	0	0	0	0	0	0	0
contig_3245	Bacteria (taxonomy_genus_95p.txt)	0	0	0	0	0	0	0	0	0	0	0	0	0	0	0	0	0	0	unknown	0	0	0	0	0	0	0	0	0	0	0	0	0	0	0	0	0	0	0	0	0	0	0	0	0	0	0	0	0
contig_3353	Bacteria (taxonomy_genus_95p.txt)	0	0	0	0	0	0	0	0	0	0	0	0	0	0	0	0	0	0	unknown	0	0	0	0	0	0	0	0	0	0	0	0	0	0	1	0	0	0	0	0	0	0	0	0	0	0	0	0	0
contig_3591	Bacteria (taxonomy_genus_95p.txt)	0	0	0	Deinococcus-Thermus (taxonomy_class_95p.txt)	0	Deinococci (taxonomy_class_95p.txt)	0	0	0	0	0	0	0	0	0	0	0	0	No	0	0	0	0	0	1	0	0	0	0	0	0	0	0	0	0	0	0	0	0	0	0	0	0	0	0	0	0	0
contig_3631	Bacteria (taxonomy_genus_95p.txt)	0	0	0	Chloroflexi (taxonomy_genus_95p.txt)	0	0	0	0	0	0	0	0	0	0	0	0	0	0	No	0	0	0	0	0	0	0	0	0	0	0	0	0	0	0	0	0	0	0	0	0	0	0	0	0	0	0	0	0
contig_3669	Bacteria (taxonomy_genus_95p.txt)	0	0	0	Proteobacteria (taxonomy_class_95p.txt)	0	Alphaproteobacteria (taxonomy_class_95p.txt)	0	0	0	0	0	0	0	0	0	0	0	0	No	0	0	0	0	0	0	0	1	0	0	0	0	0	0	0	0	0	0	0	0	0	0	0	0	0	0	0	0	0
contig_3713	Bacteria (taxonomy_genus_95p.txt)	0	0	0	0	0	0	0	0	0	0	0	0	0	0	0	0	0	0	unknown	0	0	0	0	0	1	0	0	0	0	0	0	0	0	0	0	0	0	0	0	0	0	0	0	0	0	1	1	0
contig_3765	Bacteria (taxonomy_genus_95p.txt)	0	0	0	Firmicutes (taxonomy_genus_95p.txt)	0	Bacilli (taxonomy_genus_95p.txt)	0	0	0	Bacillales (taxonomy_genus_95p.txt)	0	0	0	Bacillaceae (taxonomy_genus_95p.txt)	0	0	0	0	No	0	0	0	0	0	0	0	0	0	0	0	0	0	0	0	0	0	0	0	0	0	0	0	0	0	0	0	0	0
contig_3917	Bacteria (taxonomy_genus_95p.txt)	0	0	0	0	0	0	0	0	0	0	0	0	0	0	0	0	0	0	unknown	0	0	0	0	0	0	0	0	1	0	0	0	0	0	0	0	0	0	0	0	0	0	0	0	0	1	0	0	0
contig_4031	Bacteria (taxonomy_genus_95p.txt)	0	0	0	Planctomycetes (taxonomy_genus_95p.txt)	0	Planctomycetia (taxonomy_genus_95p.txt)	0	0	0	Planctomycetales (taxonomy_genus_95p.txt)	0	0	0	Planctomycetaceae (taxonomy_genus_95p.txt)	0	0	0	0	No	0	0	0	0	0	0	0	0	0	0	0	0	0	0	0	0	0	0	0	0	0	0	0	0	0	0	0	0	0
contig_4059	Bacteria (taxonomy_genus_95p.txt)	0	0	0	0	0	0	0	0	0	0	0	0	0	0	0	0	0	0	unknown	0	0	0	0	0	0	0	0	0	0	0	0	0	0	0	0	0	0	0	0	1	0	0	0	0	0	0	0	0
contig_4117	Bacteria (taxonomy_genus_95p.txt)	0	0	0	Proteobacteria (taxonomy_genus_95p.txt)	0	Alphaproteobacteria (taxonomy_genus_95p.txt)	0	0	0	0	0	0	0	0	0	0	0	0	No	0	0	0	1	0	0	0	0	0	0	0	0	1	0	1	0	0	0	0	0	0	0	0	0	0	0	0	0	0
contig_4189	Bacteria (taxonomy_genus_95p.txt)	0	0	0	0	0	0	0	0	0	0	0	0	0	0	0	0	0	0	unknown	0	0	0	0	0	0	0	0	0	0	0	0	0	0	0	0	0	0	0	0	0	0	0	0	0	0	0	0	0
contig_4293	Bacteria (taxonomy_genus_95p.txt)	0	0	0	Planctomycetes (taxonomy_class_95p.txt)	0	Planctomycetia (taxonomy_class_95p.txt)	0	0	0	Planctomycetales (taxonomy_class_95p.txt)	0	0	0	0	0	0	0	0	No	0	0	0	0	0	0	0	0	0	0	0	0	0	0	0	0	0	0	0	0	0	0	0	0	0	0	0	0	0
contig_4455	Bacteria (taxonomy_genus_95p.txt)	0	0	0	Tenericutes (taxonomy_genus_95p.txt)	0	Mollicutes (taxonomy_genus_95p.txt)	0	0	0	0	0	0	0	0	0	0	0	0	No	0	0	0	0	0	0	0	0	0	0	0	0	0	0	0	0	0	0	0	0	0	0	0	0	0	0	0	0	0
contig_4459	Bacteria (taxonomy_genus_95p.txt)	0	0	0	0	0	0	0	0	0	0	0	0	0	0	0	0	0	0	unknown	0	0	0	0	0	0	0	0	0	0	0	0	0	0	0	0	0	0	0	0	0	0	0	0	0	0	0	0	0
contig_4465	Bacteria (taxonomy_genus_95p.txt)	0	0	0	0	0	0	0	0	0	0	0	0	0	0	0	0	0	0	unknown	0	0	0	0	0	0	0	0	0	0	0	0	0	0	0	0	0	0	0	0	0	0	0	0	0	0	0	0	0
contig_4479	Bacteria (taxonomy_genus_95p.txt)	0	0	0	0	0	0	0	0	0	0	0	0	0	0	0	0	0	0	unknown	0	0	0	0	0	0	0	0	0	0	0	0	0	0	0	0	0	0	0	0	0	0	0	0	0	1	0	0	0
contig_4613	Bacteria (taxonomy_genus_95p.txt)	0	0	0	Proteobacteria (taxonomy_genus_95p.txt)	0	0	0	0	0	0	0	0	0	0	0	0	0	0	No	0	0	0	0	0	0	0	0	0	0	0	0	0	0	0	0	0	0	0	0	0	0	0	0	0	0	0	0	0
contig_4647	Bacteria (taxonomy_genus_95p.txt)	0	0	0	Proteobacteria (taxonomy_genus_95p.txt)	0	Alphaproteobacteria (taxonomy_genus_95p.txt)	0	0	0	0	0	0	0	0	0	0	0	0	No	0	0	0	0	0	0	1	2	0	0	0	0	0	0	0	0	0	0	0	0	0	0	0	0	0	0	0	0	0
contig_4709	Bacteria (taxonomy_genus_95p.txt)	0	0	0	Proteobacteria (taxonomy_genus_95p.txt)	0	Alphaproteobacteria (taxonomy_genus_95p.txt)	0	0	0	0	0	0	0	0	0	0	0	uncultured alpha proteobacterium (taxonomy_class_95p.txt)	No	0	0	0	0	0	0	0	0	0	1	0	0	0	0	0	0	0	0	0	0	0	0	0	0	0	0	0	0	0
contig_929	Bacteria (taxonomy_genus_95p.txt)	0	0	Chlamydiae/Verrucomicrobia group (taxonomy_genus_95p.txt)	Verrucomicrobia (taxonomy_genus_95p.txt)	0	Verrucomicrobiae (taxonomy_genus_95p.txt)	0	0	0	Verrucomicrobiales (taxonomy_genus_95p.txt)	0	0	0	Verrucomicrobiaceae (taxonomy_genus_95p.txt)	0	0	0	0	No	0	0	0	0	1	0	0	0	0	0	0	0	0	0	0	0	0	0	0	0	0	0	0	0	0	0	0	0	0
contig_4541	Bacteria (taxonomy_genus_95p.txt)	0	0	0	0	0	0	0	0	0	0	0	0	0	0	0	0	0	0	unknown	0	0	0	0	0	0	0	0	1	0	0	0	0	0	0	0	0	0	0	0	0	0	0	0	0	0	0	0	0
contig_255	Bacteria (taxonomy_genus_95p.txt)	0	0	Fibrobacteres/Acidobacteria group (taxonomy_genus_95p.txt)	Acidobacteria (taxonomy_genus_95p.txt)	0	Acidobacteriia (taxonomy_genus_95p.txt)	0	0	0	Acidobacteriales (taxonomy_genus_95p.txt)	0	0	0	Acidobacteriaceae (taxonomy_genus_95p.txt)	0	0	Acidobacterium (taxonomy_genus_95p.txt)	uncultured Acidobacterium sp. (taxonomy_genus_95p.txt)	No	0	0	0	0	0	0	0	0	0	0	0	0	0	0	0	0	0	0	0	0	0	0	0	0	0	0	0	0	0
contig_321	Bacteria (taxonomy_genus_95p.txt)	0	0	Fibrobacteres/Acidobacteria group (taxonomy_genus_95p.txt)	Acidobacteria (taxonomy_genus_95p.txt)	0	Acidobacteriia (taxonomy_genus_95p.txt)	0	0	0	Acidobacteriales (taxonomy_genus_95p.txt)	0	0	0	Acidobacteriaceae (taxonomy_genus_95p.txt)	0	0	Acidobacterium (taxonomy_genus_95p.txt)	0	No	0	0	0	0	1	0	0	0	0	0	0	0	0	0	0	0	0	0	0	0	0	0	0	0	0	0	0	0	0
contig_4663	Bacteria (taxonomy_genus_95p.txt)	0	0	Fibrobacteres/Acidobacteria group (taxonomy_genus_95p.txt)	Acidobacteria (taxonomy_genus_95p.txt)	0	0	0	0	0	0	0	0	0	0	0	0	0	0	No	0	0	0	0	0	0	0	0	0	0	0	0	0	0	0	0	0	0	0	0	0	0	0	0	0	0	0	1	0
contig_1769	Bacteria (taxonomy_genus_95p.txt)	0	0	0	Actinobacteria (taxonomy_genus_95p.txt)	0	Actinobacteria (taxonomy_genus_95p.txt)	Acidimicrobidae (taxonomy_genus_95p.txt)	0	0	Acidimicrobiales (taxonomy_genus_95p.txt)	Acidimicrobineae (taxonomy_genus_95p.txt)	0	0	0	0	0	0	0	No	0	0	0	0	0	0	0	0	0	0	0	0	0	0	0	0	0	0	0	0	0	0	0	0	0	0	0	0	0
contig_3163	Bacteria (taxonomy_genus_95p.txt)	0	0	0	Actinobacteria (taxonomy_class_95p.txt)	0	Actinobacteria (taxonomy_class_95p.txt)	0	0	0	0	0	0	0	0	0	0	0	0	No	0	0	0	0	0	0	0	0	0	0	0	0	0	0	0	0	0	0	0	0	0	0	0	0	0	0	0	0	0
contig_3655	Bacteria (taxonomy_genus_95p.txt)	0	0	0	Actinobacteria (taxonomy_class_95p.txt)	0	Actinobacteria (taxonomy_class_95p.txt)	0	0	0	0	0	0	0	0	0	0	0	0	No	0	0	0	0	0	0	0	0	0	0	0	0	0	0	0	0	0	0	0	0	0	0	0	0	0	0	0	0	0
contig_1843	Bacteria (taxonomy_genus_95p.txt)	0	0	0	Actinobacteria (taxonomy_genus_95p.txt)	0	Actinobacteria (taxonomy_genus_95p.txt)	0	0	0	0	0	0	0	0	0	0	0	uncultured actinobacterium (taxonomy_class_95p.txt)	No	0	0	0	0	0	0	0	0	0	0	0	0	0	0	0	0	0	0	0	0	0	0	0	0	0	0	0	0	0
contig_1909	Bacteria (taxonomy_genus_95p.txt)	0	0	0	Actinobacteria (taxonomy_genus_95p.txt)	0	Actinobacteria (taxonomy_genus_95p.txt)	Actinobacteridae (taxonomy_genus_95p.txt)	0	0	Actinomycetales (taxonomy_genus_95p.txt)	Micrococcineae (taxonomy_genus_95p.txt)	0	0	Microbacteriaceae (taxonomy_genus_95p.txt)	0	0	0	0	No	0	0	0	0	0	0	0	0	0	0	0	0	0	0	0	0	0	0	0	0	0	0	0	0	0	0	0	0	0
contig_2659	Bacteria (taxonomy_genus_95p.txt)	0	0	0	Actinobacteria (taxonomy_genus_95p.txt)	0	Actinobacteria (taxonomy_genus_95p.txt)	Actinobacteridae (taxonomy_genus_95p.txt)	0	0	Actinomycetales (taxonomy_genus_95p.txt)	Frankineae (taxonomy_genus_95p.txt)	0	0	0	0	0	0	0	No	2	0	0	0	0	0	0	0	0	0	0	0	0	0	0	0	0	0	0	0	0	0	0	0	0	0	0	0	0
contig_3777	Bacteria (taxonomy_genus_95p.txt)	0	0	0	Actinobacteria (taxonomy_genus_95p.txt)	0	Actinobacteria (taxonomy_genus_95p.txt)	Rubrobacteridae (taxonomy_genus_95p.txt)	0	0	0	0	0	0	0	0	0	0	0	No	0	0	0	0	0	1	0	0	0	0	0	0	0	0	0	0	0	0	0	0	0	0	0	0	0	0	0	0	0
contig_3903	Bacteria (taxonomy_genus_95p.txt)	0	0	0	Actinobacteria (taxonomy_genus_95p.txt)	0	Actinobacteria (taxonomy_genus_95p.txt)	Rubrobacteridae (taxonomy_genus_95p.txt)	0	0	0	0	0	0	0	0	0	0	0	No	0	0	0	0	0	0	0	0	0	0	0	0	0	0	0	0	0	0	0	0	0	0	0	0	0	0	0	0	0
contig_587	Bacteria (taxonomy_genus_95p.txt)	0	0	0	Actinobacteria (taxonomy_genus_95p.txt)	0	Actinobacteria (taxonomy_genus_95p.txt)	Coriobacteridae (taxonomy_genus_95p.txt)	0	0	Coriobacteriales (taxonomy_genus_95p.txt)	Coriobacterineae (taxonomy_genus_95p.txt)	0	0	Coriobacteriaceae (taxonomy_genus_95p.txt)	0	0	0	0	No	0	0	0	0	0	0	0	0	0	0	0	0	0	0	0	0	0	0	0	0	0	0	0	0	0	0	0	0	0
contig_1133	Bacteria (taxonomy_genus_95p.txt)	0	0	Bacteroidetes/Chlorobi group (taxonomy_genus_95p.txt)	Bacteroidetes (taxonomy_genus_95p.txt)	0	Sphingobacteriia (taxonomy_class_95p.txt)	0	0	0	0	0	0	0	0	0	0	0	0	No	0	0	0	0	0	0	0	0	0	0	0	2	0	0	0	0	0	0	0	0	0	0	0	0	0	0	0	1	0
contig_2127	Bacteria (taxonomy_genus_95p.txt)	0	0	Bacteroidetes/Chlorobi group (taxonomy_class_95p.txt)	Bacteroidetes (taxonomy_class_95p.txt)	0	Sphingobacteriia (taxonomy_class_95p.txt)	0	0	0	Sphingobacteriales (taxonomy_class_95p.txt)	0	0	0	Saprospiraceae (taxonomy_class_95p.txt)	0	0	0	0	No	0	0	0	0	1	0	1	0	0	0	0	0	0	0	0	0	0	0	0	0	0	0	0	0	0	0	0	0	0
contig_2279	Bacteria (taxonomy_genus_95p.txt)	0	0	Bacteroidetes/Chlorobi group (taxonomy_genus_95p.txt)	Bacteroidetes (taxonomy_genus_95p.txt)	0	Flavobacteriia (taxonomy_class_95p.txt)	0	0	0	0	0	0	0	0	0	0	0	0	No	0	0	0	0	0	0	0	0	0	0	0	0	0	0	0	0	0	0	1	0	0	0	0	0	0	0	0	0	0
contig_4431	Bacteria (taxonomy_genus_95p.txt)	0	0	Bacteroidetes/Chlorobi group (taxonomy_genus_95p.txt)	Bacteroidetes (taxonomy_genus_95p.txt)	0	0	0	0	0	0	0	0	0	0	0	0	0	0	No	0	0	0	0	0	0	0	0	0	0	0	0	0	0	0	0	0	0	0	0	0	1	0	0	0	0	0	0	0
contig_4683	Bacteria (taxonomy_genus_95p.txt)	0	0	Bacteroidetes/Chlorobi group (taxonomy_genus_95p.txt)	Bacteroidetes (taxonomy_genus_95p.txt)	0	Sphingobacteriia (taxonomy_class_95p.txt)	0	0	0	Sphingobacteriales (taxonomy_class_95p.txt)	0	0	0	0	0	0	0	0	No	0	0	0	0	0	0	0	0	0	0	0	0	0	1	0	0	0	0	0	0	0	0	0	0	0	0	0	0	0
contig_4689	Bacteria (taxonomy_genus_95p.txt)	0	0	Bacteroidetes/Chlorobi group (taxonomy_genus_95p.txt)	Bacteroidetes (taxonomy_genus_95p.txt)	0	0	0	0	0	0	0	0	0	0	0	0	0	0	No	0	0	0	0	0	0	0	0	0	0	0	0	0	0	0	0	0	0	0	0	0	0	0	0	0	0	0	0	0
contig_117	Bacteria (taxonomy_genus_95p.txt)	0	0	Bacteroidetes/Chlorobi group (taxonomy_class_95p.txt)	Bacteroidetes (taxonomy_class_95p.txt)	0	0	0	0	0	0	0	0	0	0	0	0	0	0	No	0	0	0	0	0	0	0	0	0	0	1	0	0	0	0	0	0	1	0	0	0	0	0	0	0	0	0	0	0
contig_1301	Bacteria (taxonomy_genus_95p.txt)	0	0	Bacteroidetes/Chlorobi group (taxonomy_genus_95p.txt)	Bacteroidetes (taxonomy_genus_95p.txt)	0	Sphingobacteriia (taxonomy_class_95p.txt)	0	0	0	Sphingobacteriales (taxonomy_class_95p.txt)	0	0	0	Saprospiraceae (taxonomy_class_95p.txt)	0	0	0	uncultured Saprospiraceae bacterium (taxonomy_class_95p.txt)	No	0	0	0	0	0	0	0	0	0	0	0	0	0	0	0	0	0	0	0	0	0	0	0	0	0	0	0	0	0
contig_2541	Bacteria (taxonomy_genus_95p.txt)	0	0	Bacteroidetes/Chlorobi group (taxonomy_genus_95p.txt)	Bacteroidetes (taxonomy_genus_95p.txt)	0	Flavobacteriia (taxonomy_class_95p.txt)	0	0	0	Flavobacteriales (taxonomy_class_95p.txt)	0	0	0	0	0	0	0	0	No	0	0	0	0	0	0	0	0	0	0	1	0	0	0	0	0	0	0	0	0	0	0	0	0	0	0	0	0	0
contig_2577	Bacteria (taxonomy_genus_95p.txt)	0	0	Bacteroidetes/Chlorobi group (taxonomy_genus_95p.txt)	Bacteroidetes (taxonomy_genus_95p.txt)	0	Cytophagia (taxonomy_genus_95p.txt)	0	0	0	Cytophagales (taxonomy_genus_95p.txt)	0	0	0	Cytophagaceae (taxonomy_genus_95p.txt)	0	0	Flexibacter (taxonomy_genus_95p.txt)	uncultured Flexibacter sp. (taxonomy_genus_95p.txt)	No	0	0	0	0	0	0	0	0	0	0	0	0	0	0	0	0	0	0	0	0	0	0	0	0	0	0	0	0	0
contig_2791	Bacteria (taxonomy_genus_95p.txt)	0	0	Bacteroidetes/Chlorobi group (taxonomy_genus_95p.txt)	Bacteroidetes (taxonomy_genus_95p.txt)	0	0	0	0	0	0	0	0	0	0	0	0	0	0	No	0	0	0	0	0	0	0	0	0	0	0	0	0	0	0	0	0	0	0	0	0	0	0	0	0	0	0	0	0
contig_2973	Bacteria (taxonomy_genus_95p.txt)	0	0	Bacteroidetes/Chlorobi group (taxonomy_genus_95p.txt)	Bacteroidetes (taxonomy_genus_95p.txt)	0	Sphingobacteriia (taxonomy_class_95p.txt)	0	0	0	Sphingobacteriales (taxonomy_class_95p.txt)	0	0	0	Saprospiraceae (taxonomy_class_95p.txt)	0	0	0	0	No	0	0	0	0	0	0	0	0	0	0	0	0	0	0	0	0	0	0	0	0	0	1	0	0	0	0	0	0	0
contig_301	Bacteria (taxonomy_genus_95p.txt)	0	0	Bacteroidetes/Chlorobi group (taxonomy_genus_95p.txt)	Bacteroidetes (taxonomy_genus_95p.txt)	0	0	0	0	0	0	0	0	0	0	0	0	0	0	No	0	0	0	0	0	0	0	0	0	1	0	0	0	0	0	0	0	0	0	0	0	0	0	0	0	0	0	0	0
contig_3069	Bacteria (taxonomy_genus_95p.txt)	0	0	Bacteroidetes/Chlorobi group (taxonomy_genus_95p.txt)	Bacteroidetes (taxonomy_genus_95p.txt)	0	Sphingobacteriia (taxonomy_class_95p.txt)	0	0	0	Sphingobacteriales (taxonomy_class_95p.txt)	0	0	0	0	0	0	0	0	No	0	0	0	0	1	0	0	0	0	0	0	0	0	0	0	0	0	0	0	0	0	0	0	0	0	0	0	0	0
contig_3593	Bacteria (taxonomy_genus_95p.txt)	0	0	Bacteroidetes/Chlorobi group (taxonomy_genus_95p.txt)	Bacteroidetes (taxonomy_genus_95p.txt)	0	Flavobacteriia (taxonomy_genus_95p.txt)	0	0	0	Flavobacteriales (taxonomy_genus_95p.txt)	0	0	0	Flavobacteriaceae (taxonomy_genus_95p.txt)	0	0	Flavobacterium (taxonomy_genus_95p.txt)	0	No	0	1	0	0	0	0	0	0	0	0	0	0	0	0	0	0	0	0	0	0	0	0	0	0	0	0	0	0	0
contig_3681	Bacteria (taxonomy_genus_95p.txt)	0	0	Bacteroidetes/Chlorobi group (taxonomy_genus_95p.txt)	Bacteroidetes (taxonomy_genus_95p.txt)	0	0	0	0	0	0	0	0	0	0	0	0	0	0	No	0	0	0	0	0	0	0	0	0	0	0	0	0	0	0	0	0	0	0	0	0	0	0	0	0	0	0	0	0
contig_3717	Bacteria (taxonomy_genus_95p.txt)	0	0	Bacteroidetes/Chlorobi group (taxonomy_genus_95p.txt)	Bacteroidetes (taxonomy_genus_95p.txt)	0	Sphingobacteriia (taxonomy_genus_95p.txt)	0	0	0	Sphingobacteriales (taxonomy_genus_95p.txt)	0	0	0	0	0	0	0	0	No	0	0	0	0	0	0	0	0	0	0	0	0	0	0	0	0	0	0	0	0	0	0	0	0	0	0	1	0	0
contig_3843	Bacteria (taxonomy_genus_95p.txt)	0	0	Bacteroidetes/Chlorobi group (taxonomy_genus_95p.txt)	Bacteroidetes (taxonomy_genus_95p.txt)	0	0	0	0	0	0	0	0	0	0	0	0	0	0	No	0	0	0	0	0	0	1	0	0	0	0	0	0	0	0	0	0	0	0	0	0	0	0	0	0	0	0	0	0
contig_4075	Bacteria (taxonomy_genus_95p.txt)	0	0	Bacteroidetes/Chlorobi group (taxonomy_genus_95p.txt)	Bacteroidetes (taxonomy_genus_95p.txt)	0	Cytophagia (taxonomy_genus_95p.txt)	0	0	0	Cytophagales (taxonomy_genus_95p.txt)	0	0	0	0	0	0	0	0	No	0	0	0	0	1	0	0	0	0	0	0	0	0	0	0	0	0	0	0	0	0	0	0	0	0	0	0	0	0
contig_4133	Bacteria (taxonomy_genus_95p.txt)	0	0	Bacteroidetes/Chlorobi group (taxonomy_genus_95p.txt)	Bacteroidetes (taxonomy_genus_95p.txt)	0	0	0	0	0	0	0	0	0	0	0	0	0	0	No	0	0	0	0	0	0	0	0	0	0	0	0	0	0	0	0	0	0	0	0	0	0	0	0	0	0	0	0	0
contig_4283	Bacteria (taxonomy_genus_95p.txt)	0	0	Bacteroidetes/Chlorobi group (taxonomy_genus_95p.txt)	Bacteroidetes (taxonomy_genus_95p.txt)	0	Sphingobacteriia (taxonomy_genus_95p.txt)	0	0	0	Sphingobacteriales (taxonomy_genus_95p.txt)	0	0	0	Saprospiraceae (taxonomy_genus_95p.txt)	0	0	0	0	No	0	0	0	0	0	0	0	0	0	0	0	0	0	0	0	0	0	0	0	0	0	0	0	0	0	0	0	0	0
contig_4321	Bacteria (taxonomy_genus_95p.txt)	0	0	Bacteroidetes/Chlorobi group (taxonomy_genus_95p.txt)	Bacteroidetes (taxonomy_genus_95p.txt)	0	Sphingobacteriia (taxonomy_class_95p.txt)	0	0	0	Sphingobacteriales (taxonomy_class_95p.txt)	0	0	0	Saprospiraceae (taxonomy_class_95p.txt)	0	0	0	0	No	0	0	0	0	0	0	0	0	0	0	1	0	0	0	0	0	0	0	0	0	0	0	1	0	0	0	0	0	0
contig_4325	Bacteria (taxonomy_genus_95p.txt)	0	0	Bacteroidetes/Chlorobi group (taxonomy_genus_95p.txt)	Bacteroidetes (taxonomy_genus_95p.txt)	0	Sphingobacteriia (taxonomy_genus_95p.txt)	0	0	0	Sphingobacteriales (taxonomy_genus_95p.txt)	0	0	0	Saprospiraceae (taxonomy_genus_95p.txt)	0	0	0	0	No	0	0	0	0	0	0	0	0	0	0	0	0	0	0	0	0	0	0	0	0	0	0	0	0	0	0	0	0	0
contig_4573	Bacteria (taxonomy_genus_95p.txt)	0	0	Bacteroidetes/Chlorobi group (taxonomy_genus_95p.txt)	Bacteroidetes (taxonomy_genus_95p.txt)	0	Sphingobacteriia (taxonomy_genus_95p.txt)	0	0	0	Sphingobacteriales (taxonomy_genus_95p.txt)	0	0	0	Saprospiraceae (taxonomy_genus_95p.txt)	0	0	0	0	No	0	0	0	0	0	0	0	0	0	0	0	0	0	0	0	0	0	0	0	0	0	0	0	0	0	0	0	1	1
contig_4587	Bacteria (taxonomy_genus_95p.txt)	0	0	Bacteroidetes/Chlorobi group (taxonomy_genus_95p.txt)	Bacteroidetes (taxonomy_genus_95p.txt)	0	0	0	0	0	0	0	0	0	0	0	0	0	0	No	0	0	0	0	0	0	0	0	0	0	0	0	0	0	0	0	0	0	0	0	0	0	0	0	0	0	0	0	0
contig_4705	Bacteria (taxonomy_genus_95p.txt)	0	0	Bacteroidetes/Chlorobi group (taxonomy_genus_95p.txt)	Bacteroidetes (taxonomy_genus_95p.txt)	0	Cytophagia (taxonomy_genus_95p.txt)	0	0	0	Cytophagales (taxonomy_genus_95p.txt)	0	0	0	0	0	0	0	0	No	0	0	0	0	0	0	0	0	0	0	0	0	0	0	0	0	0	0	0	0	0	0	0	0	0	0	0	0	0
contig_2259	Bacteria (taxonomy_genus_95p.txt)	0	0	Chlamydiae/Verrucomicrobia group (taxonomy_genus_95p.txt)	Chlamydiae (taxonomy_genus_95p.txt)	0	Chlamydiia (taxonomy_genus_95p.txt)	0	0	0	Chlamydiales (taxonomy_genus_95p.txt)	0	0	0	Parachlamydiaceae (taxonomy_genus_95p.txt)	0	0	0	0	No	0	0	0	0	0	0	0	0	0	0	0	0	0	0	0	0	0	0	0	0	0	0	0	0	0	0	0	0	0
contig_4301	Bacteria (taxonomy_genus_95p.txt)	0	0	Chlamydiae/Verrucomicrobia group (taxonomy_genus_95p.txt)	Chlamydiae (taxonomy_genus_95p.txt)	0	Chlamydiia (taxonomy_genus_95p.txt)	0	0	0	Chlamydiales (taxonomy_genus_95p.txt)	0	0	0	Parachlamydiaceae (taxonomy_genus_95p.txt)	0	0	0	0	No	0	0	0	0	0	0	0	0	0	0	0	0	0	0	0	0	0	0	0	0	0	0	0	0	0	0	1	0	0
contig_4393	Bacteria (taxonomy_genus_95p.txt)	0	0	Chlamydiae/Verrucomicrobia group (taxonomy_genus_95p.txt)	Chlamydiae (taxonomy_genus_95p.txt)	0	Chlamydiia (taxonomy_genus_95p.txt)	0	0	0	Chlamydiales (taxonomy_genus_95p.txt)	0	0	0	0	0	0	0	0	No	0	0	0	0	0	0	0	0	0	0	0	0	0	0	0	0	0	0	0	0	0	0	0	0	0	0	0	0	0
contig_4537	Bacteria (taxonomy_genus_95p.txt)	0	0	Chlamydiae/Verrucomicrobia group (taxonomy_genus_95p.txt)	Chlamydiae (taxonomy_genus_95p.txt)	0	Chlamydiia (taxonomy_genus_95p.txt)	0	0	0	Chlamydiales (taxonomy_genus_95p.txt)	0	0	0	Parachlamydiaceae (taxonomy_genus_95p.txt)	0	0	0	0	No	0	0	0	0	0	0	0	0	0	0	0	0	0	0	0	0	0	0	0	0	0	0	0	0	0	0	0	0	0
contig_653	Bacteria (taxonomy_genus_95p.txt)	0	0	0	Chloroflexi (taxonomy_genus_95p.txt)	0	0	0	0	0	0	0	0	0	0	0	0	0	0	No	0	0	0	0	0	0	0	0	0	0	0	0	0	0	0	0	0	0	0	0	0	0	0	0	0	0	1	0	0
contig_1145	Bacteria (taxonomy_genus_95p.txt)	0	0	0	Chloroflexi (taxonomy_genus_95p.txt)	0	Caldilineae (taxonomy_genus_95p.txt)	0	0	0	Caldilineales (taxonomy_genus_95p.txt)	0	0	0	Caldilineaceae (taxonomy_genus_95p.txt)	0	0	Caldilinea (taxonomy_genus_95p.txt)	0	No	0	0	0	0	0	0	0	0	0	0	0	0	0	0	0	0	0	0	0	0	0	0	0	0	0	0	0	0	0
contig_2867	Bacteria (taxonomy_genus_95p.txt)	0	0	0	Chloroflexi (taxonomy_genus_95p.txt)	0	0	0	0	0	0	0	0	0	0	0	0	0	0	No	0	1	0	0	0	0	0	0	0	0	0	0	0	0	0	0	0	0	0	0	0	0	0	0	0	0	0	0	0
contig_3359	Bacteria (taxonomy_genus_95p.txt)	0	0	0	Chloroflexi (taxonomy_genus_95p.txt)	0	Anaerolineae (taxonomy_genus_95p.txt)	0	0	0	Anaerolineales (taxonomy_genus_95p.txt)	0	0	0	Anaerolineaceae (taxonomy_genus_95p.txt)	0	0	0	0	No	0	0	0	0	0	1	0	0	0	0	0	0	0	0	0	0	0	0	0	0	0	0	0	0	0	0	0	0	0
contig_4603	Bacteria (taxonomy_genus_95p.txt)	0	0	0	Chloroflexi (taxonomy_genus_95p.txt)	0	Anaerolineae (taxonomy_genus_95p.txt)	0	0	0	Anaerolineales (taxonomy_genus_95p.txt)	0	0	0	Anaerolineaceae (taxonomy_genus_95p.txt)	0	0	Leptolinea (taxonomy_genus_95p.txt)	uncultured Leptolinea sp. (taxonomy_genus_95p.txt)	No	0	0	0	0	0	0	0	0	0	0	0	0	0	0	0	0	0	0	0	0	0	0	0	0	0	0	0	0	0
contig_1463	Bacteria (taxonomy_genus_95p.txt)	0	0	0	Cyanobacteria (taxonomy_genus_95p.txt)	0	0	0	0	0	0	0	0	0	0	0	0	0	0	Yes	0	0	0	0	0	0	0	0	0	0	0	0	0	0	0	0	0	0	0	0	0	0	0	0	0	1	0	0	1
contig_1575	Bacteria (taxonomy_genus_95p.txt)	0	0	0	Cyanobacteria (taxonomy_genus_95p.txt)	0	0	Oscillatoriophycideae (taxonomy_genus_95p.txt)	0	0	Oscillatoriales (taxonomy_genus_95p.txt)	0	0	0	0	0	0	0	0	Yes	0	0	0	0	0	0	0	0	0	0	0	0	0	0	0	0	0	0	0	0	0	0	0	0	0	0	0	0	0
contig_225	Bacteria (taxonomy_genus_95p.txt)	0	0	0	Cyanobacteria (taxonomy_genus_95p.txt)	0	0	Oscillatoriophycideae (taxonomy_class_95p.txt)	0	0	0	0	0	0	0	0	0	0	0	Yes	0	0	0	0	0	0	0	0	0	0	0	0	0	0	0	0	0	0	0	0	0	0	0	0	0	0	0	0	0
contig_2687	Bacteria (taxonomy_genus_95p.txt)	0	0	0	Cyanobacteria (taxonomy_genus_95p.txt)	0	0	0	0	0	0	0	0	0	0	0	0	0	0	Yes	0	0	0	0	0	0	0	0	0	0	0	0	0	0	0	0	0	0	1	1	0	0	0	0	0	0	0	0	0
contig_2905	Bacteria (taxonomy_genus_95p.txt)	0	0	0	Cyanobacteria (taxonomy_genus_95p.txt)	0	0	Oscillatoriophycideae (taxonomy_genus_95p.txt)	0	0	0	0	0	0	0	0	0	0	0	Yes	0	0	0	0	0	0	0	3	0	0	0	0	0	0	0	0	0	0	0	0	0	0	0	0	0	0	0	0	0
contig_3337	Bacteria (taxonomy_genus_95p.txt)	0	0	0	Cyanobacteria (taxonomy_genus_95p.txt)	0	0	Oscillatoriophycideae (taxonomy_genus_95p.txt)	0	0	Oscillatoriales (taxonomy_genus_95p.txt)	0	0	0	0	0	0	0	0	Yes	0	0	0	0	0	0	0	0	0	0	0	0	0	0	0	0	0	0	0	0	0	0	0	0	0	0	0	0	0
contig_4407	Bacteria (taxonomy_genus_95p.txt)	0	0	0	Cyanobacteria (taxonomy_genus_95p.txt)	0	0	Oscillatoriophycideae (taxonomy_genus_95p.txt)	0	0	0	0	0	0	0	0	0	0	0	Yes	0	0	0	0	0	0	0	0	0	0	0	0	0	0	0	0	0	0	0	0	0	0	0	0	0	0	0	0	0
contig_4423	Bacteria (taxonomy_genus_95p.txt)	0	0	0	Cyanobacteria (taxonomy_genus_95p.txt)	0	0	Oscillatoriophycideae (taxonomy_genus_95p.txt)	0	0	Chroococcales (taxonomy_genus_95p.txt)	0	0	0	0	0	0	0	0	Yes	0	0	0	0	0	1	0	0	0	0	0	0	0	0	0	0	0	0	0	0	0	0	0	0	0	0	0	0	0
contig_4635	Bacteria (taxonomy_genus_95p.txt)	0	0	0	Cyanobacteria (taxonomy_genus_95p.txt)	0	0	Oscillatoriophycideae (taxonomy_genus_95p.txt)	0	0	Oscillatoriales (taxonomy_genus_95p.txt)	0	0	0	0	0	0	0	0	Yes	0	0	0	0	0	0	1	0	0	0	0	0	0	0	0	0	0	0	0	0	0	0	0	0	0	0	0	0	0
contig_4643	Bacteria (taxonomy_genus_95p.txt)	0	0	0	Cyanobacteria (taxonomy_genus_95p.txt)	0	0	Oscillatoriophycideae (taxonomy_genus_95p.txt)	0	0	0	0	0	0	0	0	0	0	0	Yes	0	0	0	0	0	0	0	0	0	0	0	0	0	0	0	0	0	0	0	0	0	0	0	0	0	0	0	0	0
contig_4703	Bacteria (taxonomy_genus_95p.txt)	0	0	0	Cyanobacteria (taxonomy_genus_95p.txt)	0	0	0	0	0	Stigonematales (taxonomy_genus_95p.txt)	0	0	0	0	0	0	0	0	Yes	0	0	0	0	0	0	0	0	0	0	0	0	0	0	0	0	0	0	0	0	0	0	0	0	0	2	0	0	0
contig_1213	Bacteria (taxonomy_genus_95p.txt)	0	0	0	Deinococcus-Thermus (taxonomy_genus_95p.txt)	0	Deinococci (taxonomy_genus_95p.txt)	0	0	0	Deinococcales (taxonomy_genus_95p.txt)	0	0	0	Deinococcaceae (taxonomy_genus_95p.txt)	0	0	Deinococcus (taxonomy_genus_95p.txt)	0	No	0	0	0	0	0	0	0	0	0	0	0	0	0	0	0	0	0	1	0	0	0	0	0	0	0	0	0	0	0
contig_1231	Bacteria (taxonomy_genus_95p.txt)	0	0	0	Deinococcus-Thermus (taxonomy_genus_95p.txt)	0	Deinococci (taxonomy_genus_95p.txt)	0	0	0	Thermales (taxonomy_class_95p.txt)	0	0	0	0	0	0	0	0	No	0	0	0	0	0	0	0	0	0	0	0	0	0	0	0	0	0	0	0	0	0	0	0	0	0	0	3	0	0
contig_3489	Bacteria (taxonomy_genus_95p.txt)	0	0	0	Deinococcus-Thermus (taxonomy_genus_95p.txt)	0	Deinococci (taxonomy_genus_95p.txt)	0	0	0	Thermales (taxonomy_genus_95p.txt)	0	0	0	Thermaceae (taxonomy_genus_95p.txt)	0	0	0	0	No	0	0	0	0	0	0	0	0	0	0	0	0	0	0	0	0	0	0	0	0	0	0	0	0	0	0	0	1	0
contig_2379	Bacteria (taxonomy_genus_95p.txt)	0	0	0	Firmicutes (taxonomy_genus_95p.txt)	0	Clostridia (taxonomy_genus_95p.txt)	0	0	0	Clostridiales (taxonomy_genus_95p.txt)	0	0	0	Clostridiaceae (taxonomy_genus_95p.txt)	0	0	Oxobacter (taxonomy_genus_95p.txt)	0	No	0	0	0	0	0	0	0	0	0	0	0	0	0	0	0	0	0	0	0	0	0	0	0	0	0	0	0	0	0
contig_2535	Bacteria (taxonomy_genus_95p.txt)	0	0	0	Firmicutes (taxonomy_genus_95p.txt)	0	Clostridia (taxonomy_class_95p.txt)	0	0	0	Clostridiales (taxonomy_class_95p.txt)	0	0	0	0	0	0	0	0	No	0	0	0	0	0	0	0	0	0	0	0	0	0	0	0	0	0	0	0	0	0	0	0	0	0	0	0	0	0
contig_1057	Bacteria (taxonomy_genus_95p.txt)	0	0	0	Firmicutes (taxonomy_genus_95p.txt)	0	0	0	0	0	0	0	0	0	0	0	0	0	0	No	0	0	0	0	0	0	0	0	0	0	0	0	0	0	0	0	0	0	0	0	0	0	0	0	0	0	0	0	0
contig_1577	Bacteria (taxonomy_genus_95p.txt)	0	0	0	Firmicutes (taxonomy_genus_95p.txt)	0	Clostridia (taxonomy_genus_95p.txt)	0	0	0	Clostridiales (taxonomy_genus_95p.txt)	0	0	0	Lachnospiraceae (taxonomy_genus_95p.txt)	0	0	Roseburia (taxonomy_genus_95p.txt)	0	No	0	0	0	0	0	0	0	0	0	0	0	0	0	0	0	0	0	0	0	0	0	0	0	0	0	0	0	0	0
contig_1587	Bacteria (taxonomy_genus_95p.txt)	0	0	0	Firmicutes (taxonomy_genus_95p.txt)	0	Bacilli (taxonomy_genus_95p.txt)	0	0	0	Bacillales (taxonomy_genus_95p.txt)	0	0	0	Paenibacillaceae (taxonomy_genus_95p.txt)	0	0	Paenibacillus (taxonomy_genus_95p.txt)	0	No	0	0	0	0	0	0	0	0	0	0	0	0	0	0	0	0	0	0	0	0	0	0	0	0	0	0	0	0	0
contig_1661	Bacteria (taxonomy_genus_95p.txt)	0	0	0	Firmicutes (taxonomy_genus_95p.txt)	0	Clostridia (taxonomy_genus_95p.txt)	0	0	0	Clostridiales (taxonomy_genus_95p.txt)	0	0	0	Lachnospiraceae (taxonomy_genus_95p.txt)	0	0	Cellulosilyticum (taxonomy_genus_95p.txt)	0	No	0	0	0	0	0	0	0	0	0	0	0	0	0	0	0	0	0	0	0	0	0	0	0	0	0	0	0	0	0
contig_1663	Bacteria (taxonomy_genus_95p.txt)	0	0	0	Firmicutes (taxonomy_genus_95p.txt)	0	Bacilli (taxonomy_genus_95p.txt)	0	0	0	Bacillales (taxonomy_genus_95p.txt)	0	0	0	Bacillaceae (taxonomy_genus_95p.txt)	0	0	Bacillus (taxonomy_genus_95p.txt)	0	No	0	0	0	0	0	0	0	0	0	0	0	0	0	0	0	0	0	0	0	0	0	0	0	0	0	0	0	0	0
contig_1701	Bacteria (taxonomy_genus_95p.txt)	0	0	0	Firmicutes (taxonomy_genus_95p.txt)	0	Clostridia (taxonomy_genus_95p.txt)	0	0	0	Clostridiales (taxonomy_genus_95p.txt)	0	0	0	Clostridiaceae (taxonomy_genus_95p.txt)	0	0	Clostridium (taxonomy_genus_95p.txt)	0	No	0	0	0	0	0	0	0	0	0	0	0	0	0	0	0	0	0	0	0	0	0	0	0	0	0	0	0	0	0
contig_1765	Bacteria (taxonomy_genus_95p.txt)	0	0	0	Firmicutes (taxonomy_genus_95p.txt)	0	Clostridia (taxonomy_genus_95p.txt)	0	0	0	Clostridiales (taxonomy_genus_95p.txt)	0	0	0	Clostridiaceae (taxonomy_genus_95p.txt)	0	0	Clostridium (taxonomy_genus_95p.txt)	0	No	0	0	0	0	0	0	0	0	0	0	0	0	0	0	0	0	0	0	0	0	0	0	0	0	0	0	0	0	0
contig_1791	Bacteria (taxonomy_genus_95p.txt)	0	0	0	Firmicutes (taxonomy_genus_95p.txt)	0	Negativicutes (taxonomy_genus_95p.txt)	0	0	0	Selenomonadales (taxonomy_genus_95p.txt)	0	0	0	Veillonellaceae (taxonomy_genus_95p.txt)	0	0	Sporomusa (taxonomy_genus_95p.txt)	0	No	0	0	0	0	0	0	0	0	0	0	0	0	0	0	0	0	0	0	0	0	0	0	0	0	0	0	0	0	0
contig_2007	Bacteria (taxonomy_genus_95p.txt)	0	0	0	Firmicutes (taxonomy_genus_95p.txt)	0	Bacilli (taxonomy_genus_95p.txt)	0	0	0	0	0	0	0	0	0	0	0	0	No	0	0	0	0	0	0	0	0	0	0	0	0	0	0	0	0	0	0	0	0	0	0	0	0	0	0	0	0	0
contig_2013	Bacteria (taxonomy_genus_95p.txt)	0	0	0	Firmicutes (taxonomy_genus_95p.txt)	0	Clostridia (taxonomy_genus_95p.txt)	0	0	0	Clostridiales (taxonomy_genus_95p.txt)	0	0	0	0	0	0	0	0	No	0	0	0	0	0	0	0	0	0	0	0	0	0	0	0	0	0	0	0	0	0	0	0	0	0	0	0	0	0
contig_2151	Bacteria (taxonomy_genus_95p.txt)	0	0	0	Firmicutes (taxonomy_genus_95p.txt)	0	Bacilli (taxonomy_genus_95p.txt)	0	0	0	Bacillales (taxonomy_genus_95p.txt)	0	0	0	Paenibacillaceae (taxonomy_genus_95p.txt)	0	0	Paenibacillus (taxonomy_genus_95p.txt)	0	No	0	0	0	0	0	0	0	0	0	0	0	0	0	0	0	0	0	0	0	0	0	0	0	0	0	0	0	0	0
contig_2391	Bacteria (taxonomy_genus_95p.txt)	0	0	0	Firmicutes (taxonomy_genus_95p.txt)	0	Bacilli (taxonomy_genus_95p.txt)	0	0	0	Bacillales (taxonomy_genus_95p.txt)	0	0	0	Paenibacillaceae (taxonomy_genus_95p.txt)	0	0	Paenibacillus (taxonomy_genus_95p.txt)	0	No	0	0	0	0	0	0	0	0	0	0	0	0	0	0	0	0	0	0	0	0	0	0	0	0	0	0	0	0	0
contig_2445	Bacteria (taxonomy_genus_95p.txt)	0	0	0	Firmicutes (taxonomy_genus_95p.txt)	0	Bacilli (taxonomy_genus_95p.txt)	0	0	0	Bacillales (taxonomy_genus_95p.txt)	0	0	0	0	0	0	0	0	No	0	0	0	0	0	0	0	0	0	0	0	0	0	0	0	0	0	0	0	0	0	0	0	0	0	0	0	0	0
contig_2639	Bacteria (taxonomy_genus_95p.txt)	0	0	0	Firmicutes (taxonomy_genus_95p.txt)	0	Bacilli (taxonomy_genus_95p.txt)	0	0	0	Bacillales (taxonomy_genus_95p.txt)	0	0	0	0	0	0	0	0	No	0	0	0	0	0	0	0	0	0	0	3	0	0	0	0	0	0	0	0	0	0	0	0	0	0	0	0	0	0
contig_2651	Bacteria (taxonomy_genus_95p.txt)	0	0	0	Firmicutes (taxonomy_genus_95p.txt)	0	0	0	0	0	0	0	0	0	0	0	0	0	0	No	0	0	0	0	0	0	0	0	0	0	0	0	0	0	0	0	0	0	0	0	0	0	0	0	0	0	0	0	0
contig_2665	Bacteria (taxonomy_genus_95p.txt)	0	0	0	Firmicutes (taxonomy_genus_95p.txt)	0	Bacilli (taxonomy_genus_95p.txt)	0	0	0	Bacillales (taxonomy_genus_95p.txt)	0	0	0	Bacillaceae (taxonomy_genus_95p.txt)	0	0	Bacillus (taxonomy_genus_95p.txt)	0	No	0	0	0	0	0	0	0	0	0	0	0	0	0	0	0	0	0	0	0	0	0	0	0	0	0	0	0	0	0
contig_273	Bacteria (taxonomy_genus_95p.txt)	0	0	0	Firmicutes (taxonomy_genus_95p.txt)	0	Clostridia (taxonomy_genus_95p.txt)	0	0	0	Clostridiales (taxonomy_genus_95p.txt)	0	0	0	0	0	0	0	0	No	0	0	0	0	0	0	0	0	0	0	0	0	0	0	0	0	0	0	0	0	0	0	0	0	0	0	0	0	0
contig_2849	Bacteria (taxonomy_genus_95p.txt)	0	0	0	Firmicutes (taxonomy_genus_95p.txt)	0	Clostridia (taxonomy_genus_95p.txt)	0	0	0	Clostridiales (taxonomy_genus_95p.txt)	0	0	0	Clostridiaceae (taxonomy_genus_95p.txt)	0	0	Clostridium (taxonomy_genus_95p.txt)	uncultured Clostridium sp. (taxonomy_genus_95p.txt)	No	0	0	0	0	0	0	0	0	0	0	0	0	0	0	0	0	0	0	0	0	0	0	0	0	0	0	0	0	0
contig_2977	Bacteria (taxonomy_genus_95p.txt)	0	0	0	Firmicutes (taxonomy_genus_95p.txt)	0	Bacilli (taxonomy_genus_95p.txt)	0	0	0	Lactobacillales (taxonomy_genus_95p.txt)	0	0	0	Streptococcaceae (taxonomy_genus_95p.txt)	0	0	Lactococcus (taxonomy_genus_95p.txt)	0	No	0	0	0	0	0	1	0	0	0	0	0	0	0	0	0	0	0	0	0	0	0	0	0	0	0	0	0	0	0
contig_3123	Bacteria (taxonomy_genus_95p.txt)	0	0	0	Firmicutes (taxonomy_genus_95p.txt)	0	Clostridia (taxonomy_genus_95p.txt)	0	0	0	Clostridiales (taxonomy_genus_95p.txt)	0	0	0	Clostridiaceae (taxonomy_genus_95p.txt)	0	0	0	0	No	0	0	0	0	0	0	0	0	0	0	0	0	0	0	0	0	0	0	0	0	0	0	0	0	0	0	0	0	0
contig_3379	Bacteria (taxonomy_genus_95p.txt)	0	0	0	Firmicutes (taxonomy_genus_95p.txt)	0	Clostridia (taxonomy_genus_95p.txt)	0	0	0	Clostridiales (taxonomy_genus_95p.txt)	0	0	0	0	0	0	0	0	No	0	0	0	0	0	0	0	0	0	0	0	0	0	0	0	0	0	0	0	0	0	0	0	0	0	0	0	0	0
contig_3559	Bacteria (taxonomy_genus_95p.txt)	0	0	0	Firmicutes (taxonomy_genus_95p.txt)	0	Bacilli (taxonomy_genus_95p.txt)	0	0	0	Bacillales (taxonomy_genus_95p.txt)	0	0	0	Paenibacillaceae (taxonomy_genus_95p.txt)	0	0	Paenibacillus (taxonomy_genus_95p.txt)	0	No	0	0	0	0	0	0	0	0	0	0	0	0	0	0	0	0	0	0	0	0	0	0	0	0	0	0	0	0	0
contig_3699	Bacteria (taxonomy_genus_95p.txt)	0	0	0	Firmicutes (taxonomy_genus_95p.txt)	0	Clostridia (taxonomy_genus_95p.txt)	0	0	0	Clostridiales (taxonomy_genus_95p.txt)	0	0	0	Clostridiaceae (taxonomy_genus_95p.txt)	0	0	0	0	No	0	0	0	0	0	0	0	0	0	0	0	0	0	0	0	0	0	0	0	0	0	0	0	0	0	0	0	0	0
contig_3729	Bacteria (taxonomy_genus_95p.txt)	0	0	0	Firmicutes (taxonomy_genus_95p.txt)	0	Clostridia (taxonomy_genus_95p.txt)	0	0	0	Clostridiales (taxonomy_genus_95p.txt)	0	0	0	Clostridiaceae (taxonomy_genus_95p.txt)	0	0	Oxobacter (taxonomy_genus_95p.txt)	0	No	1	0	0	0	0	0	0	0	0	0	0	0	0	0	0	0	0	0	0	0	0	0	0	0	0	0	0	0	0
contig_3775	Bacteria (taxonomy_genus_95p.txt)	0	0	0	Firmicutes (taxonomy_genus_95p.txt)	0	Clostridia (taxonomy_genus_95p.txt)	0	0	0	Clostridiales (taxonomy_genus_95p.txt)	0	0	0	Clostridiaceae (taxonomy_genus_95p.txt)	0	0	Clostridium (taxonomy_genus_95p.txt)	0	No	0	0	0	0	0	0	0	0	0	0	0	0	0	0	0	0	0	0	0	0	0	0	0	0	0	0	0	0	0
contig_3889	Bacteria (taxonomy_genus_95p.txt)	0	0	0	Firmicutes (taxonomy_genus_95p.txt)	0	Bacilli (taxonomy_genus_95p.txt)	0	0	0	Bacillales (taxonomy_genus_95p.txt)	0	0	0	Paenibacillaceae (taxonomy_genus_95p.txt)	0	0	Paenibacillus (taxonomy_genus_95p.txt)	0	No	0	0	0	0	0	0	0	0	0	0	0	0	0	0	0	0	0	0	0	0	0	0	0	0	0	0	0	0	0
contig_3987	Bacteria (taxonomy_genus_95p.txt)	0	0	0	Firmicutes (taxonomy_genus_95p.txt)	0	Clostridia (taxonomy_genus_95p.txt)	0	0	0	Clostridiales (taxonomy_genus_95p.txt)	0	0	0	Peptococcaceae (taxonomy_genus_95p.txt)	0	0	0	0	No	0	0	0	0	0	0	0	0	0	0	0	0	0	0	0	0	0	0	0	0	0	0	0	0	0	0	0	0	0
contig_4005	Bacteria (taxonomy_genus_95p.txt)	0	0	0	Firmicutes (taxonomy_genus_95p.txt)	0	Clostridia (taxonomy_genus_95p.txt)	0	0	0	Clostridiales (taxonomy_genus_95p.txt)	0	0	0	0	0	0	0	0	No	0	0	0	0	0	0	0	0	0	0	0	0	0	0	0	0	0	0	0	0	0	0	0	0	0	0	0	0	0
contig_4223	Bacteria (taxonomy_genus_95p.txt)	0	0	0	Firmicutes (taxonomy_genus_95p.txt)	0	Clostridia (taxonomy_genus_95p.txt)	0	0	0	Clostridiales (taxonomy_genus_95p.txt)	0	0	0	0	0	0	0	0	No	0	0	0	0	0	0	0	0	0	0	0	0	0	0	0	0	0	0	0	0	0	0	0	0	0	0	0	0	0
contig_4291	Bacteria (taxonomy_genus_95p.txt)	0	0	0	Firmicutes (taxonomy_genus_95p.txt)	0	Clostridia (taxonomy_genus_95p.txt)	0	0	0	Clostridiales (taxonomy_genus_95p.txt)	0	0	0	Clostridiaceae (taxonomy_genus_95p.txt)	0	0	Clostridium (taxonomy_genus_95p.txt)	0	No	0	0	0	0	0	0	0	0	0	0	0	0	0	0	0	0	0	0	0	0	0	0	0	0	0	0	0	0	0
contig_4307	Bacteria (taxonomy_genus_95p.txt)	0	0	0	Firmicutes (taxonomy_genus_95p.txt)	0	Bacilli (taxonomy_genus_95p.txt)	0	0	0	Bacillales (taxonomy_genus_95p.txt)	0	0	0	Bacillaceae (taxonomy_genus_95p.txt)	0	0	Bacillus (taxonomy_genus_95p.txt)	0	No	0	0	0	0	0	1	0	0	0	0	0	0	0	0	0	0	0	0	0	0	0	0	0	0	0	0	0	0	0
contig_4389	Bacteria (taxonomy_genus_95p.txt)	0	0	0	Firmicutes (taxonomy_genus_95p.txt)	0	Clostridia (taxonomy_genus_95p.txt)	0	0	0	Clostridiales (taxonomy_genus_95p.txt)	0	0	0	Clostridiaceae (taxonomy_genus_95p.txt)	0	0	0	0	No	0	0	0	0	0	0	0	0	0	0	0	0	0	0	0	0	0	0	0	0	0	0	0	0	0	0	0	0	0
contig_4485	Bacteria (taxonomy_genus_95p.txt)	0	0	0	Firmicutes (taxonomy_genus_95p.txt)	0	Clostridia (taxonomy_genus_95p.txt)	0	0	0	Clostridiales (taxonomy_genus_95p.txt)	0	0	0	Clostridiaceae (taxonomy_genus_95p.txt)	0	0	Clostridium (taxonomy_genus_95p.txt)	0	No	0	0	0	0	0	0	0	0	0	0	0	0	0	0	0	0	0	0	0	0	0	0	0	0	0	0	0	0	0
contig_4553	Bacteria (taxonomy_genus_95p.txt)	0	0	0	Firmicutes (taxonomy_genus_95p.txt)	0	Bacilli (taxonomy_genus_95p.txt)	0	0	0	Bacillales (taxonomy_genus_95p.txt)	0	0	0	Planococcaceae (taxonomy_genus_95p.txt)	0	0	Kurthia (taxonomy_genus_95p.txt)	0	No	0	0	0	0	0	0	0	0	0	0	0	0	0	0	0	0	0	0	0	0	0	0	0	0	0	0	0	0	0
contig_4681	Bacteria (taxonomy_genus_95p.txt)	0	0	0	Firmicutes (taxonomy_genus_95p.txt)	0	Clostridia (taxonomy_genus_95p.txt)	0	0	0	Clostridiales (taxonomy_genus_95p.txt)	0	0	0	Clostridiaceae (taxonomy_genus_95p.txt)	0	0	Clostridium (taxonomy_genus_95p.txt)	0	No	0	0	0	0	0	0	0	0	0	0	0	0	0	0	0	0	0	0	0	0	0	0	0	0	0	0	0	0	0
contig_941	Bacteria (taxonomy_genus_95p.txt)	0	0	0	Firmicutes (taxonomy_genus_95p.txt)	0	0	0	0	0	0	0	0	0	0	0	0	0	0	No	0	0	0	0	0	0	0	0	0	0	0	0	0	0	0	0	0	0	0	0	0	0	0	0	0	0	0	0	0
contig_1317	Bacteria (taxonomy_genus_95p.txt)	0	0	0	Planctomycetes (taxonomy_class_95p.txt)	0	Planctomycetia (taxonomy_class_95p.txt)	0	0	0	Planctomycetales (taxonomy_class_95p.txt)	0	0	0	0	0	0	0	0	No	0	0	0	0	0	0	1	0	0	0	0	0	0	0	0	0	0	0	0	0	0	0	0	0	0	0	0	0	0
contig_1347	Bacteria (taxonomy_genus_95p.txt)	0	0	0	Planctomycetes (taxonomy_genus_95p.txt)	0	Planctomycetia (taxonomy_class_95p.txt)	0	0	0	Planctomycetales (taxonomy_class_95p.txt)	0	0	0	0	0	0	0	uncultured planctomycete (taxonomy_class_95p.txt)	No	0	0	0	0	0	0	0	0	0	0	0	0	0	0	0	0	0	0	0	0	0	0	0	0	0	0	0	0	0
contig_1479	Bacteria (taxonomy_genus_95p.txt)	0	0	0	Planctomycetes (taxonomy_genus_95p.txt)	0	0	0	0	0	0	0	0	0	0	0	0	0	0	No	0	0	0	0	0	0	0	0	0	0	0	0	0	0	0	0	0	0	0	0	0	0	0	0	0	0	0	0	0
contig_2469	Bacteria (taxonomy_genus_95p.txt)	0	0	0	Planctomycetes (taxonomy_genus_95p.txt)	0	Planctomycetia (taxonomy_genus_95p.txt)	0	0	0	Planctomycetales (taxonomy_genus_95p.txt)	0	0	0	Planctomycetaceae (taxonomy_genus_95p.txt)	0	0	0	0	No	0	0	0	0	0	0	0	0	0	0	0	0	0	0	0	0	0	0	0	0	0	0	0	0	0	0	0	0	0
contig_2491	Bacteria (taxonomy_genus_95p.txt)	0	0	0	Planctomycetes (taxonomy_class_95p.txt)	0	Planctomycetia (taxonomy_class_95p.txt)	0	0	0	Planctomycetales (taxonomy_class_95p.txt)	0	0	0	0	0	0	0	0	No	0	0	0	0	0	0	0	0	0	0	0	0	0	0	0	0	0	0	0	0	0	0	0	0	0	0	0	0	0
contig_2831	Bacteria (taxonomy_genus_95p.txt)	0	0	0	Planctomycetes (taxonomy_class_95p.txt)	0	Planctomycetia (taxonomy_class_95p.txt)	0	0	0	Planctomycetales (taxonomy_class_95p.txt)	0	0	0	0	0	0	0	0	No	0	0	0	0	0	0	0	0	0	0	0	0	0	0	0	0	0	0	0	0	0	0	0	0	0	0	0	0	0
contig_3047	Bacteria (taxonomy_genus_95p.txt)	0	0	0	Planctomycetes (taxonomy_class_95p.txt)	0	0	0	0	0	0	0	0	0	0	0	0	0	0	No	0	0	0	0	0	0	0	0	0	0	0	0	0	0	0	0	0	0	0	0	0	0	0	0	0	0	0	0	0
contig_3545	Bacteria (taxonomy_genus_95p.txt)	0	0	0	Planctomycetes (taxonomy_class_95p.txt)	0	Planctomycetia (taxonomy_class_95p.txt)	0	0	0	Planctomycetales (taxonomy_class_95p.txt)	0	0	0	0	0	0	0	0	No	0	0	0	0	0	0	0	0	0	0	0	0	0	0	0	0	0	0	0	0	0	0	0	0	0	0	1	0	0
contig_3905	Bacteria (taxonomy_genus_95p.txt)	0	0	0	Planctomycetes (taxonomy_genus_95p.txt)	0	Planctomycetia (taxonomy_genus_95p.txt)	0	0	0	Planctomycetales (taxonomy_genus_95p.txt)	0	0	0	Planctomycetaceae (taxonomy_genus_95p.txt)	0	0	0	0	No	0	0	0	0	0	0	0	0	0	0	0	0	0	0	0	0	0	0	0	0	0	0	0	0	0	0	0	0	0
contig_4207	Bacteria (taxonomy_genus_95p.txt)	0	0	0	Planctomycetes (taxonomy_class_95p.txt)	0	Planctomycetia (taxonomy_class_95p.txt)	0	0	0	Planctomycetales (taxonomy_class_95p.txt)	0	0	0	0	0	0	0	0	No	0	0	0	0	0	0	0	0	0	0	0	0	0	0	0	0	0	0	0	0	0	0	0	0	0	0	0	0	0
contig_4425	Bacteria (taxonomy_genus_95p.txt)	0	0	0	Planctomycetes (taxonomy_class_95p.txt)	0	Planctomycetia (taxonomy_class_95p.txt)	0	0	0	Planctomycetales (taxonomy_class_95p.txt)	0	0	0	0	0	0	0	0	No	0	0	0	0	0	1	0	0	0	0	0	0	0	0	0	0	0	0	0	0	0	0	0	0	0	0	1	0	0
contig_1319	Bacteria (taxonomy_genus_95p.txt)	0	0	0	Planctomycetes (taxonomy_genus_95p.txt)	0	Planctomycetia (taxonomy_genus_95p.txt)	0	0	0	Planctomycetales (taxonomy_genus_95p.txt)	0	0	0	Planctomycetaceae (taxonomy_genus_95p.txt)	0	0	Gemmata (taxonomy_genus_95p.txt)	0	No	0	0	0	0	0	0	1	0	0	0	0	0	0	0	0	0	0	0	0	0	0	0	0	0	0	0	0	0	0
contig_1777	Bacteria (taxonomy_genus_95p.txt)	0	0	0	Planctomycetes (taxonomy_genus_95p.txt)	0	Planctomycetia (taxonomy_genus_95p.txt)	0	0	0	Planctomycetales (taxonomy_genus_95p.txt)	0	0	0	Planctomycetaceae (taxonomy_genus_95p.txt)	0	0	Gemmata (taxonomy_genus_95p.txt)	0	No	0	0	0	0	0	0	0	0	0	0	0	0	0	0	0	0	0	0	0	0	0	0	0	0	0	0	0	0	0
contig_2109	Bacteria (taxonomy_genus_95p.txt)	0	0	0	Planctomycetes (taxonomy_genus_95p.txt)	0	Planctomycetia (taxonomy_genus_95p.txt)	0	0	0	Planctomycetales (taxonomy_genus_95p.txt)	0	0	0	Planctomycetaceae (taxonomy_genus_95p.txt)	0	0	0	0	No	0	0	0	0	0	0	0	0	0	0	0	0	0	0	0	0	0	0	0	0	0	0	0	0	0	0	0	0	0
contig_2125	Bacteria (taxonomy_genus_95p.txt)	0	0	0	Planctomycetes (taxonomy_genus_95p.txt)	0	Planctomycetia (taxonomy_genus_95p.txt)	0	0	0	Planctomycetales (taxonomy_genus_95p.txt)	0	0	0	Planctomycetaceae (taxonomy_genus_95p.txt)	0	0	Planctomyces (taxonomy_genus_95p.txt)	0	No	0	0	0	0	0	0	0	0	0	0	0	0	0	0	0	0	0	0	0	0	0	0	0	0	0	0	0	0	0
contig_237	Bacteria (taxonomy_genus_95p.txt)	0	0	0	Planctomycetes (taxonomy_genus_95p.txt)	0	Planctomycetia (taxonomy_genus_95p.txt)	0	0	0	Planctomycetales (taxonomy_genus_95p.txt)	0	0	0	Planctomycetaceae (taxonomy_genus_95p.txt)	0	0	Planctomyces (taxonomy_genus_95p.txt)	0	No	0	0	0	0	0	0	0	0	0	0	0	0	0	0	0	0	0	0	0	0	0	0	0	0	0	0	0	0	0
contig_3003	Bacteria (taxonomy_genus_95p.txt)	0	0	0	Planctomycetes (taxonomy_genus_95p.txt)	0	Planctomycetia (taxonomy_genus_95p.txt)	0	0	0	Planctomycetales (taxonomy_genus_95p.txt)	0	0	0	Planctomycetaceae (taxonomy_genus_95p.txt)	0	0	0	0	No	0	0	0	0	0	0	0	0	0	0	0	0	0	0	0	0	0	0	0	0	0	0	0	0	0	0	0	1	0
contig_3067	Bacteria (taxonomy_genus_95p.txt)	0	0	0	Planctomycetes (taxonomy_genus_95p.txt)	0	Planctomycetia (taxonomy_genus_95p.txt)	0	0	0	Planctomycetales (taxonomy_genus_95p.txt)	0	0	0	Planctomycetaceae (taxonomy_genus_95p.txt)	0	0	Gemmata (taxonomy_genus_95p.txt)	0	No	0	0	0	0	0	0	0	0	0	0	0	0	1	0	0	0	0	0	0	0	0	0	0	0	0	0	0	0	0
contig_3135	Bacteria (taxonomy_genus_95p.txt)	0	0	0	Planctomycetes (taxonomy_genus_95p.txt)	0	Planctomycetia (taxonomy_genus_95p.txt)	0	0	0	Planctomycetales (taxonomy_genus_95p.txt)	0	0	0	Planctomycetaceae (taxonomy_genus_95p.txt)	0	0	Gemmata (taxonomy_genus_95p.txt)	uncultured Gemmata sp. (taxonomy_genus_95p.txt)	No	0	0	0	0	0	0	0	0	0	0	0	0	0	0	0	0	0	0	0	0	0	0	0	0	0	1	0	0	0
contig_3175	Bacteria (taxonomy_genus_95p.txt)	0	0	0	Planctomycetes (taxonomy_genus_95p.txt)	0	Planctomycetia (taxonomy_genus_95p.txt)	0	0	0	Planctomycetales (taxonomy_genus_95p.txt)	0	0	0	Planctomycetaceae (taxonomy_genus_95p.txt)	0	0	0	0	No	0	0	0	0	0	0	0	0	0	0	0	0	0	0	0	0	0	0	0	0	0	0	0	0	0	0	0	0	0
contig_3341	Bacteria (taxonomy_genus_95p.txt)	0	0	0	Planctomycetes (taxonomy_genus_95p.txt)	0	Planctomycetia (taxonomy_genus_95p.txt)	0	0	0	Planctomycetales (taxonomy_genus_95p.txt)	0	0	0	Planctomycetaceae (taxonomy_genus_95p.txt)	0	0	Gemmata (taxonomy_genus_95p.txt)	uncultured Gemmata sp. (taxonomy_genus_95p.txt)	No	0	0	0	0	0	0	0	0	0	0	0	0	0	0	0	0	0	0	0	0	0	0	0	0	0	0	0	0	0
contig_353	Bacteria (taxonomy_genus_95p.txt)	0	0	0	Planctomycetes (taxonomy_genus_95p.txt)	0	Planctomycetia (taxonomy_genus_95p.txt)	0	0	0	Planctomycetales (taxonomy_genus_95p.txt)	0	0	0	Planctomycetaceae (taxonomy_genus_95p.txt)	0	0	Planctomyces (taxonomy_genus_95p.txt)	uncultured Planctomyces sp. (taxonomy_genus_95p.txt)	No	0	0	0	0	0	0	0	1	0	0	0	0	0	0	0	0	0	0	0	0	0	0	0	0	0	0	0	0	0
contig_3563	Bacteria (taxonomy_genus_95p.txt)	0	0	0	Planctomycetes (taxonomy_genus_95p.txt)	0	Planctomycetia (taxonomy_genus_95p.txt)	0	0	0	Planctomycetales (taxonomy_genus_95p.txt)	0	0	0	Planctomycetaceae (taxonomy_genus_95p.txt)	0	0	Planctomyces (taxonomy_genus_95p.txt)	0	No	0	0	0	0	0	0	0	0	0	0	0	0	0	0	0	0	0	0	0	0	0	0	0	0	0	0	0	0	0
contig_3575	Bacteria (taxonomy_genus_95p.txt)	0	0	0	Planctomycetes (taxonomy_genus_95p.txt)	0	Planctomycetia (taxonomy_class_95p.txt)	0	0	0	Planctomycetales (taxonomy_class_95p.txt)	0	0	0	0	0	0	0	0	No	0	0	0	0	0	0	0	0	0	0	0	0	0	0	0	0	0	0	0	0	0	0	0	0	0	0	0	0	0
contig_3615	Bacteria (taxonomy_genus_95p.txt)	0	0	0	Planctomycetes (taxonomy_genus_95p.txt)	0	Planctomycetia (taxonomy_genus_95p.txt)	0	0	0	Planctomycetales (taxonomy_genus_95p.txt)	0	0	0	Planctomycetaceae (taxonomy_genus_95p.txt)	0	0	0	0	No	0	0	0	0	0	0	0	0	0	0	0	0	0	0	0	0	0	0	0	0	0	0	0	0	0	0	0	0	0
contig_3807	Bacteria (taxonomy_genus_95p.txt)	0	0	0	Planctomycetes (taxonomy_genus_95p.txt)	0	Planctomycetia (taxonomy_genus_95p.txt)	0	0	0	Planctomycetales (taxonomy_genus_95p.txt)	0	0	0	Planctomycetaceae (taxonomy_genus_95p.txt)	0	0	0	0	No	0	0	0	0	0	0	0	0	0	0	0	0	0	1	0	0	0	0	0	0	0	0	0	1	0	0	0	0	0
contig_3919	Bacteria (taxonomy_genus_95p.txt)	0	0	0	Planctomycetes (taxonomy_genus_95p.txt)	0	Planctomycetia (taxonomy_genus_95p.txt)	0	0	0	Planctomycetales (taxonomy_genus_95p.txt)	0	0	0	Planctomycetaceae (taxonomy_genus_95p.txt)	0	0	0	0	No	0	0	0	0	1	0	0	0	0	0	0	0	0	0	0	0	0	0	0	0	0	0	0	0	0	0	0	0	1
contig_4057	Bacteria (taxonomy_genus_95p.txt)	0	0	0	Planctomycetes (taxonomy_genus_95p.txt)	0	Planctomycetia (taxonomy_genus_95p.txt)	0	0	0	Planctomycetales (taxonomy_genus_95p.txt)	0	0	0	Planctomycetaceae (taxonomy_genus_95p.txt)	0	0	0	0	No	0	0	0	0	0	0	0	0	0	0	0	0	1	0	0	0	0	0	0	0	1	0	0	0	0	0	0	0	0
contig_4353	Bacteria (taxonomy_genus_95p.txt)	0	0	0	Planctomycetes (taxonomy_genus_95p.txt)	0	Planctomycetia (taxonomy_genus_95p.txt)	0	0	0	Planctomycetales (taxonomy_genus_95p.txt)	0	0	0	Planctomycetaceae (taxonomy_genus_95p.txt)	0	0	Pirellula (taxonomy_genus_95p.txt)	0	No	0	0	0	0	0	0	0	0	0	0	0	0	0	0	0	0	0	0	0	0	0	0	0	0	0	0	0	0	0
contig_4365	Bacteria (taxonomy_genus_95p.txt)	0	0	0	Planctomycetes (taxonomy_genus_95p.txt)	0	Planctomycetia (taxonomy_genus_95p.txt)	0	0	0	Planctomycetales (taxonomy_genus_95p.txt)	0	0	0	Planctomycetaceae (taxonomy_genus_95p.txt)	0	0	0	0	No	0	0	0	0	1	0	0	1	0	0	0	0	0	0	0	0	0	0	0	0	0	0	0	0	0	0	0	0	0
contig_4571	Bacteria (taxonomy_genus_95p.txt)	0	0	0	Planctomycetes (taxonomy_genus_95p.txt)	0	Planctomycetia (taxonomy_class_95p.txt)	0	0	0	Planctomycetales (taxonomy_class_95p.txt)	0	0	0	0	0	0	0	0	No	1	0	0	0	0	0	0	0	0	0	0	0	0	0	0	0	0	0	0	0	0	0	0	0	0	0	0	0	0
contig_829	Bacteria (taxonomy_genus_95p.txt)	0	0	0	Planctomycetes (taxonomy_genus_95p.txt)	0	Planctomycetia (taxonomy_genus_95p.txt)	0	0	0	Planctomycetales (taxonomy_genus_95p.txt)	0	0	0	Planctomycetaceae (taxonomy_genus_95p.txt)	0	0	Gemmata (taxonomy_genus_95p.txt)	0	No	0	0	0	0	0	0	0	0	0	0	0	0	0	0	0	0	0	0	0	0	0	0	0	0	0	0	0	0	0
contig_965	Bacteria (taxonomy_genus_95p.txt)	0	0	0	Planctomycetes (taxonomy_genus_95p.txt)	0	Planctomycetia (taxonomy_genus_95p.txt)	0	0	0	Planctomycetales (taxonomy_genus_95p.txt)	0	0	0	Planctomycetaceae (taxonomy_genus_95p.txt)	0	0	0	0	No	0	0	0	0	0	0	0	0	0	0	0	0	0	0	0	0	0	0	0	0	0	0	0	0	0	0	2	0	0
contig_1473	Bacteria (taxonomy_genus_95p.txt)	0	0	0	Proteobacteria (taxonomy_genus_95p.txt)	0	Deltaproteobacteria (taxonomy_class_95p.txt)	0	0	0	0	0	0	0	0	0	0	0	uncultured delta proteobacterium (taxonomy_class_95p.txt)	No	0	0	0	0	0	0	0	0	1	0	0	0	0	0	0	0	0	0	0	0	0	0	0	0	0	0	0	0	0
contig_153	Bacteria (taxonomy_genus_95p.txt)	0	0	0	Proteobacteria (taxonomy_genus_95p.txt)	0	Alphaproteobacteria (taxonomy_genus_95p.txt)	0	0	0	Rhodobacterales (taxonomy_genus_95p.txt)	0	0	0	Rhodobacteraceae (taxonomy_genus_95p.txt)	0	0	0	0	No	0	0	0	0	0	0	1	0	0	0	0	0	0	0	0	0	0	0	0	0	0	0	0	0	0	0	0	0	0
contig_1543	Bacteria (taxonomy_genus_95p.txt)	0	0	0	Proteobacteria (taxonomy_genus_95p.txt)	0	Deltaproteobacteria (taxonomy_genus_95p.txt)	0	0	0	Myxococcales (taxonomy_genus_95p.txt)	0	0	0	0	0	0	0	0	No	0	0	0	0	0	0	0	0	0	0	0	0	0	0	0	0	0	0	0	1	0	0	0	0	0	0	0	0	0
contig_2669	Bacteria (taxonomy_genus_95p.txt)	0	0	0	Proteobacteria (taxonomy_genus_95p.txt)	0	Alphaproteobacteria (taxonomy_genus_95p.txt)	0	0	0	0	0	0	0	0	0	0	0	0	No	0	0	0	0	0	0	0	0	0	0	0	0	0	0	0	0	0	0	0	0	0	0	0	0	0	0	0	0	0
contig_2715	Bacteria (taxonomy_genus_95p.txt)	0	0	0	Proteobacteria (taxonomy_genus_95p.txt)	0	Alphaproteobacteria (taxonomy_genus_95p.txt)	0	0	0	Rhodospirillales (taxonomy_genus_95p.txt)	0	0	0	Rhodospirillaceae (taxonomy_genus_95p.txt)	0	0	0	0	No	0	0	0	0	0	0	0	0	0	0	0	0	0	0	0	0	0	0	0	0	0	0	0	1	1	0	0	0	0
contig_3243	Bacteria (taxonomy_genus_95p.txt)	0	0	0	Proteobacteria (taxonomy_genus_95p.txt)	0	0	0	0	0	0	0	0	0	0	0	0	0	0	No	0	0	0	0	0	0	0	0	0	0	0	0	0	0	1	0	0	0	0	0	0	0	0	0	0	0	0	1	0
contig_3403	Bacteria (taxonomy_genus_95p.txt)	0	0	0	Proteobacteria (taxonomy_genus_95p.txt)	0	Alphaproteobacteria (taxonomy_genus_95p.txt)	0	0	0	Rhizobiales (taxonomy_genus_95p.txt)	0	0	0	Rhizobiaceae (taxonomy_genus_95p.txt)	0	0	Rhizobium (taxonomy_genus_95p.txt)	0	No	0	0	0	0	0	0	0	0	0	0	0	0	0	0	0	0	0	0	0	0	0	0	0	0	0	0	0	0	0
contig_3787	Bacteria (taxonomy_genus_95p.txt)	0	0	0	Proteobacteria (taxonomy_class_95p.txt)	0	Deltaproteobacteria (taxonomy_class_95p.txt)	0	0	0	0	0	0	0	0	0	0	0	0	No	0	0	0	0	0	1	0	0	0	0	0	0	0	0	0	0	0	0	0	0	0	0	0	0	0	0	0	0	0
contig_3801	Bacteria (taxonomy_genus_95p.txt)	0	0	0	Proteobacteria (taxonomy_class_95p.txt)	0	0	0	0	0	0	0	0	0	0	0	0	0	0	No	0	1	0	0	0	0	0	0	0	0	0	0	0	0	0	0	0	0	0	0	1	0	0	0	0	0	0	0	0
contig_3931	Bacteria (taxonomy_genus_95p.txt)	0	0	0	Proteobacteria (taxonomy_class_95p.txt)	0	Betaproteobacteria (taxonomy_class_95p.txt)	0	0	0	0	0	0	0	0	0	0	0	uncultured beta proteobacterium (taxonomy_class_95p.txt)	No	0	0	0	0	0	0	0	0	0	0	0	0	0	0	0	0	0	0	0	0	0	0	0	0	0	0	0	0	0
contig_4009	Bacteria (taxonomy_genus_95p.txt)	0	0	0	Proteobacteria (taxonomy_genus_95p.txt)	0	Alphaproteobacteria (taxonomy_genus_95p.txt)	0	0	0	0	0	0	0	0	0	0	0	0	No	0	0	0	0	0	0	0	0	0	0	0	0	0	0	0	0	0	0	0	0	0	0	0	0	0	0	0	0	0
contig_4085	Bacteria (taxonomy_genus_95p.txt)	0	0	0	Proteobacteria (taxonomy_class_95p.txt)	0	Deltaproteobacteria (taxonomy_class_95p.txt)	0	0	0	0	0	0	0	0	0	0	0	uncultured delta proteobacterium (taxonomy_class_95p.txt)	No	0	0	0	0	0	0	0	0	0	0	0	0	0	0	0	0	0	0	0	0	0	0	0	0	0	2	0	0	0
contig_4087	Bacteria (taxonomy_genus_95p.txt)	0	0	0	Proteobacteria (taxonomy_class_95p.txt)	0	Deltaproteobacteria (taxonomy_class_95p.txt)	0	0	0	0	0	0	0	0	0	0	0	uncultured delta proteobacterium (taxonomy_class_95p.txt)	No	0	0	0	0	0	0	0	2	0	0	0	0	0	0	0	0	0	0	0	0	0	0	0	0	0	0	0	0	0
contig_4121	Bacteria (taxonomy_genus_95p.txt)	0	0	0	Proteobacteria (taxonomy_genus_95p.txt)	0	Deltaproteobacteria (taxonomy_genus_95p.txt)	0	0	0	0	0	0	0	0	0	0	0	0	No	0	0	0	0	0	0	0	0	0	0	0	0	0	0	0	0	0	0	0	0	0	0	0	0	0	0	0	0	0
contig_4341	Bacteria (taxonomy_genus_95p.txt)	0	0	0	Proteobacteria (taxonomy_genus_95p.txt)	0	Deltaproteobacteria (taxonomy_class_95p.txt)	0	0	0	0	0	0	0	0	0	0	0	0	No	0	0	0	0	0	0	0	0	0	0	0	0	0	0	0	0	1	0	0	0	0	1	0	0	0	0	0	0	0
contig_4483	Bacteria (taxonomy_genus_95p.txt)	0	0	0	Proteobacteria (taxonomy_genus_95p.txt)	0	Deltaproteobacteria (taxonomy_class_95p.txt)	0	0	0	0	0	0	0	0	0	0	0	0	No	0	0	0	0	0	0	0	0	0	0	0	0	0	0	0	0	0	0	0	0	0	0	0	0	0	0	0	0	0
contig_4609	Bacteria (taxonomy_genus_95p.txt)	0	0	0	Proteobacteria (taxonomy_genus_95p.txt)	0	Alphaproteobacteria (taxonomy_genus_95p.txt)	0	0	0	Rhizobiales (taxonomy_genus_95p.txt)	0	0	0	0	0	0	0	0	No	0	0	0	0	0	0	0	0	0	0	0	0	0	0	0	0	0	0	0	0	0	0	0	0	0	0	0	0	0
contig_817	Bacteria (taxonomy_genus_95p.txt)	0	0	0	Proteobacteria (taxonomy_genus_95p.txt)	0	Deltaproteobacteria (taxonomy_class_95p.txt)	0	0	0	0	0	0	0	0	0	0	0	0	No	0	0	0	0	0	0	1	0	0	0	1	0	0	0	0	0	0	0	0	0	0	0	0	0	0	0	0	0	0
contig_865	Bacteria (taxonomy_genus_95p.txt)	0	0	0	Proteobacteria (taxonomy_genus_95p.txt)	0	Gammaproteobacteria (taxonomy_genus_95p.txt)	0	0	0	0	0	0	0	0	0	0	0	0	No	1	0	0	0	0	0	0	0	0	0	0	0	0	0	0	0	0	0	0	0	0	0	0	0	0	0	0	0	0
contig_917	Bacteria (taxonomy_genus_95p.txt)	0	0	0	Proteobacteria (taxonomy_genus_95p.txt)	0	Deltaproteobacteria (taxonomy_genus_95p.txt)	0	0	0	0	0	0	0	0	0	0	0	uncultured delta proteobacterium (taxonomy_class_95p.txt)	No	0	0	0	0	0	0	0	0	0	0	0	1	0	0	0	0	0	0	0	0	0	0	0	0	0	0	0	0	1
contig_1107	Bacteria (taxonomy_genus_95p.txt)	0	0	0	Proteobacteria (taxonomy_genus_95p.txt)	0	Deltaproteobacteria (taxonomy_genus_95p.txt)	0	0	0	0	0	0	0	0	0	0	0	0	No	0	0	0	0	0	0	0	0	0	0	0	0	0	0	0	0	0	0	0	0	0	0	0	0	0	0	0	0	0
contig_1177	Bacteria (taxonomy_genus_95p.txt)	0	0	0	Proteobacteria (taxonomy_genus_95p.txt)	0	Alphaproteobacteria (taxonomy_genus_95p.txt)	0	0	0	Rhodobacterales (taxonomy_genus_95p.txt)	0	0	0	Rhodobacteraceae (taxonomy_genus_95p.txt)	0	0	0	0	No	0	0	0	0	0	0	0	0	0	0	0	0	0	0	0	0	0	0	0	0	0	0	0	0	0	0	3	0	0
contig_1241	Bacteria (taxonomy_genus_95p.txt)	0	0	0	Proteobacteria (taxonomy_genus_95p.txt)	0	0	0	0	0	0	0	0	0	0	0	0	0	0	No	0	0	0	0	0	0	0	0	0	0	0	0	0	0	0	0	0	0	0	0	0	0	0	0	0	0	0	0	0
contig_1443	Bacteria (taxonomy_genus_95p.txt)	0	0	0	Proteobacteria (taxonomy_genus_95p.txt)	0	Betaproteobacteria (taxonomy_genus_95p.txt)	0	0	0	Burkholderiales (taxonomy_genus_95p.txt)	0	0	0	0	0	0	0	0	No	0	0	0	0	0	0	0	0	0	0	0	0	0	0	0	0	0	0	0	0	0	0	0	0	0	0	0	0	0
contig_1477	Bacteria (taxonomy_genus_95p.txt)	0	0	0	Proteobacteria (taxonomy_genus_95p.txt)	0	Gammaproteobacteria (taxonomy_genus_95p.txt)	0	0	0	0	0	0	0	0	0	0	0	0	No	0	0	0	0	0	0	0	0	0	0	0	0	0	0	0	0	0	0	0	0	0	0	0	0	0	0	0	0	0
contig_1495	Bacteria (taxonomy_genus_95p.txt)	0	0	0	Proteobacteria (taxonomy_genus_95p.txt)	0	Deltaproteobacteria (taxonomy_genus_95p.txt)	0	0	0	Bdellovibrionales (taxonomy_genus_95p.txt)	0	0	0	Bacteriovoracaceae (taxonomy_genus_95p.txt)	0	0	Bacteriovorax (taxonomy_genus_95p.txt)	0	No	0	0	0	0	0	0	1	0	0	0	0	0	0	0	0	0	0	0	0	0	0	0	0	0	0	0	0	0	0
contig_1555	Bacteria (taxonomy_genus_95p.txt)	0	0	0	Proteobacteria (taxonomy_genus_95p.txt)	0	Deltaproteobacteria (taxonomy_genus_95p.txt)	0	0	0	Myxococcales (taxonomy_genus_95p.txt)	Nannocystineae (taxonomy_genus_95p.txt)	0	0	Kofleriaceae (taxonomy_genus_95p.txt)	0	0	Haliangium (taxonomy_genus_95p.txt)	uncultured Haliangium sp. (taxonomy_genus_95p.txt)	No	2	0	0	0	0	0	0	0	0	0	0	0	0	0	0	0	0	0	0	0	0	0	0	0	0	0	0	0	0
contig_1609	Bacteria (taxonomy_genus_95p.txt)	0	0	0	Proteobacteria (taxonomy_genus_95p.txt)	0	Betaproteobacteria (taxonomy_genus_95p.txt)	0	0	0	Burkholderiales (taxonomy_genus_95p.txt)	0	0	0	0	0	0	0	0	No	0	0	0	0	0	0	0	0	0	0	0	0	0	0	0	0	0	0	0	0	0	0	0	0	0	0	0	0	0
contig_1637	Bacteria (taxonomy_genus_95p.txt)	0	0	0	Proteobacteria (taxonomy_genus_95p.txt)	0	Gammaproteobacteria (taxonomy_genus_95p.txt)	0	0	0	Legionellales (taxonomy_genus_95p.txt)	0	0	0	0	0	0	0	0	No	0	0	0	0	0	0	0	0	0	0	0	0	0	0	0	0	0	0	0	0	0	0	0	0	0	0	0	0	0
contig_1761	Bacteria (taxonomy_genus_95p.txt)	0	0	0	Proteobacteria (taxonomy_genus_95p.txt)	0	Deltaproteobacteria (taxonomy_genus_95p.txt)	0	0	0	Bdellovibrionales (taxonomy_genus_95p.txt)	0	0	0	Bdellovibrionaceae (taxonomy_genus_95p.txt)	0	0	Bdellovibrio (taxonomy_genus_95p.txt)	0	No	0	0	0	0	0	0	0	0	0	0	0	0	0	0	0	0	0	0	0	0	0	0	0	0	0	0	0	0	0
contig_1813	Bacteria (taxonomy_genus_95p.txt)	0	0	0	Proteobacteria (taxonomy_genus_95p.txt)	0	Alphaproteobacteria (taxonomy_genus_95p.txt)	0	0	0	Rhodobacterales (taxonomy_genus_95p.txt)	0	0	0	Rhodobacteraceae (taxonomy_genus_95p.txt)	0	0	0	0	No	0	0	0	0	0	0	0	0	0	0	0	0	0	0	0	0	0	0	0	0	0	0	0	0	0	0	0	0	0
contig_1875	Bacteria (taxonomy_genus_95p.txt)	0	0	0	Proteobacteria (taxonomy_genus_95p.txt)	0	Alphaproteobacteria (taxonomy_genus_95p.txt)	0	0	0	Rhodospirillales (taxonomy_genus_95p.txt)	0	0	0	0	0	0	0	0	No	0	0	0	0	0	0	1	0	0	0	0	0	0	0	0	0	0	0	1	0	0	0	0	0	0	0	0	0	0
contig_1911	Bacteria (taxonomy_genus_95p.txt)	0	0	0	Proteobacteria (taxonomy_genus_95p.txt)	0	Alphaproteobacteria (taxonomy_genus_95p.txt)	0	0	0	Rhodobacterales (taxonomy_genus_95p.txt)	0	0	0	Rhodobacteraceae (taxonomy_genus_95p.txt)	0	0	0	0	No	0	0	0	0	0	0	0	0	0	0	0	0	0	0	0	0	0	0	0	0	0	0	0	0	0	0	0	0	0
contig_1931	Bacteria (taxonomy_genus_95p.txt)	0	0	0	Proteobacteria (taxonomy_genus_95p.txt)	0	Alphaproteobacteria (taxonomy_genus_95p.txt)	0	0	0	Rhizobiales (taxonomy_genus_95p.txt)	0	0	0	Hyphomicrobiaceae (taxonomy_genus_95p.txt)	0	0	0	0	No	0	1	0	0	0	0	0	0	0	0	0	0	1	0	0	0	1	0	0	0	0	0	0	0	0	0	0	0	0
contig_195	Bacteria (taxonomy_genus_95p.txt)	0	0	0	Proteobacteria (taxonomy_genus_95p.txt)	0	Gammaproteobacteria (taxonomy_genus_95p.txt)	0	0	0	0	0	0	0	0	0	0	0	0	No	1	0	0	0	0	0	0	0	0	0	0	0	0	0	0	0	0	0	2	0	0	0	0	0	0	0	0	0	0
contig_2009	Bacteria (taxonomy_genus_95p.txt)	0	0	0	Proteobacteria (taxonomy_genus_95p.txt)	0	Deltaproteobacteria (taxonomy_genus_95p.txt)	0	0	0	0	0	0	0	0	0	0	0	uncultured delta proteobacterium (taxonomy_class_95p.txt)	No	0	0	0	0	0	0	0	0	0	0	0	0	0	0	0	0	0	0	0	0	0	0	0	0	0	0	0	0	0
contig_2181	Bacteria (taxonomy_genus_95p.txt)	0	0	0	Proteobacteria (taxonomy_genus_95p.txt)	0	Deltaproteobacteria (taxonomy_genus_95p.txt)	0	0	0	Bdellovibrionales (taxonomy_genus_95p.txt)	0	0	0	0	0	0	0	0	No	0	0	0	0	0	0	0	0	0	0	0	0	0	0	0	0	0	1	0	0	0	0	0	0	0	0	0	0	0
contig_2277	Bacteria (taxonomy_genus_95p.txt)	0	0	0	Proteobacteria (taxonomy_genus_95p.txt)	0	Gammaproteobacteria (taxonomy_genus_95p.txt)	0	0	0	Vibrionales (taxonomy_genus_95p.txt)	0	0	0	Vibrionaceae (taxonomy_genus_95p.txt)	0	0	Vibrio (taxonomy_genus_95p.txt)	0	No	0	0	0	0	0	0	0	0	0	0	0	0	0	0	0	0	0	0	0	0	0	0	0	0	0	0	0	0	0
contig_2417	Bacteria (taxonomy_genus_95p.txt)	0	0	0	Proteobacteria (taxonomy_genus_95p.txt)	0	Deltaproteobacteria (taxonomy_genus_95p.txt)	0	0	0	Myxococcales (taxonomy_genus_95p.txt)	Cystobacterineae (taxonomy_genus_95p.txt)	0	0	0	0	0	0	0	No	0	0	0	0	0	0	0	0	1	0	0	0	0	0	0	0	0	0	0	0	0	0	0	0	0	0	0	0	0
contig_2435	Bacteria (taxonomy_genus_95p.txt)	0	0	0	Proteobacteria (taxonomy_genus_95p.txt)	0	Deltaproteobacteria (taxonomy_genus_95p.txt)	0	0	0	Bdellovibrionales (taxonomy_genus_95p.txt)	0	0	0	Bacteriovoracaceae (taxonomy_genus_95p.txt)	0	0	0	0	No	0	0	0	0	0	0	0	0	0	0	0	0	0	0	0	0	0	0	0	0	0	0	0	0	0	0	0	0	0
contig_267	Bacteria (taxonomy_genus_95p.txt)	0	0	0	Proteobacteria (taxonomy_genus_95p.txt)	0	Deltaproteobacteria (taxonomy_genus_95p.txt)	0	0	0	0	0	0	0	0	0	0	0	uncultured delta proteobacterium (taxonomy_class_95p.txt)	No	0	1	0	0	0	0	0	0	0	0	0	0	0	0	0	0	0	0	0	0	0	0	0	0	0	0	0	0	0
contig_2761	Bacteria (taxonomy_genus_95p.txt)	0	0	0	Proteobacteria (taxonomy_genus_95p.txt)	0	Betaproteobacteria (taxonomy_genus_95p.txt)	0	0	0	0	0	0	0	0	0	0	0	uncultured beta proteobacterium (taxonomy_class_95p.txt)	No	0	0	0	0	0	0	0	0	0	0	0	0	0	0	0	0	0	0	0	0	0	0	0	0	0	0	0	0	0
contig_3045	Bacteria (taxonomy_genus_95p.txt)	0	0	0	Proteobacteria (taxonomy_genus_95p.txt)	0	Gammaproteobacteria (taxonomy_genus_95p.txt)	0	0	0	0	0	0	0	0	0	0	0	0	No	0	0	0	0	0	0	0	0	0	0	0	0	0	0	0	0	0	0	0	0	0	0	0	0	0	0	0	0	0
contig_305	Bacteria (taxonomy_genus_95p.txt)	0	0	0	Proteobacteria (taxonomy_genus_95p.txt)	0	Alphaproteobacteria (taxonomy_genus_95p.txt)	0	0	0	Rhizobiales (taxonomy_genus_95p.txt)	0	0	0	Hyphomicrobiaceae (taxonomy_genus_95p.txt)	0	0	0	0	No	1	0	0	0	0	0	0	0	0	0	0	0	0	0	0	0	0	0	0	0	0	0	0	0	0	0	0	0	0
contig_3165	Bacteria (taxonomy_genus_95p.txt)	0	0	0	Proteobacteria (taxonomy_genus_95p.txt)	0	Betaproteobacteria (taxonomy_genus_95p.txt)	0	0	0	Hydrogenophilales (taxonomy_genus_95p.txt)	0	0	0	Hydrogenophilaceae (taxonomy_genus_95p.txt)	0	0	Thiobacillus (taxonomy_genus_95p.txt)	0	No	0	0	0	0	0	0	0	0	0	0	0	0	0	0	0	0	0	0	0	0	0	0	0	0	0	0	0	0	1
contig_3201	Bacteria (taxonomy_genus_95p.txt)	0	0	0	Proteobacteria (taxonomy_genus_95p.txt)	0	Gammaproteobacteria (taxonomy_genus_95p.txt)	0	0	0	0	0	0	0	0	0	0	0	uncultured gamma proteobacterium (taxonomy_class_95p.txt)	No	0	0	0	0	0	0	0	0	0	0	0	0	0	0	0	0	0	0	0	0	0	0	0	0	0	0	0	0	0
contig_3313	Bacteria (taxonomy_genus_95p.txt)	0	0	0	Proteobacteria (taxonomy_genus_95p.txt)	0	Deltaproteobacteria (taxonomy_genus_95p.txt)	0	0	0	Myxococcales (taxonomy_genus_95p.txt)	Sorangiineae (taxonomy_genus_95p.txt)	0	0	Polyangiaceae (taxonomy_genus_95p.txt)	0	0	0	0	No	0	0	0	0	0	0	0	0	0	0	0	0	0	0	0	0	0	0	0	0	0	0	0	0	0	0	0	0	0
contig_3465	Bacteria (taxonomy_genus_95p.txt)	0	0	0	Proteobacteria (taxonomy_genus_95p.txt)	0	Alphaproteobacteria (taxonomy_genus_95p.txt)	0	0	0	Rhodobacterales (taxonomy_genus_95p.txt)	0	0	0	Rhodobacteraceae (taxonomy_genus_95p.txt)	0	0	0	0	No	0	1	0	0	0	0	0	0	0	0	0	0	0	0	0	0	0	0	0	0	0	0	0	0	0	0	0	0	0
contig_3781	Bacteria (taxonomy_genus_95p.txt)	0	0	0	Proteobacteria (taxonomy_genus_95p.txt)	0	Alphaproteobacteria (taxonomy_genus_95p.txt)	0	0	0	Rhodobacterales (taxonomy_genus_95p.txt)	0	0	0	Rhodobacteraceae (taxonomy_genus_95p.txt)	0	0	Rhodobacter (taxonomy_genus_95p.txt)	0	No	0	0	0	0	0	1	0	0	0	0	0	0	0	0	0	0	0	0	0	0	0	0	0	0	0	0	0	0	0
contig_3815	Bacteria (taxonomy_genus_95p.txt)	0	0	0	Proteobacteria (taxonomy_genus_95p.txt)	0	Deltaproteobacteria (taxonomy_genus_95p.txt)	0	0	0	Bdellovibrionales (taxonomy_genus_95p.txt)	0	0	0	Bdellovibrionaceae (taxonomy_genus_95p.txt)	0	0	Bdellovibrio (taxonomy_genus_95p.txt)	uncultured Bdellovibrio sp. (taxonomy_genus_95p.txt)	No	0	0	0	0	0	0	0	1	0	0	0	0	0	1	0	0	0	0	0	0	0	0	0	0	0	0	0	0	0
contig_3841	Bacteria (taxonomy_genus_95p.txt)	0	0	0	Proteobacteria (taxonomy_genus_95p.txt)	0	Deltaproteobacteria (taxonomy_genus_95p.txt)	0	0	0	Bdellovibrionales (taxonomy_genus_95p.txt)	0	0	0	Bdellovibrionaceae (taxonomy_genus_95p.txt)	0	0	Bdellovibrio (taxonomy_genus_95p.txt)	0	No	0	0	0	0	0	0	0	0	0	0	0	0	0	0	0	0	0	0	0	0	0	0	0	0	0	0	0	0	0
contig_4081	Bacteria (taxonomy_genus_95p.txt)	0	0	0	Proteobacteria (taxonomy_genus_95p.txt)	0	Betaproteobacteria (taxonomy_genus_95p.txt)	0	0	0	Rhodocyclales (taxonomy_genus_95p.txt)	0	0	0	Rhodocyclaceae (taxonomy_genus_95p.txt)	0	0	0	0	No	0	0	0	0	0	0	0	0	0	0	0	0	0	0	0	0	0	0	0	0	0	0	0	0	0	0	0	0	0
contig_4115	Bacteria (taxonomy_genus_95p.txt)	0	0	0	Proteobacteria (taxonomy_genus_95p.txt)	0	Gammaproteobacteria (taxonomy_genus_95p.txt)	0	0	0	Chromatiales (taxonomy_genus_95p.txt)	0	0	0	Chromatiaceae (taxonomy_genus_95p.txt)	0	0	0	0	No	0	0	0	0	0	0	0	0	0	0	0	0	0	0	0	0	0	0	0	0	0	0	0	0	0	0	0	0	0
contig_4191	Bacteria (taxonomy_genus_95p.txt)	0	0	0	Proteobacteria (taxonomy_genus_95p.txt)	0	Epsilonproteobacteria (taxonomy_genus_95p.txt)	0	0	0	Campylobacterales (taxonomy_genus_95p.txt)	0	0	0	Campylobacteraceae (taxonomy_genus_95p.txt)	0	0	Arcobacter (taxonomy_genus_95p.txt)	0	No	0	0	0	0	0	0	0	0	0	0	0	0	0	0	0	0	0	0	0	0	0	0	0	0	0	0	0	0	0
contig_4311	Bacteria (taxonomy_genus_95p.txt)	0	0	0	Proteobacteria (taxonomy_genus_95p.txt)	0	Deltaproteobacteria (taxonomy_genus_95p.txt)	0	0	0	Desulfobacterales (taxonomy_genus_95p.txt)	0	0	0	Desulfobulbaceae (taxonomy_genus_95p.txt)	0	0	Desulfobulbus (taxonomy_genus_95p.txt)	uncultured Desulfobulbus sp. (taxonomy_genus_95p.txt)	No	0	0	0	0	0	0	0	0	0	0	0	0	0	0	0	0	0	0	0	0	0	0	0	0	0	0	0	0	0
contig_4319	Bacteria (taxonomy_genus_95p.txt)	0	0	0	Proteobacteria (taxonomy_genus_95p.txt)	0	Alphaproteobacteria (taxonomy_genus_95p.txt)	0	0	0	0	0	0	0	0	0	0	Micavibrio (taxonomy_genus_95p.txt)	0	No	0	0	0	0	1	1	0	0	0	0	0	0	0	0	0	0	0	0	0	0	0	0	0	0	0	0	0	0	0
contig_4469	Bacteria (taxonomy_genus_95p.txt)	0	0	0	Proteobacteria (taxonomy_genus_95p.txt)	0	Deltaproteobacteria (taxonomy_genus_95p.txt)	0	0	0	Myxococcales (taxonomy_genus_95p.txt)	Sorangiineae (taxonomy_genus_95p.txt)	0	0	Polyangiaceae (taxonomy_genus_95p.txt)	0	0	0	0	No	0	0	0	0	0	0	0	0	0	0	0	0	0	0	0	0	1	0	0	0	1	0	0	0	0	0	0	0	0
contig_4523	Bacteria (taxonomy_genus_95p.txt)	0	0	0	Proteobacteria (taxonomy_genus_95p.txt)	0	Deltaproteobacteria (taxonomy_genus_95p.txt)	0	0	0	0	0	0	0	0	0	0	0	uncultured delta proteobacterium (taxonomy_class_95p.txt)	No	0	0	0	0	0	0	0	0	0	0	0	0	0	0	0	0	0	0	0	0	0	0	0	0	0	0	0	0	0
contig_4627	Bacteria (taxonomy_genus_95p.txt)	0	0	0	Proteobacteria (taxonomy_genus_95p.txt)	0	Gammaproteobacteria (taxonomy_genus_95p.txt)	0	0	0	0	0	0	0	0	0	0	0	0	No	0	0	0	0	0	0	0	0	0	0	0	0	0	0	0	0	0	0	0	0	0	0	0	0	0	0	0	0	0
contig_4745	Bacteria (taxonomy_genus_95p.txt)	0	0	0	Proteobacteria (taxonomy_genus_95p.txt)	0	Deltaproteobacteria (taxonomy_genus_95p.txt)	0	0	0	Myxococcales (taxonomy_genus_95p.txt)	Cystobacterineae (taxonomy_genus_95p.txt)	0	0	0	0	0	0	0	No	0	0	0	0	0	0	0	0	0	0	0	0	0	0	0	0	0	0	0	0	0	0	0	0	0	0	0	0	0
contig_73	Bacteria (taxonomy_genus_95p.txt)	0	0	0	Proteobacteria (taxonomy_genus_95p.txt)	0	Alphaproteobacteria (taxonomy_genus_95p.txt)	0	0	0	Rhizobiales (taxonomy_genus_95p.txt)	0	0	0	0	0	0	0	0	No	0	0	0	0	0	0	1	0	0	0	0	0	0	0	0	0	0	0	0	0	0	0	0	0	0	0	0	1	0
contig_1599	Bacteria (taxonomy_genus_95p.txt)	0	0	Chlamydiae/Verrucomicrobia group (taxonomy_genus_95p.txt)	Verrucomicrobia (taxonomy_genus_95p.txt)	0	0	0	0	0	0	0	0	0	0	0	0	0	0	No	0	0	0	0	0	0	0	0	0	0	0	0	0	0	0	0	0	0	0	0	0	0	0	0	0	0	0	0	0
contig_1627	Bacteria (taxonomy_genus_95p.txt)	0	0	Chlamydiae/Verrucomicrobia group (taxonomy_genus_95p.txt)	Verrucomicrobia (taxonomy_genus_95p.txt)	0	0	0	0	0	0	0	0	0	0	0	0	0	0	No	0	0	0	0	0	0	0	0	0	0	0	0	0	0	0	0	0	0	0	0	0	0	0	0	0	0	0	0	0
contig_1795	Bacteria (taxonomy_genus_95p.txt)	0	0	Chlamydiae/Verrucomicrobia group (taxonomy_genus_95p.txt)	Verrucomicrobia (taxonomy_genus_95p.txt)	0	Verrucomicrobiae (taxonomy_genus_95p.txt)	0	0	0	Verrucomicrobiales (taxonomy_genus_95p.txt)	0	0	0	Verrucomicrobiaceae (taxonomy_genus_95p.txt)	0	0	Verrucomicrobium (taxonomy_genus_95p.txt)	uncultured Verrucomicrobium sp. (taxonomy_genus_95p.txt)	No	0	0	0	0	0	0	0	0	0	0	0	0	0	0	0	0	0	1	0	0	0	0	0	0	0	0	0	0	0
contig_2195	Bacteria (taxonomy_genus_95p.txt)	0	0	Chlamydiae/Verrucomicrobia group (taxonomy_genus_95p.txt)	Verrucomicrobia (taxonomy_genus_95p.txt)	0	0	0	0	0	0	0	0	0	0	0	0	0	0	No	0	0	0	0	0	0	0	0	0	0	0	0	0	0	0	0	0	0	0	0	0	0	0	0	0	0	0	0	0
contig_261	Bacteria (taxonomy_genus_95p.txt)	0	0	Chlamydiae/Verrucomicrobia group (taxonomy_genus_95p.txt)	Verrucomicrobia (taxonomy_genus_95p.txt)	0	Verrucomicrobiae (taxonomy_genus_95p.txt)	0	0	0	Verrucomicrobiales (taxonomy_genus_95p.txt)	0	0	0	0	0	0	0	0	No	0	0	0	0	0	0	0	0	0	0	0	0	0	0	0	0	0	0	0	0	0	0	0	0	0	0	0	0	0
contig_2769	Bacteria (taxonomy_genus_95p.txt)	0	0	Chlamydiae/Verrucomicrobia group (taxonomy_genus_95p.txt)	Verrucomicrobia (taxonomy_genus_95p.txt)	0	0	0	0	0	0	0	0	0	0	0	0	0	0	No	0	0	0	0	0	0	1	0	0	0	0	0	0	0	0	0	0	0	0	0	0	0	1	0	0	0	0	0	0
contig_2935	Bacteria (taxonomy_genus_95p.txt)	0	0	Chlamydiae/Verrucomicrobia group (taxonomy_genus_95p.txt)	Verrucomicrobia (taxonomy_genus_95p.txt)	0	Verrucomicrobiae (taxonomy_genus_95p.txt)	0	0	0	Verrucomicrobiales (taxonomy_genus_95p.txt)	0	0	0	Verrucomicrobiaceae (taxonomy_genus_95p.txt)	0	0	0	0	No	0	0	0	0	0	0	0	0	0	0	0	0	0	0	0	0	1	1	0	1	0	0	0	0	0	0	0	0	0
contig_3513	Bacteria (taxonomy_genus_95p.txt)	0	0	Chlamydiae/Verrucomicrobia group (taxonomy_genus_95p.txt)	Verrucomicrobia (taxonomy_genus_95p.txt)	0	Verrucomicrobiae (taxonomy_class_95p.txt)	0	0	0	Verrucomicrobiales (taxonomy_class_95p.txt)	0	0	0	0	0	0	0	0	No	0	0	0	0	0	0	0	0	0	0	0	0	0	0	0	0	0	0	0	0	0	0	0	0	0	0	0	0	0
contig_3769	Bacteria (taxonomy_genus_95p.txt)	0	0	Chlamydiae/Verrucomicrobia group (taxonomy_genus_95p.txt)	Verrucomicrobia (taxonomy_genus_95p.txt)	0	0	0	0	0	0	0	0	0	0	0	0	0	0	No	0	0	0	0	0	0	0	0	0	0	0	0	0	0	0	0	0	0	0	0	0	0	0	0	0	0	0	0	0
contig_3941	Bacteria (taxonomy_genus_95p.txt)	0	0	Chlamydiae/Verrucomicrobia group (taxonomy_genus_95p.txt)	Verrucomicrobia (taxonomy_genus_95p.txt)	0	Verrucomicrobiae (taxonomy_genus_95p.txt)	0	0	0	Verrucomicrobiales (taxonomy_genus_95p.txt)	0	0	0	0	0	0	0	0	No	0	0	0	0	0	0	0	0	0	0	0	0	0	0	0	0	0	0	0	0	0	0	0	0	0	0	0	0	0
contig_4275	Bacteria (taxonomy_genus_95p.txt)	0	0	Chlamydiae/Verrucomicrobia group (taxonomy_genus_95p.txt)	Verrucomicrobia (taxonomy_genus_95p.txt)	0	Verrucomicrobiae (taxonomy_genus_95p.txt)	0	0	0	Verrucomicrobiales (taxonomy_genus_95p.txt)	0	0	0	Verrucomicrobiaceae (taxonomy_genus_95p.txt)	0	0	0	0	No	0	0	0	0	0	0	0	0	0	0	0	0	1	0	0	1	0	0	0	0	0	0	0	0	0	0	0	0	0
contig_4395	Bacteria (taxonomy_genus_95p.txt)	0	0	Chlamydiae/Verrucomicrobia group (taxonomy_genus_95p.txt)	Verrucomicrobia (taxonomy_genus_95p.txt)	0	0	0	0	0	0	0	0	0	0	0	0	0	0	No	0	0	0	0	0	0	0	0	0	0	0	0	0	0	0	0	0	0	0	0	0	0	0	0	0	0	0	0	0
contig_4753	Bacteria (taxonomy_genus_95p.txt)	0	0	Chlamydiae/Verrucomicrobia group (taxonomy_genus_95p.txt)	Verrucomicrobia (taxonomy_genus_95p.txt)	0	Verrucomicrobiae (taxonomy_genus_95p.txt)	0	0	0	Verrucomicrobiales (taxonomy_genus_95p.txt)	0	0	0	Verrucomicrobiaceae (taxonomy_genus_95p.txt)	0	0	0	0	No	0	0	0	0	1	1	0	0	0	0	0	0	0	0	0	0	0	0	0	0	0	0	0	0	0	0	0	0	0
contig_1223	Eukaryota (taxonomy_genus_95p.txt)	Metazoa (taxonomy_genus_95p.txt)	0	0	Arthropoda (taxonomy_genus_95p.txt)	Hexapoda (taxonomy_genus_95p.txt)	Insecta (taxonomy_genus_95p.txt)	Neoptera (taxonomy_genus_95p.txt)	0	0	0	0	0	0	0	0	0	0	0	No	0	0	0	0	0	0	0	0	0	0	0	0	0	0	0	0	0	0	0	0	0	0	0	0	0	0	0	0	0
contig_2111	Eukaryota (taxonomy_genus_95p.txt)	0	0	0	0	0	0	0	0	0	0	0	0	0	0	0	0	0	0	unknown	0	0	0	0	0	0	0	0	0	0	0	0	0	0	0	0	0	0	0	0	0	0	0	0	0	0	0	0	0
contig_2965	Eukaryota (taxonomy_genus_95p.txt)	0	0	0	0	0	Dinophyceae (taxonomy_genus_95p.txt)	0	0	0	0	0	0	0	0	0	0	0	0	Yes	0	0	0	0	0	0	0	0	0	0	0	0	0	0	0	0	0	0	0	0	0	0	0	0	0	0	0	0	0
contig_3021	Eukaryota (taxonomy_genus_95p.txt)	0	0	0	0	0	0	0	0	0	0	0	0	0	0	0	0	0	0	unknown	0	0	0	0	0	0	0	0	0	0	0	0	0	0	0	0	0	0	0	0	0	0	0	0	0	0	0	0	0
contig_3621	Eukaryota (taxonomy_genus_95p.txt)	0	0	0	0	0	Spirotrichea (taxonomy_genus_95p.txt)	Hypotrichia (taxonomy_genus_95p.txt)	0	0	Euplotida (taxonomy_genus_95p.txt)	0	0	0	0	0	0	0	0	No	0	0	0	0	0	0	0	0	0	0	0	0	0	0	0	1	0	0	0	0	1	0	0	0	0	0	0	0	0
contig_2327	Eukaryota (taxonomy_genus_95p.txt)	Metazoa (taxonomy_genus_95p.txt)	0	0	Arthropoda (taxonomy_genus_95p.txt)	Hexapoda (taxonomy_genus_95p.txt)	Insecta (taxonomy_genus_95p.txt)	Neoptera (taxonomy_genus_95p.txt)	Endopterygota (taxonomy_genus_95p.txt)	0	Diptera (taxonomy_genus_95p.txt)	Nematocera (taxonomy_genus_95p.txt)	Culicomorpha (taxonomy_genus_95p.txt)	Chironomoidea (taxonomy_genus_95p.txt)	Chironomidae (taxonomy_genus_95p.txt)	0	0	0	0	No	0	0	0	0	0	0	0	0	0	0	0	0	0	0	0	0	0	0	0	0	0	0	0	0	0	0	0	0	0
contig_2739	Eukaryota (taxonomy_genus_95p.txt)	Metazoa (taxonomy_genus_95p.txt)	0	0	Arthropoda (taxonomy_genus_95p.txt)	0	Malacostraca (taxonomy_genus_95p.txt)	Eumalacostraca (taxonomy_genus_95p.txt)	0	Eucarida (taxonomy_genus_95p.txt)	Decapoda (taxonomy_genus_95p.txt)	Pleocyemata (taxonomy_genus_95p.txt)	Caridea (taxonomy_genus_95p.txt)	Palaemonoidea (taxonomy_genus_95p.txt)	Palaemonidae (taxonomy_genus_95p.txt)	0	0	0	0	No	0	0	0	0	0	0	0	0	0	0	0	0	0	0	0	0	0	0	0	0	0	0	0	0	0	0	0	0	0
contig_1715	Eukaryota (taxonomy_genus_95p.txt)	0	0	0	Bacillariophyta (taxonomy_genus_95p.txt)	0	0	0	0	0	0	0	0	0	0	0	0	0	0	Yes	0	0	0	0	0	0	0	0	0	0	0	0	0	0	0	0	0	0	0	0	0	0	0	0	0	0	0	0	0
contig_2147	Eukaryota (taxonomy_genus_95p.txt)	0	0	0	Bacillariophyta (taxonomy_genus_95p.txt)	0	Coscinodiscophyceae (taxonomy_genus_95p.txt)	0	0	0	0	0	0	0	Thalassiosiraceae (taxonomy_genus_95p.txt)	0	0	Thalassiosira (taxonomy_genus_95p.txt)	Thalassiosira pseudonana (taxonomy_genus_95p.txt)	Yes	0	0	0	0	0	0	0	0	0	0	0	0	0	0	0	0	0	0	0	0	0	0	0	0	0	0	0	0	0
contig_2415	Eukaryota (taxonomy_genus_95p.txt)	0	0	0	Bacillariophyta (taxonomy_genus_95p.txt)	0	Bacillariophyceae (taxonomy_genus_95p.txt)	0	0	0	0	0	0	0	0	0	0	0	0	Yes	0	0	0	0	0	0	0	0	0	0	0	0	0	0	0	0	0	0	0	0	0	0	0	0	0	0	0	0	0
contig_3867	Eukaryota (taxonomy_genus_95p.txt)	0	0	0	Bacillariophyta (taxonomy_genus_95p.txt)	0	0	0	0	0	0	0	0	0	0	0	0	0	0	Yes	0	0	0	0	0	0	0	0	0	0	0	0	0	0	0	0	0	0	0	0	0	0	0	0	0	0	0	0	1
contig_4345	0	0	0	0	0	0	0	0	0	0	0	0	0	0	0	0	0	0	0	unknown	0	0	0	0	0	0	0	0	0	0	0	0	0	0	0	0	0	0	0	0	0	0	0	0	0	0	0	0	0
contig_1665	Eukaryota (taxonomy_genus_95p.txt)	Viridiplantae (taxonomy_genus_95p.txt)	0	0	Chlorophyta (taxonomy_genus_95p.txt)	0	0	0	0	0	0	0	0	0	0	0	0	0	0	Yes	0	0	0	0	0	0	0	0	0	0	0	0	0	0	0	0	0	0	0	0	0	0	0	0	0	0	0	0	0
contig_2719	Eukaryota (taxonomy_genus_95p.txt)	Viridiplantae (taxonomy_genus_95p.txt)	0	0	Chlorophyta (taxonomy_genus_95p.txt)	0	Trebouxiophyceae (taxonomy_genus_95p.txt)	0	0	0	0	0	0	0	0	0	0	0	0	Yes	0	0	0	0	0	0	0	0	0	0	0	0	0	0	0	0	0	0	0	0	0	0	0	0	0	0	0	0	0
contig_3839	Eukaryota (taxonomy_genus_95p.txt)	0	0	0	Euglenida (taxonomy_genus_95p.txt)	0	0	0	0	0	Sphenomonadales (taxonomy_genus_95p.txt)	0	0	0	Sphenomonadidae (taxonomy_genus_95p.txt)	0	0	Petalomonas (taxonomy_genus_95p.txt)	0	Yes	0	0	0	0	0	0	0	0	0	0	0	0	0	0	0	0	0	0	0	0	0	0	0	0	0	0	0	0	0
contig_1617	Eukaryota (taxonomy_genus_95p.txt)	Metazoa (taxonomy_genus_95p.txt)	0	0	Platyhelminthes (taxonomy_genus_95p.txt)	0	0	0	0	0	Rhabdocoela (taxonomy_genus_95p.txt)	Neodalyellida (taxonomy_genus_95p.txt)	0	0	Dalyelliidae (taxonomy_genus_95p.txt)	0	0	0	0	No	0	0	0	0	0	0	0	0	0	0	0	0	0	0	0	0	0	0	0	0	0	0	0	0	0	0	0	0	0
contig_887	Eukaryota (taxonomy_genus_95p.txt)	Metazoa (taxonomy_genus_95p.txt)	0	0	Platyhelminthes (taxonomy_genus_95p.txt)	0	0	0	0	0	Rhabdocoela (taxonomy_genus_95p.txt)	Neodalyellida (taxonomy_genus_95p.txt)	0	0	Dalyelliidae (taxonomy_genus_95p.txt)	0	0	Gieysztoria (taxonomy_genus_95p.txt)	0	No	0	0	0	0	0	0	0	0	0	0	0	0	0	0	0	0	0	0	0	0	0	0	0	0	0	0	0	0	0
contig_4741	Eukaryota (taxonomy_genus_95p.txt)	Viridiplantae (taxonomy_genus_95p.txt)	0	0	Streptophyta (taxonomy_genus_95p.txt)	0	Zygnemophyceae (taxonomy_genus_95p.txt)	0	0	0	Zygnematales (taxonomy_genus_95p.txt)	0	0	0	Zygnemataceae (taxonomy_genus_95p.txt)	0	0	Spirogyra (taxonomy_genus_95p.txt)	0	Yes	0	0	0	0	0	0	0	0	0	0	0	0	0	0	0	0	0	0	0	0	0	0	0	0	0	0	0	0	0
contig_1063	Bacteria (taxonomy_genus_95p.txt)	0	0	0	Cyanobacteria (taxonomy_class_95p.txt)	0	0	0	0	0	0	0	0	0	0	0	0	0	0	Yes	0	0	0	0	0	0	0	0	0	0	0	0	0	0	0	0	1	0	0	0	0	0	0	0	0	0	0	0	0
contig_1071	Bacteria (taxonomy_genus_95p.txt)	0	0	0	Cyanobacteria (taxonomy_genus_95p.txt)	0	0	0	0	0	0	0	0	0	0	0	0	0	0	Yes	0	0	0	0	0	0	0	0	0	0	0	0	0	0	0	0	0	0	0	0	0	0	0	0	0	0	0	0	0
contig_1167	0	0	0	0	0	0	0	0	0	0	0	0	0	0	0	0	0	0	0	unknown	0	0	0	0	0	0	0	0	0	0	0	0	0	0	0	0	0	0	0	0	0	0	0	0	0	0	2	0	0
contig_1211	Bacteria (taxonomy_genus_95p.txt)	0	0	Bacteroidetes/Chlorobi group (taxonomy_class_95p.txt)	Bacteroidetes (taxonomy_class_95p.txt)	0	Sphingobacteriia (taxonomy_class_95p.txt)	0	0	0	Sphingobacteriales (taxonomy_class_95p.txt)	0	0	0	0	0	0	0	0	No	0	0	0	0	0	0	0	0	0	0	0	0	0	0	0	0	0	0	0	0	0	0	0	0	0	0	0	0	0
contig_1219	Bacteria (taxonomy_genus_95p.txt)	0	0	0	Proteobacteria (taxonomy_genus_95p.txt)	0	Betaproteobacteria (taxonomy_genus_95p.txt)	0	0	0	0	0	0	0	0	0	0	0	0	No	0	0	0	0	0	0	0	0	0	0	0	0	0	0	0	0	0	0	0	0	0	0	0	0	0	0	0	0	0
contig_1227	Bacteria (taxonomy_genus_95p.txt)	0	0	0	Cyanobacteria (taxonomy_genus_95p.txt)	0	0	0	0	0	0	0	0	0	0	0	0	0	0	Yes	0	0	0	0	0	0	0	0	0	0	0	0	0	0	0	0	0	0	0	0	0	0	0	0	0	0	0	0	0
contig_1285	Bacteria (taxonomy_genus_95p.txt)	0	0	0	0	0	0	0	0	0	0	0	0	0	0	0	0	0	0	unknown	0	0	0	0	0	0	0	0	0	0	0	0	0	0	0	0	0	0	0	0	0	0	0	0	0	0	0	0	0
contig_1595	0	0	0	0	0	0	0	0	0	0	0	0	0	0	0	0	0	0	0	unknown	0	0	0	0	0	0	0	0	0	0	0	0	0	0	0	0	0	0	0	0	0	0	0	0	0	0	0	0	0
contig_1823	0	0	0	0	0	0	0	0	0	0	0	0	0	0	0	0	0	0	0	unknown	0	0	0	0	0	0	0	0	0	0	0	0	0	0	0	0	0	0	0	2	0	0	0	0	0	0	0	0	0
contig_1841	0	0	0	0	0	0	0	0	0	0	0	0	0	0	0	0	0	0	0	unknown	0	0	0	0	0	0	0	0	0	0	0	0	0	0	0	0	0	0	0	0	0	0	0	0	0	0	0	0	0
contig_2061	Bacteria (taxonomy_genus_95p.txt)	0	0	0	Proteobacteria (taxonomy_genus_95p.txt)	0	Betaproteobacteria (taxonomy_genus_95p.txt)	0	0	0	Burkholderiales (taxonomy_genus_95p.txt)	0	0	0	0	0	0	0	0	No	0	0	0	0	0	0	0	0	0	0	0	0	0	0	0	0	0	0	0	0	0	0	0	0	0	0	0	0	0
contig_2131	0	0	0	0	0	0	0	0	0	0	0	0	0	0	0	0	0	0	0	unknown	0	0	0	0	0	0	0	0	0	0	0	0	0	0	0	0	0	0	0	0	0	0	0	0	0	0	0	0	0
contig_2355	Bacteria (taxonomy_genus_95p.txt)	0	0	0	0	0	0	0	0	0	0	0	0	0	0	0	0	0	0	unknown	0	0	0	0	0	0	0	0	0	0	0	0	0	0	0	0	0	0	0	0	0	0	0	0	0	0	0	0	0
contig_2357	0	0	0	0	0	0	0	0	0	0	0	0	0	0	0	0	0	0	0	unknown	0	0	0	0	0	0	0	0	0	0	0	0	0	0	0	0	0	0	0	0	0	0	0	0	0	0	0	0	0
contig_2473	Bacteria (taxonomy_genus_95p.txt)	0	0	0	0	0	0	0	0	0	0	0	0	0	0	0	0	0	0	unknown	0	0	0	0	0	0	0	0	0	0	0	0	0	0	0	0	0	0	0	0	0	0	0	0	0	0	0	0	1
contig_2479	Bacteria (taxonomy_genus_95p.txt)	0	0	0	Cyanobacteria (taxonomy_genus_95p.txt)	0	0	0	0	0	0	0	0	0	0	0	0	0	0	Yes	0	0	0	0	0	0	0	0	0	0	0	0	0	0	0	0	0	0	0	0	0	0	0	0	0	0	0	0	0
contig_2667	0	0	0	0	0	0	0	0	0	0	0	0	0	0	0	0	0	0	0	unknown	0	0	0	0	0	0	0	0	0	0	0	0	0	0	0	0	0	0	0	0	0	0	0	0	0	0	0	0	0
contig_2799	Eukaryota (taxonomy_class_95p.txt)	Viridiplantae (taxonomy_class_95p.txt)	0	0	0	0	0	0	0	0	0	0	0	0	0	0	0	0	0	Yes	0	0	0	0	0	0	0	0	0	0	0	0	0	0	0	0	0	0	0	0	0	0	0	0	0	0	0	0	0
contig_2945	Bacteria (taxonomy_genus_95p.txt)	0	0	0	Cyanobacteria (taxonomy_genus_95p.txt)	0	0	0	0	0	0	0	0	0	0	0	0	0	0	Yes	0	0	0	0	0	0	0	0	0	0	0	0	0	0	0	0	0	0	0	0	0	0	0	0	0	0	0	0	0
contig_2963	Bacteria (taxonomy_genus_95p.txt)	0	0	Bacteroidetes/Chlorobi group (taxonomy_genus_95p.txt)	0	0	0	0	0	0	0	0	0	0	0	0	0	0	0	unknown	0	0	0	0	0	0	0	0	0	0	0	0	0	0	0	0	0	0	0	0	0	0	0	0	0	0	0	0	0
contig_3127	0	0	0	0	0	0	0	0	0	0	0	0	0	0	0	0	0	0	0	unknown	0	0	0	0	0	0	0	0	0	0	0	0	0	0	0	0	0	0	0	0	0	0	0	0	0	0	0	0	0
contig_3547	Bacteria (taxonomy_genus_95p.txt)	0	0	0	Cyanobacteria (taxonomy_genus_95p.txt)	0	0	Oscillatoriophycideae (taxonomy_genus_95p.txt)	0	0	Oscillatoriales (taxonomy_genus_95p.txt)	0	0	0	0	0	0	0	0	Yes	0	0	0	0	0	0	0	0	0	1	0	0	0	0	0	0	0	0	0	0	0	0	0	0	0	0	0	0	0
contig_3741	0	0	0	0	0	0	0	0	0	0	0	0	0	0	0	0	0	0	0	unknown	0	0	0	0	0	0	0	0	0	0	0	0	0	0	0	0	0	0	0	0	0	0	0	0	0	0	0	0	0
contig_3955	Eukaryota (taxonomy_genus_95p.txt)	0	0	0	Eustigmatophyceae (taxonomy_genus_95p.txt)	0	0	0	0	0	Eustigmatales (taxonomy_genus_95p.txt)	0	0	0	Monodopsidaceae (taxonomy_genus_95p.txt)	0	0	Nannochloropsis (taxonomy_genus_95p.txt)	0	Yes	0	0	0	0	0	0	0	0	0	0	0	0	0	0	0	0	0	0	0	0	0	0	0	0	0	0	0	0	0
contig_3973	Bacteria (taxonomy_genus_95p.txt)	0	0	0	0	0	0	0	0	0	0	0	0	0	0	0	0	0	0	unknown	0	0	0	0	0	0	0	0	0	0	0	0	0	0	0	0	0	0	0	0	0	0	0	0	0	0	0	0	0
contig_4717	0	0	0	0	0	0	0	0	0	0	0	0	0	0	0	0	0	0	0	unknown	0	0	0	0	0	0	0	0	0	0	0	0	0	0	0	0	0	0	0	0	0	0	0	0	0	0	0	0	0
contig_945	0	0	0	0	0	0	0	0	0	0	0	0	0	0	0	0	0	0	0	unknown	0	0	0	0	0	0	0	0	0	0	0	0	0	0	0	0	0	0	0	0	0	0	0	0	0	0	0	0	0
contig_971	Bacteria (taxonomy_genus_95p.txt)	0	0	Bacteroidetes/Chlorobi group (taxonomy_genus_95p.txt)	Bacteroidetes (taxonomy_genus_95p.txt)	0	0	0	0	0	0	0	0	0	0	0	0	0	0	No	0	0	0	0	0	0	0	0	0	0	0	0	0	0	0	1	0	0	0	0	0	0	0	0	0	0	0	0	0
contig_1065	Bacteria (taxonomy_genus_95p.txt)	0	0	0	0	0	0	0	0	0	0	0	0	0	0	0	0	0	0	unknown	0	0	0	0	0	0	0	0	0	0	0	0	0	0	0	0	1	0	0	0	0	0	0	0	0	0	0	0	0
contig_1079	Bacteria (taxonomy_genus_95p.txt)	0	0	Bacteroidetes/Chlorobi group (taxonomy_genus_95p.txt)	Bacteroidetes (taxonomy_genus_95p.txt)	0	0	0	0	0	0	0	0	0	0	0	0	0	0	No	0	0	0	0	0	1	0	0	0	0	0	0	0	0	0	0	0	0	0	0	0	0	0	0	0	0	0	0	0
contig_1099	Bacteria (taxonomy_genus_95p.txt)	0	0	Bacteroidetes/Chlorobi group (taxonomy_genus_95p.txt)	Bacteroidetes (taxonomy_genus_95p.txt)	0	0	0	0	0	0	0	0	0	0	0	0	0	0	No	0	0	0	0	0	0	0	0	0	0	0	0	0	0	0	0	0	0	0	0	0	0	0	0	0	0	0	0	0
contig_1117	Bacteria (taxonomy_genus_95p.txt)	0	0	Bacteroidetes/Chlorobi group (taxonomy_genus_95p.txt)	Bacteroidetes (taxonomy_genus_95p.txt)	0	0	0	0	0	0	0	0	0	0	0	0	0	0	No	0	0	0	0	0	0	0	1	0	0	0	0	0	0	0	0	0	0	0	0	0	0	0	0	0	0	0	1	0
contig_1165	Bacteria (taxonomy_genus_95p.txt)	0	0	0	0	0	0	0	0	0	0	0	0	0	0	0	0	0	0	unknown	0	0	0	0	0	0	0	0	0	0	0	0	0	0	0	0	0	0	0	0	0	0	0	0	0	0	0	0	0
contig_1453	Bacteria (taxonomy_genus_95p.txt)	0	0	0	Proteobacteria (taxonomy_genus_95p.txt)	0	Alphaproteobacteria (taxonomy_genus_95p.txt)	0	0	0	Rhizobiales (taxonomy_genus_95p.txt)	0	0	0	0	0	0	0	0	No	0	0	0	0	0	0	0	0	0	0	0	0	0	0	0	0	0	0	0	0	0	0	0	0	0	0	0	0	0
contig_1977	Bacteria (taxonomy_genus_95p.txt)	0	0	0	Proteobacteria (taxonomy_genus_95p.txt)	0	Betaproteobacteria (taxonomy_genus_95p.txt)	0	0	0	0	0	0	0	0	0	0	0	0	No	0	0	0	0	0	0	0	0	0	0	0	0	0	0	0	0	0	0	0	0	0	0	0	0	0	0	0	0	0
contig_2011	Bacteria (taxonomy_genus_95p.txt)	0	0	0	0	0	0	0	0	0	0	0	0	0	0	0	0	0	0	unknown	0	0	0	0	0	0	0	0	0	0	0	0	0	0	0	0	0	0	0	0	0	0	0	0	0	2	0	0	0
contig_2443	Bacteria (taxonomy_genus_95p.txt)	0	0	0	Planctomycetes (taxonomy_class_95p.txt)	0	Planctomycetia (taxonomy_class_95p.txt)	0	0	0	0	0	0	0	0	0	0	0	0	No	0	0	1	0	0	0	0	0	0	0	0	0	0	0	0	0	0	0	0	0	0	0	0	0	0	0	0	0	0
contig_2509	Bacteria (taxonomy_genus_95p.txt)	0	0	0	0	0	0	0	0	0	0	0	0	0	0	0	0	0	0	unknown	0	0	0	0	0	0	0	0	0	0	0	0	0	0	0	0	0	0	0	0	0	0	0	0	0	0	0	0	0
contig_2795	Bacteria (taxonomy_genus_95p.txt)	0	0	0	Cyanobacteria (taxonomy_genus_95p.txt)	0	0	Oscillatoriophycideae (taxonomy_genus_95p.txt)	0	0	0	0	0	0	0	0	0	0	0	Yes	0	0	0	0	0	0	0	0	0	0	0	0	0	0	0	0	0	0	0	0	0	0	0	0	0	0	0	0	0
contig_2999	Bacteria (taxonomy_genus_95p.txt)	0	0	0	0	0	0	0	0	0	0	0	0	0	0	0	0	0	0	unknown	0	0	0	0	0	0	2	0	0	0	0	0	0	0	0	0	0	0	0	0	0	0	0	0	0	0	0	0	0
contig_3077	Bacteria (taxonomy_genus_95p.txt)	0	0	0	Proteobacteria (taxonomy_genus_95p.txt)	0	Gammaproteobacteria (taxonomy_genus_95p.txt)	0	0	0	0	0	0	0	0	0	0	0	0	No	0	0	0	0	0	0	0	0	0	0	0	0	1	0	0	0	0	0	0	0	0	0	0	0	0	0	0	0	0
contig_3109	Bacteria (taxonomy_genus_95p.txt)	0	0	0	0	0	0	0	0	0	0	0	0	0	0	0	0	0	0	unknown	0	0	0	0	0	0	0	0	0	0	0	0	0	0	0	0	0	0	0	0	0	0	0	0	0	0	0	0	0
contig_3551	Bacteria (taxonomy_genus_95p.txt)	0	0	0	0	0	0	0	0	0	0	0	0	0	0	0	0	0	0	unknown	0	0	0	0	0	0	0	0	0	0	0	0	0	0	0	0	0	0	0	0	0	0	0	0	0	0	0	0	0
contig_4267	Bacteria (taxonomy_genus_95p.txt)	0	0	0	0	0	0	0	0	0	0	0	0	0	0	0	0	0	0	unknown	0	0	0	0	0	0	0	0	0	0	0	0	0	0	0	0	0	0	0	0	0	0	0	0	0	0	0	0	0
contig_1283	Bacteria (taxonomy_genus_95p.txt)	0	0	0	Firmicutes (taxonomy_genus_95p.txt)	0	Bacilli (taxonomy_genus_95p.txt)	0	0	0	Bacillales (taxonomy_genus_95p.txt)	0	0	0	0	0	0	0	0	No	0	0	0	0	0	0	0	0	0	0	0	0	0	0	0	0	0	0	0	0	0	0	0	0	0	0	0	0	0
contig_4103	Bacteria (taxonomy_genus_95p.txt)	0	0	0	Planctomycetes (taxonomy_class_95p.txt)	0	Planctomycetia (taxonomy_class_95p.txt)	0	0	0	Planctomycetales (taxonomy_class_95p.txt)	0	0	0	0	0	0	0	0	No	0	0	0	0	0	0	0	0	0	0	0	0	0	0	0	0	0	0	0	0	0	0	0	0	0	0	0	0	0
contig_1029	Bacteria (taxonomy_genus_95p.txt)	0	0	0	Proteobacteria (taxonomy_genus_95p.txt)	0	Deltaproteobacteria (taxonomy_class_95p.txt)	0	0	0	0	0	0	0	0	0	0	0	uncultured delta proteobacterium (taxonomy_class_95p.txt)	No	0	0	0	0	0	0	0	0	0	0	0	0	0	0	0	0	0	0	0	0	0	0	0	0	0	0	0	0	0
contig_1393	0	0	0	0	0	0	0	0	0	0	0	0	0	0	0	0	0	0	0	unknown	0	0	0	0	0	0	0	0	0	0	0	0	0	0	0	0	0	0	0	0	0	0	0	0	0	0	0	0	0
contig_1563	Bacteria (taxonomy_genus_95p.txt)	0	0	0	Proteobacteria (taxonomy_class_95p.txt)	0	Deltaproteobacteria (taxonomy_class_95p.txt)	0	0	0	0	0	0	0	0	0	0	0	uncultured delta proteobacterium (taxonomy_class_95p.txt)	No	0	0	0	0	0	0	0	0	0	0	0	0	0	0	0	0	0	0	0	0	0	0	0	0	0	0	0	0	0
contig_1685	Bacteria (taxonomy_genus_95p.txt)	0	0	0	Proteobacteria (taxonomy_genus_95p.txt)	0	Alphaproteobacteria (taxonomy_genus_95p.txt)	0	0	0	Rhizobiales (taxonomy_genus_95p.txt)	0	0	0	0	0	0	0	0	No	0	0	0	0	0	0	0	0	0	0	0	0	0	0	0	0	0	0	0	0	0	0	0	0	0	0	0	0	0
contig_2253	Bacteria (taxonomy_genus_95p.txt)	0	0	0	Proteobacteria (taxonomy_class_95p.txt)	0	Deltaproteobacteria (taxonomy_class_95p.txt)	0	0	0	0	0	0	0	0	0	0	0	uncultured delta proteobacterium (taxonomy_class_95p.txt)	No	0	0	0	0	0	0	0	0	0	0	0	0	0	0	0	0	1	0	0	0	0	0	0	1	0	0	0	0	0
contig_2351	Bacteria (taxonomy_genus_95p.txt)	0	0	0	Proteobacteria (taxonomy_genus_95p.txt)	0	Deltaproteobacteria (taxonomy_class_95p.txt)	0	0	0	0	0	0	0	0	0	0	0	uncultured delta proteobacterium (taxonomy_class_95p.txt)	No	0	0	0	0	0	0	0	0	0	0	0	0	0	0	0	0	0	0	0	0	0	0	0	0	0	0	0	0	0
contig_2551	Bacteria (taxonomy_genus_95p.txt)	0	0	0	Proteobacteria (taxonomy_class_95p.txt)	0	Deltaproteobacteria (taxonomy_class_95p.txt)	0	0	0	0	0	0	0	0	0	0	0	uncultured delta proteobacterium (taxonomy_class_95p.txt)	No	0	0	0	0	0	0	0	0	0	0	0	0	0	0	0	0	0	0	0	0	0	0	0	0	0	0	0	0	0
contig_2931	Bacteria (taxonomy_genus_95p.txt)	0	0	0	Proteobacteria (taxonomy_class_95p.txt)	0	Alphaproteobacteria (taxonomy_class_95p.txt)	0	0	0	0	0	0	0	0	0	0	0	uncultured alpha proteobacterium (taxonomy_class_95p.txt)	No	0	0	0	0	0	0	0	0	0	0	0	0	0	0	0	0	0	0	0	0	0	0	1	0	0	0	0	0	0
contig_3837	Bacteria (taxonomy_class_95p.txt)	0	0	0	Proteobacteria (taxonomy_class_95p.txt)	0	0	0	0	0	0	0	0	0	0	0	0	0	0	No	0	1	0	0	0	0	0	0	0	0	0	0	0	0	0	0	0	0	0	0	0	0	0	0	0	0	0	0	0
contig_1009	Bacteria (taxonomy_genus_95p.txt)	0	0	0	0	0	0	0	0	0	0	0	0	0	0	0	0	0	0	unknown	0	0	0	0	0	1	0	0	0	0	0	0	0	0	0	0	0	0	0	0	0	0	0	0	0	0	0	0	0
contig_1013	Bacteria (taxonomy_genus_95p.txt)	0	0	0	Firmicutes (taxonomy_genus_95p.txt)	0	Bacilli (taxonomy_genus_95p.txt)	0	0	0	Bacillales (taxonomy_genus_95p.txt)	0	0	0	Bacillaceae (taxonomy_genus_95p.txt)	0	0	0	0	No	0	0	0	0	0	0	0	0	0	0	0	0	0	0	0	0	0	0	0	0	0	0	0	0	0	0	0	0	0
contig_1035	Bacteria (taxonomy_genus_95p.txt)	0	0	0	Firmicutes (taxonomy_genus_95p.txt)	0	Clostridia (taxonomy_genus_95p.txt)	0	0	0	Clostridiales (taxonomy_genus_95p.txt)	0	0	0	Peptococcaceae (taxonomy_genus_95p.txt)	0	0	0	0	No	0	0	0	0	0	0	0	0	0	0	0	0	0	0	0	0	0	0	0	0	0	0	0	0	0	0	0	0	0
contig_1053	Bacteria (taxonomy_genus_95p.txt)	0	0	Bacteroidetes/Chlorobi group (taxonomy_genus_95p.txt)	0	0	0	0	0	0	0	0	0	0	0	0	0	0	0	unknown	0	0	0	0	0	0	0	0	0	0	0	0	0	0	0	0	0	0	0	0	0	0	0	0	0	0	0	0	0
contig_1061	Bacteria (taxonomy_genus_95p.txt)	0	0	0	0	0	0	0	0	0	0	0	0	0	0	0	0	0	0	unknown	0	0	0	0	0	0	0	0	0	0	0	0	0	0	0	0	1	0	0	0	1	0	0	0	0	0	0	0	0
contig_1139	Bacteria (taxonomy_genus_95p.txt)	0	0	Bacteroidetes/Chlorobi group (taxonomy_genus_95p.txt)	Bacteroidetes (taxonomy_genus_95p.txt)	0	0	0	0	0	0	0	0	0	0	0	0	0	0	No	0	0	0	0	0	0	0	0	0	0	0	0	0	0	0	0	0	0	0	0	0	0	0	0	0	0	0	0	0
contig_1153	Bacteria (taxonomy_genus_95p.txt)	0	0	0	Firmicutes (taxonomy_genus_95p.txt)	0	0	0	0	0	0	0	0	0	0	0	0	0	0	No	0	0	0	0	0	0	0	0	0	0	0	0	0	0	0	0	0	0	0	0	0	0	0	0	0	0	0	0	0
contig_1201	Bacteria (taxonomy_genus_95p.txt)	0	0	0	0	0	0	0	0	0	0	0	0	0	0	0	0	0	0	unknown	0	0	0	0	0	0	0	0	0	0	0	0	0	0	0	0	0	0	0	0	0	0	0	0	0	0	0	0	0
contig_1303	Bacteria (taxonomy_genus_95p.txt)	0	0	0	Proteobacteria (taxonomy_class_95p.txt)	0	0	0	0	0	0	0	0	0	0	0	0	0	0	No	0	0	0	0	0	0	0	0	0	0	0	0	0	0	0	0	1	0	0	0	0	0	0	0	0	0	0	0	0
contig_1305	Bacteria (taxonomy_genus_95p.txt)	0	0	Bacteroidetes/Chlorobi group (taxonomy_genus_95p.txt)	Bacteroidetes (taxonomy_genus_95p.txt)	0	0	0	0	0	0	0	0	0	0	0	0	0	0	No	0	0	0	0	0	0	0	0	0	0	0	0	0	0	0	0	0	0	0	0	0	0	0	0	0	0	0	0	0
contig_1371	Bacteria (taxonomy_genus_95p.txt)	0	0	0	0	0	0	0	0	0	0	0	0	0	0	0	0	0	0	unknown	0	0	0	0	0	0	0	0	0	0	0	0	0	0	0	0	0	0	0	0	0	0	0	0	0	0	0	0	0
contig_1391	Bacteria (taxonomy_genus_95p.txt)	0	0	0	Chloroflexi (taxonomy_genus_95p.txt)	0	0	0	0	0	0	0	0	0	0	0	0	0	0	No	0	0	0	0	1	0	0	0	0	0	0	0	0	0	0	0	0	0	0	1	0	0	0	0	0	0	0	0	0
contig_1431	Bacteria (taxonomy_genus_95p.txt)	0	0	0	Proteobacteria (taxonomy_genus_95p.txt)	0	Gammaproteobacteria (taxonomy_genus_95p.txt)	0	0	0	0	0	0	0	0	0	0	0	0	No	0	0	0	1	0	0	0	0	0	0	0	0	1	0	0	0	0	0	0	0	0	0	0	0	0	0	0	0	0
contig_1433	Bacteria (taxonomy_genus_95p.txt)	0	0	0	Firmicutes (taxonomy_genus_95p.txt)	0	Negativicutes (taxonomy_genus_95p.txt)	0	0	0	Selenomonadales (taxonomy_genus_95p.txt)	0	0	0	Veillonellaceae (taxonomy_genus_95p.txt)	0	0	Sporomusa (taxonomy_genus_95p.txt)	uncultured Sporomusa sp. (taxonomy_genus_95p.txt)	No	0	0	0	0	0	0	0	0	0	0	0	0	0	0	0	0	0	0	0	0	0	0	0	0	0	0	0	0	0
contig_1435	Bacteria (taxonomy_genus_95p.txt)	0	0	0	0	0	0	0	0	0	0	0	0	0	0	0	0	0	0	unknown	0	0	0	0	0	0	0	0	0	0	0	0	0	0	0	0	0	0	0	0	0	0	0	0	0	0	0	0	0
contig_1449	Bacteria (taxonomy_genus_95p.txt)	0	0	0	Firmicutes (taxonomy_genus_95p.txt)	0	Bacilli (taxonomy_genus_95p.txt)	0	0	0	Bacillales (taxonomy_genus_95p.txt)	0	0	0	Bacillaceae (taxonomy_genus_95p.txt)	0	0	0	0	No	0	0	0	0	0	0	0	0	0	0	0	0	0	0	0	0	0	0	0	0	0	0	0	0	0	0	0	0	0
contig_1461	Bacteria (taxonomy_genus_95p.txt)	0	0	0	Firmicutes (taxonomy_genus_95p.txt)	0	Clostridia (taxonomy_genus_95p.txt)	0	0	0	Clostridiales (taxonomy_genus_95p.txt)	0	0	0	Clostridiaceae (taxonomy_genus_95p.txt)	0	0	0	0	No	0	0	0	0	0	0	0	0	0	0	0	0	0	0	0	0	0	0	0	0	0	0	0	0	0	0	0	0	0
contig_1475	Bacteria (taxonomy_genus_95p.txt)	0	0	0	Firmicutes (taxonomy_genus_95p.txt)	0	Clostridia (taxonomy_genus_95p.txt)	0	0	0	Clostridiales (taxonomy_genus_95p.txt)	0	0	0	0	0	0	0	0	No	0	0	0	0	0	0	0	0	0	0	0	0	0	0	0	0	0	0	0	0	0	0	0	0	0	0	0	0	0
contig_1483	Bacteria (taxonomy_genus_95p.txt)	0	0	Fibrobacteres/Acidobacteria group (taxonomy_class_95p.txt)	Acidobacteria (taxonomy_class_95p.txt)	0	0	0	0	0	0	0	0	0	0	0	0	0	0	No	0	0	0	0	0	0	0	0	0	0	0	0	0	0	0	0	0	0	0	0	0	0	0	0	0	0	0	0	0
contig_1541	Bacteria (taxonomy_genus_95p.txt)	0	0	0	Firmicutes (taxonomy_genus_95p.txt)	0	Bacilli (taxonomy_genus_95p.txt)	0	0	0	Bacillales (taxonomy_genus_95p.txt)	0	0	0	Bacillaceae (taxonomy_genus_95p.txt)	0	0	Bacillus (taxonomy_genus_95p.txt)	0	No	0	0	0	0	0	0	0	0	0	0	0	0	0	0	0	0	0	0	0	0	0	0	0	0	0	0	0	0	0
contig_1553	Bacteria (taxonomy_genus_95p.txt)	0	0	0	Proteobacteria (taxonomy_class_95p.txt)	0	0	0	0	0	0	0	0	0	0	0	0	0	0	No	0	0	0	0	0	0	0	0	0	0	0	0	0	0	0	0	0	0	0	0	0	0	0	0	0	0	0	0	0
contig_1651	Bacteria (taxonomy_genus_95p.txt)	0	0	0	Chloroflexi (taxonomy_genus_95p.txt)	0	Anaerolineae (taxonomy_genus_95p.txt)	0	0	0	Anaerolineales (taxonomy_genus_95p.txt)	0	0	0	Anaerolineaceae (taxonomy_genus_95p.txt)	0	0	0	0	No	0	0	0	0	0	0	0	0	0	0	0	0	0	0	0	0	0	0	0	0	0	0	0	0	0	0	0	0	0
contig_1775	Bacteria (taxonomy_genus_95p.txt)	0	0	0	0	0	0	0	0	0	0	0	0	0	0	0	0	0	0	unknown	0	0	0	0	0	0	0	0	0	0	0	0	0	0	0	0	2	0	0	0	0	0	0	0	0	0	0	0	0
contig_1799	Bacteria (taxonomy_genus_95p.txt)	0	0	0	0	0	0	0	0	0	0	0	0	0	0	0	0	0	0	unknown	0	0	0	0	0	0	0	0	0	0	0	0	0	0	0	0	0	0	0	0	0	0	0	0	0	0	0	0	0
[truncated: 829 more rows]
[truncated: 114 more columns]
