# Supplementary material for: Diet disparity among sympatric herbivorous cichlids in the same ecomorphs in Lake Tanganyika: amplicon pyrosequences on algal farms and stomach contents
Source: BMC Biol. 2014 Oct 29;12:90. doi: 10.1186/s12915-014-0090-4 (PMC4228161; doi:10.1186/s12915-014-0090-4)
Supplement: Additional file 3: Data S2. — Table of rarefied phototrophic OTUs used for analyses. [file 12915_2014_90_MOESM3_ESM.xlsx]

## Sheet: r40all1
	species	af_st	depth	contig_3295	contig_551	contig_3375	contig_661	contig_553	contig_613	contig_3585	contig_71	contig_3283	contig_4699	contig_3935	contig_3415	contig_61	contig_4477	contig_695	contig_3629	contig_485	contig_293	contig_4817	contig_479	contig_63	contig_533	contig_671	contig_4687	contig_465	contig_569	contig_689	contig_3229	contig_3363	contig_3275	contig_685	contig_1691	contig_537	contig_4633	contig_4289	contig_1247	contig_31	contig_3339	contig_431	contig_4797	contig_3407	contig_545	contig_303	contig_2987	contig_1069	contig_3227
Ecya_af_1	Ecya	af	2.3	0	0	0	6	1	0	1	0	9	7	0	2	0	0	0	0	0	0	1	0	4	0	0	0	0	0	0	0	0	0	1	0	0	0	0	0	0	0	0	0	0	0	0	1	0	0
Ecya_af_2	Ecya	af	2.3	2	1	0	2	6	0	2	0	1	2	2	1	0	0	0	4	0	0	2	3	4	0	0	0	0	0	0	0	0	0	0	0	0	0	0	0	0	0	0	0	4	0	0	0	0	0
Ecya_af_3	Ecya	af	1.9	1	0	0	5	1	0	2	0	5	2	0	9	0	0	0	2	0	0	0	1	0	0	0	1	0	0	0	0	0	3	0	1	0	0	0	0	0	1	0	0	0	0	0	0	0	0
Ecya_af_4	Ecya	af	1.9	0	0	0	9	10	0	0	0	2	1	0	0	0	0	0	0	0	0	2	1	0	0	0	0	4	2	0	0	0	3	0	0	1	0	0	0	0	0	0	0	0	0	0	0	0	0
Ecya_af_5	Ecya	af	2.4	13	2	0	3	0	0	0	0	0	0	0	0	1	0	0	6	0	0	1	0	0	2	0	1	0	0	0	0	0	0	0	0	0	0	0	0	0	1	0	0	0	0	0	0	0	0
Iloo_af_1	Iloo	af	13	11	0	0	0	0	0	2	0	0	0	1	0	4	3	0	0	4	2	0	0	0	1	0	0	0	0	0	0	0	0	0	0	0	0	0	0	0	0	0	0	0	0	0	0	0	1
Iloo_af_2	Iloo	af	6.3	2	1	12	0	0	0	0	0	3	0	1	1	0	1	2	0	0	0	1	0	1	0	0	2	0	0	2	0	1	0	0	0	2	0	0	0	0	0	2	0	0	0	0	0	0	0
Iloo_af_3	Iloo	af	6.4	0	1	0	0	0	2	2	3	0	0	0	0	5	0	1	0	0	0	0	1	0	0	0	0	0	0	0	0	0	0	1	3	0	0	0	0	0	2	0	0	0	0	0	0	0	0
Iloo_af_4	Iloo	af	5.3	11	1	0	0	0	0	11	0	0	0	4	1	0	0	1	0	0	0	1	0	1	0	0	0	0	0	0	0	0	1	1	0	0	0	0	0	0	0	0	1	0	0	0	0	0	1
Iloo_af_5	Iloo	af	3.1	0	2	0	11	0	0	6	0	9	1	0	0	0	0	0	0	0	0	2	0	2	0	0	1	0	0	0	0	0	1	0	0	0	0	0	0	0	0	0	0	1	0	0	0	0	0
Pcur_af_1	Pcur	af	1.5	1	1	0	2	2	0	8	1	2	3	1	1	1	0	0	0	0	0	0	6	3	0	1	0	0	0	0	0	0	0	1	1	0	0	0	0	1	0	0	0	2	0	0	0	0	0
Pcur_af_2	Pcur	af	2.1	21	0	0	0	0	0	0	2	1	0	0	0	0	0	1	0	0	0	0	1	1	1	3	0	1	0	0	0	0	0	1	0	0	0	0	1	0	0	0	1	0	0	0	0	0	0
Pcur_af_3	Pcur	af	1	2	10	0	5	5	1	3	0	5	4	0	0	0	0	0	0	0	0	0	0	0	0	0	3	0	0	0	0	0	0	0	0	0	0	0	0	0	0	0	0	0	0	0	0	0	0
Pcur_af_4	Pcur	af	1	14	5	0	0	1	0	1	0	2	2	0	2	0	0	0	0	0	0	1	0	0	0	0	3	0	2	0	0	3	0	0	1	0	0	0	0	0	0	0	0	0	0	0	1	0	0
Pcur_af_5	Pcur	af	1	4	9	0	3	2	0	1	0	6	2	0	3	0	0	0	0	0	0	2	0	0	0	0	2	0	2	0	0	0	0	0	0	0	0	0	0	0	0	0	0	0	0	0	0	0	0
Pmac_af_1	Pmac	af	0.3	1	5	0	1	15	0	0	1	1	8	0	0	0	0	0	0	0	0	0	0	0	0	0	0	0	0	0	0	0	0	1	0	0	0	0	0	0	0	0	0	0	0	0	0	0	0
Pmac_af_2	Pmac	af	0.3	11	14	0	0	0	0	0	3	0	1	0	2	0	0	1	0	0	0	1	0	0	0	0	2	0	1	1	0	0	0	0	0	0	0	0	0	0	0	0	0	0	0	0	0	0	0
Pmac_af_3	Pmac	af	0.3	1	5	0	0	11	1	0	1	0	0	0	2	1	0	2	0	0	0	2	0	4	0	0	0	0	0	0	0	0	0	0	0	0	0	0	0	1	0	0	0	0	7	0	0	0	0
Pmac_af_4	Pmac	af	0.3	19	6	0	0	0	0	0	2	1	3	0	1	0	0	1	0	0	0	0	0	0	0	1	1	0	0	0	0	1	0	0	0	0	0	0	0	1	0	0	0	0	1	1	0	0	0
Pmac_af_5	Pmac	af	0.4	3	9	0	0	2	0	5	1	0	4	0	0	0	0	0	0	0	0	0	0	2	0	0	3	1	1	0	0	2	0	0	0	0	0	0	0	0	1	0	0	0	3	0	0	0	0
Ppol_af_1	Ppol	af	3.3	12	5	0	0	0	0	2	2	1	0	0	2	0	0	0	1	0	0	2	0	1	0	0	4	0	0	0	0	0	2	0	0	0	0	0	0	0	0	0	0	1	0	0	0	0	0
Ppol_af_2	Ppol	af	3.3	10	0	0	3	1	0	1	0	2	0	0	3	1	0	0	0	0	0	1	0	1	0	1	0	3	1	0	0	0	0	0	0	0	0	0	0	0	0	0	0	1	0	0	4	0	0
Ppol_af_3	Ppol	af	2.8	1	0	0	10	3	1	2	0	8	0	0	0	0	1	1	0	0	0	1	2	1	0	0	1	1	0	0	0	0	0	2	0	0	0	0	0	0	0	0	0	0	0	0	0	0	0
Ppol_af_4	Ppol	af	2.5	0	0	0	13	12	0	1	1	0	2	0	1	0	0	0	3	0	0	0	0	0	0	0	0	2	0	0	0	0	1	0	0	2	0	0	0	0	0	0	1	0	0	0	0	0	0
Ppol_af_5	Ppol	af	3	0	0	0	13	1	1	0	0	6	5	1	1	0	1	0	4	0	0	3	0	1	0	0	0	0	0	0	0	0	0	0	0	0	0	0	0	0	0	0	0	1	0	0	2	0	0
Phor_af_1	Phor	af	15	11	0	0	0	0	0	0	0	0	0	0	0	0	0	0	0	8	5	0	0	1	2	0	0	0	0	0	0	0	0	0	0	0	0	0	1	1	1	0	1	0	0	0	0	0	1
Phor_af_2	Phor	af	15.7	12	0	0	0	0	0	0	1	0	0	0	0	0	2	0	2	4	4	0	0	0	1	0	1	0	0	0	0	0	0	0	0	0	0	0	1	0	1	0	0	0	0	0	0	0	1
Phor_af_3	Phor	af	15.1	11	0	0	0	0	0	2	0	0	0	2	0	0	1	0	0	4	6	0	0	0	0	0	0	0	0	0	0	0	0	0	0	0	0	0	2	0	0	0	0	0	0	0	0	0	0
Phor_af_4	Phor	af	15	1	0	0	0	0	0	3	0	0	0	1	0	0	3	0	0	4	0	0	0	0	10	1	0	0	0	0	0	0	0	0	0	0	0	0	1	0	1	0	1	0	0	0	0	0	0
Ptre_af_1	Ptre	af	13.7	15	0	0	0	4	0	0	0	0	0	0	0	0	0	1	1	5	0	0	1	0	0	0	0	0	0	0	0	0	0	0	0	0	0	0	0	0	0	0	1	0	0	0	0	0	0
Ptre_af_2	Ptre	af	9.5	0	0	16	1	1	1	1	0	0	0	0	3	2	0	0	1	0	0	0	0	0	0	0	0	1	2	0	0	0	0	0	0	3	0	0	0	0	0	1	0	0	0	0	0	0	0
Ptre_af_3	Ptre	af	6.4	16	0	0	0	0	0	1	1	2	0	1	1	2	0	4	3	1	0	0	1	0	0	0	0	2	0	0	0	0	0	0	0	0	0	0	0	0	0	0	0	0	0	0	0	0	0
Ptre_af_4	Ptre	af	10.4	14	0	0	1	4	0	1	0	0	0	0	0	2	0	1	0	5	0	3	0	0	0	0	0	1	0	0	0	0	0	0	0	1	0	0	0	0	0	0	0	0	1	0	0	0	1
Ptre_af_5	Ptre	af	10.6	4	1	24	0	0	0	1	0	0	0	0	0	3	0	0	0	1	0	0	0	0	0	0	0	0	0	0	0	0	0	0	0	0	0	0	0	0	0	3	0	0	0	0	0	0	0
Ttem_af_3	Ttem	af	2.4	1	10	0	1	1	1	1	0	0	0	6	1	1	1	2	0	0	0	0	2	2	0	0	0	0	0	0	0	0	1	1	1	0	0	0	0	0	0	0	1	0	0	0	0	0	0
Ttem_af_4	Ttem	af	2.6	14	1	0	1	0	0	2	0	2	2	1	1	0	0	0	0	0	0	0	1	1	0	0	3	0	0	0	0	0	0	0	0	3	0	0	0	0	0	0	0	0	0	0	0	0	0
Ttem_af_5	Ttem	af	2.4	9	0	1	0	0	1	3	0	0	1	7	2	2	4	0	0	0	4	0	0	1	0	0	0	0	0	0	0	0	0	0	0	0	0	0	0	0	0	0	0	0	0	0	0	1	0
Tmoo_af_1	Tmoo	af	10.4	13	0	0	0	0	0	1	1	0	0	0	0	0	0	2	2	1	0	2	0	0	2	0	0	0	1	0	0	1	0	0	0	0	0	0	0	0	0	0	0	0	0	0	0	0	0
Tmoo_af_2	Tmoo	af	10.5	0	0	37	0	0	0	0	0	0	0	0	0	0	1	0	0	0	0	0	0	0	0	0	0	0	0	1	0	0	0	0	0	1	0	0	0	0	0	0	0	0	0	0	0	0	0
Tmoo_af_3	Tmoo	af	9.3	0	0	28	0	0	0	0	0	0	0	0	0	4	0	1	0	0	0	0	0	0	0	0	0	0	0	0	0	0	0	0	0	4	0	0	0	0	0	0	2	0	0	0	0	0	0
Tmoo_af_4	Tmoo	af	7.5	2	0	26	1	0	0	0	0	0	0	0	0	0	0	1	1	0	0	0	0	1	0	0	0	0	0	0	0	0	0	0	0	1	0	0	0	0	0	0	1	0	0	0	0	0	1
Tmoo_af_5	Tmoo	af	6	8	1	2	0	2	0	0	0	0	0	0	0	1	0	1	3	0	0	0	2	1	0	0	3	0	0	0	0	0	0	1	0	0	0	0	0	0	0	0	0	0	0	0	0	0	1
Vmoo_af_1	Vmoo	af	6.7	0	0	0	0	0	6	5	0	0	0	11	0	4	5	0	0	0	0	0	0	0	0	0	0	0	0	0	0	0	0	0	0	0	0	0	0	0	0	0	0	0	0	0	0	0	0
Vmoo_af_2	Vmoo	af	5.6	1	0	0	1	1	0	2	0	0	0	0	1	0	0	1	5	0	0	2	3	1	0	0	0	1	0	0	0	0	1	0	0	0	0	0	0	0	0	0	0	0	0	0	0	0	5
Vmoo_af_3	Vmoo	af	5.8	0	1	0	3	0	0	1	0	0	0	0	1	2	0	0	1	0	0	1	1	0	0	2	0	0	0	0	0	0	1	1	5	0	0	0	0	0	0	0	0	0	0	0	0	0	2
Vmoo_af_4	Vmoo	af	2.5	4	0	0	0	0	0	9	0	0	0	3	0	0	0	0	0	0	0	0	0	0	0	0	0	0	0	0	0	1	1	0	0	4	0	0	0	0	0	0	0	0	0	0	0	0	0
Vmoo_af_5	Vmoo	af	2.5	6	0	0	4	6	0	3	0	1	1	6	1	1	0	2	1	0	0	3	0	1	0	0	0	2	1	0	0	0	0	1	0	0	0	0	0	0	0	0	0	0	0	0	0	0	0
Xpap_af_1	Xpap	af	11.4	9	0	7	0	2	1	2	1	0	0	1	0	0	1	0	1	1	0	0	0	1	0	0	0	0	0	1	0	0	0	0	0	1	0	0	0	0	0	1	1	0	0	0	0	0	0
Xpap_af_3	Xpap	af	5.6	5	0	0	0	1	3	1	1	0	0	6	0	4	0	1	0	0	0	0	0	4	0	0	0	0	0	1	0	0	1	0	0	0	0	0	0	1	1	0	0	0	0	0	0	0	1
Xpap_af_4	Xpap	af	9.1	10	0	3	0	1	0	3	0	0	0	0	0	4	1	1	0	0	0	0	0	2	0	0	0	0	0	0	0	0	0	0	1	0	0	0	0	1	1	0	0	0	0	0	0	0	1
Xpap_af_5	Xpap	af	5.3	12	2	0	0	0	0	2	0	0	0	2	0	2	0	6	0	0	0	3	1	0	0	0	0	0	0	0	0	1	0	0	1	0	0	0	0	0	2	0	0	0	0	0	0	0	0
Out_af_1	Out_	af	27.5	0	0	0	0	0	0	0	1	0	0	1	0	0	3	0	0	1	1	0	0	0	13	1	0	0	0	0	0	0	0	0	0	0	0	0	0	0	0	0	0	0	0	0	0	0	0
Out_af_3	Out_	af	20.2	0	0	0	0	0	1	0	0	0	0	0	0	0	2	0	0	6	4	0	0	0	5	0	0	0	0	0	0	0	0	0	0	0	0	0	0	0	0	2	0	0	0	0	0	0	0
Out_af_4	Out_	af	19.6	0	0	0	0	0	6	3	1	0	0	0	0	0	4	0	0	2	6	0	0	0	3	0	0	0	0	0	0	0	0	0	0	0	0	0	0	1	0	0	0	0	0	0	0	1	0
Out_af_5	Out_	af	19.3	4	0	0	0	0	3	8	0	0	0	2	0	0	5	0	0	2	0	0	0	0	2	1	0	0	0	0	0	0	0	0	0	0	0	0	0	0	0	4	0	0	0	0	0	2	0
Out_af_7	Out_	af	9.2	9	0	0	0	0	2	6	0	0	0	5	1	2	0	3	2	0	0	0	2	0	0	0	0	0	0	0	0	0	1	0	0	0	0	0	0	1	0	0	0	0	0	0	0	0	0
Out_af_8	Out_	af	9.2	13	0	0	0	0	0	1	0	0	0	0	0	1	1	0	1	1	0	0	0	0	0	2	1	0	0	0	0	0	0	0	0	0	0	0	1	0	0	0	0	0	0	0	0	0	0
Out_af_9	Out_	af	3.2	25	0	0	0	1	0	0	0	0	0	0	0	0	1	0	0	0	0	0	0	1	4	3	0	0	0	0	0	0	0	0	0	0	0	0	1	0	0	0	0	0	0	0	0	0	0
Out_af_10	Out_	af	3.2	7	0	0	1	0	0	0	0	0	0	1	0	0	0	0	0	0	4	0	0	0	0	1	2	0	0	0	0	0	1	0	1	0	0	0	3	0	2	0	1	0	0	0	1	1	0
Out_af_12	Out_	af	11.8	5	0	0	0	0	2	2	2	0	0	1	0	0	1	1	0	0	16	0	0	1	0	0	0	0	0	0	0	0	0	0	0	1	0	0	0	0	0	0	0	0	0	0	0	0	0
Ecya_st_5	Ecya	st	NA	1	2	0	2	1	0	0	1	7	4	0	2	0	0	0	0	0	0	1	1	1	0	1	1	1	1	0	0	1	0	1	0	0	0	0	0	0	0	0	1	0	0	0	0	0	0
Ecya_st_s103	Ecya	st	NA	4	0	0	9	3	0	3	0	2	1	0	0	0	0	0	0	0	0	3	3	0	0	0	0	0	3	0	0	0	0	0	0	0	0	0	0	0	0	0	2	0	0	2	0	0	0
Iloo_st_1	Iloo	st	NA	0	3	0	2	2	0	0	1	4	1	1	0	0	0	1	0	0	0	2	0	0	0	0	0	0	0	7	1	1	0	0	0	0	0	0	0	0	1	0	0	0	0	0	0	0	0
Pcur_st_3	Pcur	st	NA	1	2	0	15	0	0	1	0	8	0	0	0	0	0	1	0	0	0	1	0	0	0	0	0	0	0	1	0	0	0	0	0	0	0	2	0	0	0	0	0	1	0	0	0	0	0
Pcur_st_4	Pcur	st	NA	0	14	0	0	5	0	0	3	1	4	0	2	0	0	0	0	0	0	1	0	0	0	0	1	0	4	0	0	1	0	1	0	0	0	0	0	1	0	0	0	0	0	0	0	0	0
Pmac_st_2	Pmac	st	NA	0	4	0	0	0	0	3	24	0	0	0	0	1	0	1	0	0	0	0	0	0	0	0	0	0	1	1	0	1	0	0	0	0	0	0	0	0	0	0	0	0	0	0	0	0	0
Ppol_st_4	Ppol	st	NA	0	0	0	0	0	1	0	0	1	0	0	0	1	1	0	0	0	0	0	1	0	0	3	0	0	0	1	0	0	0	1	1	0	0	0	1	1	1	0	0	0	0	0	0	0	0
Phor_st_2	Phor	st	NA	0	0	0	0	1	0	2	1	0	0	0	0	0	3	0	0	1	0	1	0	0	0	2	0	0	0	2	0	0	0	0	0	0	0	0	0	0	0	0	0	0	0	0	0	4	0
Phor_st_3	Phor	st	NA	1	0	0	1	0	8	0	0	0	0	1	0	1	0	0	0	2	0	0	0	0	1	0	0	0	0	2	1	0	0	0	0	0	0	0	1	0	2	0	0	0	0	0	0	5	0
Ptre_st_2	Ptre	st	NA	0	0	0	3	4	1	3	0	0	0	1	1	2	3	0	0	0	0	0	1	0	0	2	0	2	0	0	1	0	0	0	0	0	0	2	0	2	0	0	1	0	0	0	0	1	0
Ptre_st_4	Ptre	st	NA	0	0	0	2	3	1	2	0	0	0	0	1	0	1	1	1	1	0	0	0	0	0	2	0	0	0	1	2	0	0	0	0	0	0	1	0	0	0	0	0	0	0	0	0	0	1
Ptre_st_5	Ptre	st	NA	1	0	0	1	1	0	1	1	4	1	0	0	0	1	2	0	1	0	0	0	1	0	0	1	0	1	1	0	0	0	0	0	0	0	0	1	0	0	0	0	0	0	3	0	0	1
Ttem_st_1	Ttem	st	NA	4	1	0	0	0	3	1	0	0	0	0	0	0	1	0	0	0	0	0	0	1	0	0	0	0	0	1	1	0	0	0	1	0	10	0	0	0	0	0	0	0	0	0	0	0	0
Tmoo_st_4	Tmoo	st	NA	0	1	0	5	9	1	0	1	1	3	0	0	0	0	0	0	0	0	3	0	0	0	0	0	1	0	0	5	0	0	0	0	0	0	2	0	0	0	0	0	0	0	1	0	0	0
Vmoo_st_1	Vmoo	st	NA	0	1	0	11	9	0	2	0	1	4	0	1	0	0	0	0	0	0	0	0	0	0	0	0	0	6	0	0	0	0	0	0	0	0	0	0	0	0	0	0	0	0	0	0	0	0
Vmoo_st_3	Vmoo	st	NA	0	0	0	4	2	3	0	0	0	0	0	1	0	0	0	1	0	0	1	1	0	0	1	0	0	1	2	4	0	0	0	0	0	0	0	0	0	0	0	0	0	0	1	0	0	0
Vmoo_st_4	Vmoo	st	NA	0	0	0	0	0	9	0	2	0	0	8	0	0	7	0	0	0	0	0	0	0	0	0	0	0	0	0	0	0	0	0	0	0	0	2	0	0	0	0	0	0	0	0	0	1	0
Vmoo_st_5	Vmoo	st	NA	3	3	0	0	1	6	0	12	0	0	1	0	0	1	0	0	0	0	0	0	0	0	3	0	0	0	0	1	0	0	1	0	0	0	0	0	1	0	0	1	0	0	0	0	0	0
Xpap_st_s105	Xpap	st	NA	0	0	0	0	0	13	0	0	0	0	1	0	0	6	0	0	1	0	0	0	0	0	0	0	0	0	1	3	0	0	0	0	0	4	0	0	0	0	0	0	0	0	0	0	0	0
Xpap_st_2	Xpap	st	NA	0	0	0	0	0	23	0	0	0	0	1	0	2	0	0	0	0	0	0	0	0	0	0	0	0	0	0	0	0	0	0	0	0	11	1	0	0	0	0	0	0	0	0	0	0	0
Xpap_st_1	Xpap	st	NA	0	0	0	0	0	15	0	0	0	0	2	0	0	2	0	0	0	0	0	0	0	0	0	0	0	0	0	2	0	0	0	0	0	5	1	0	0	0	0	0	0	0	0	0	0	0
Otan_st_2	Otan	st	NA	1	1	0	1	4	0	2	6	0	1	2	0	0	1	0	0	0	0	0	1	1	0	1	0	0	0	2	0	0	0	0	0	0	0	0	0	1	0	0	0	0	1	3	0	0	0
Pfas_st_1	Pfas	st	NA	0	2	0	2	1	3	0	2	0	0	1	0	0	0	0	0	0	0	0	1	0	0	3	1	0	1	2	1	2	0	0	1	0	0	2	0	0	1	0	1	0	0	0	0	0	1
Pfas_st_2	Pfas	st	NA	0	0	0	0	6	1	0	1	0	0	0	0	0	1	0	0	0	0	1	0	0	0	0	0	0	2	0	1	0	0	0	0	0	0	3	0	0	0	0	0	0	1	3	0	0	0
Pfas_st_4	Pfas	st	NA	0	8	0	3	3	0	4	3	0	1	1	0	0	0	1	0	0	0	1	3	0	0	1	0	0	0	1	1	1	0	1	0	0	0	0	0	0	0	0	0	0	0	0	0	0	0
Tvit_st_1	Tvit	st	NA	20	0	0	0	0	2	0	2	0	0	0	0	1	0	2	0	0	0	0	0	0	0	1	0	0	0	1	0	0	0	0	1	0	0	0	0	0	0	0	0	0	0	1	0	0	0
Tvit_st_3	Tvit	st	NA	0	21	0	0	0	0	0	0	0	1	0	0	0	0	0	1	0	0	0	0	0	0	1	0	0	0	0	1	2	0	0	3	0	0	0	0	0	0	0	0	0	0	0	0	0	0
Tvit_st_4	Tvit	st	NA	0	10	0	0	0	6	0	1	0	0	0	0	1	1	0	0	0	0	0	0	0	0	0	0	0	0	0	0	0	0	0	0	0	10	3	0	0	0	0	0	0	0	0	1	0	0
[truncated: 254 more columns]
